# Supplementary material for: Comprehensive analysis of 66 complete molluscum contagiosum virus (MOCV) genomes: characterization and functional annotation of 47 novel complete MOCV genomes, including the first genome of MOCV genotype 3, and a proposal for harmonized MOCV genotyping indexing
Source: mBio. 2023 Nov 10;14(6):e02224-23. doi: 10.1128/mbio.02224-23 (PMC10746250; doi:10.1128/mbio.02224-23)
Supplement: Table S1 — Overview information of the molluscum contagiosum virus genomes included, including GenBank sequence accession numbers and elementary genome sequence statistics. [file mbio.02224-23-s0002.xlsx]

## Sheet: Supplementary Table S1
	GenBank Accession Number	GenBank Link	Data Source	Sequence Source	Country	Year	Sample Type	Sample	SRA Accession Number	SRA Link (where applicable)	Genotype	Phylogroup	CG_Mean(Hs_overall)	CG_SD(Hs_overall)	CG_p0(Hs_overall)	CG_p25(Hs_overall)	CG_p50(Hs_overall)	CG_p75(Hs_overall)	CG_p100(Hs_overall)	CG_N(Hs_overall) - Numerus	GC(CG)	GC(ITR)	GC(RS1)	GC(RS2)	GC(RS3)	GC(NRS)	No. CDS	No. genes	Sequence length (bp)	Base Coverage Depth
0	OQ401159	https://www.ncbi.nlm.nih.gov/nuccore/OQ401159	Hammarin et al., 2016	Novel	Sweden	2014	lesion biopsy	OQ401159	/	/	MOCV3	PG6	0.92476	0.0098	0.92134	0.92162	0.9221	0.92336	0.99783	63	0.632492	0.601342	0.606948	0.563158	0.582128	0.637211	483(262)	179	180570	1485
1	OQ401160	https://www.ncbi.nlm.nih.gov/nuccore/OQ401160	Hammarin et al., 2016	Novel	Sweden	2016	lesion biopsy	OQ401160	/	/	MOCV3	PG6	0.92582	0.00967	0.92223	0.92273	0.92331	0.9246	0.99783	63	0.633179	0.59913	0.606612	0.594112	0.582128	0.637467	442(222)	180	182904	109 (IonTorrent S5) + 60 (ONT R10.4 HQ)
2	MH320549	https://www.ncbi.nlm.nih.gov/nuccore/MH320549	Zorec et al., 2018	Zorec et al., 2018	Slovenia	Apr-2010	lesion biopsy	MC313	/	/	MOCV2	PG4	0.95054	0.02425	0.93006	0.93764	0.93899	0.93919	0.99945	63	0.64322	0.583711	0.606582	0.594634	0.582979	0.65208	170	170	193271	1912
3	MN931747	https://www.ncbi.nlm.nih.gov/nuccore/MN931747	Novel	Novel	Slovenia	Dec-2018	lesion biopsy	P04S02A	/	/	MOCV2	PG4	0.95044	0.02445	0.93	0.93749	0.93875	0.93897	0.99993	63	0.634168	0.576722	0.609067	0.591646	0.578723	0.640929	175	175	192835	4224
4	MN931741	https://www.ncbi.nlm.nih.gov/nuccore/MN931741	Novel	Novel	Slovenia	Nov-2018	lesion biopsy	P01S02A	/	/	MOCV2	PG4	0.95056	0.02441	0.93005	0.9376	0.93892	0.93915	0.99996	63	0.63383	0.574684	0.607356	0.57929	0.578723	0.64112	174	174	190756	2698
5	MH320550	https://www.ncbi.nlm.nih.gov/nuccore/MH320550	Zorec et al., 2018	Zorec et al., 2018	Slovenia	Jan-2010	lesion biopsy	MC316	/	/	MOCV2	PG4	0.95048	0.02443	0.92999	0.93746	0.93883	0.93906	0.99996	63	0.63447	0.578389	0.60922	0.581291	0.578723	0.641161	170	170	196206	2913
6	MN931740	https://www.ncbi.nlm.nih.gov/nuccore/MN931740	Novel	Novel	Slovenia	Nov-2018	lesion biopsy	P01S01A	/	/	MOCV2	PG4	0.95054	0.02446	0.93	0.9375	0.93888	0.93915	0.99996	63	0.633954	0.573844	0.609067	0.57979	0.577872	0.640839	174	174	190928	4916
7	MN931751	https://www.ncbi.nlm.nih.gov/nuccore/MN931751	Novel	Novel	Slovenia	Nov-2010	lesion biopsy	MC344	/	/	MOCV2	PG4	0.95014	0.0243	0.93002	0.93745	0.93835	0.93889	0.99986	63	0.643772	0.587003	0.606283	0.594634	0.582128	0.651923	174	174	189167	3533
8	MH320551	https://www.ncbi.nlm.nih.gov/nuccore/MH320551	Zorec et al., 2018	Zorec et al., 2018	Slovenia	Apr-2010	lesion biopsy	MC332	/	/	MOCV2	PG4	0.95045	0.02444	0.93001	0.93748	0.93878	0.93895	0.9999	63	0.64139	0.570338	0.606582	0.594634	0.577021	0.652007	170	170	192156	3543
9	KY040274	https://www.ncbi.nlm.nih.gov/nuccore/KY040274	López-Bueno et al., 2017	López-Bueno et al., 2017	Spain: Madrid	2016	unknown	Madrid 2016_1	/	/	MOCV2	PG4	0.95056	0.02438	0.93007	0.93761	0.93893	0.93916	0.99993	63	0.640312	0.567818	0.606582	0.594634	0.582979	0.652129	170	170	192183	/
10	MH320548	https://www.ncbi.nlm.nih.gov/nuccore/MH320548	Zorec et al., 2018	Zorec et al., 2018	Slovenia	Feb-2014	lesion biopsy	MB98	/	/	MOCV2	PG4	0.95048	0.02444	0.92998	0.93752	0.93883	0.93905	0.99991	63	0.642447	0.579527	0.606432	0.594634	0.582979	0.651869	170	170	190319	5270
11	MN931745	https://www.ncbi.nlm.nih.gov/nuccore/MN931745	Novel	Novel	Slovenia	Nov-2018	lesion biopsy	P03S01A	/	/	MOCV2	PG4	0.9505	0.0244	0.9301	0.93757	0.93886	0.93904	1	63	0.633902	0.573046	0.609067	0.58029	0.577872	0.640905	173	173	191841	981
12	MN931746	https://www.ncbi.nlm.nih.gov/nuccore/MN931746	Novel	Novel	Slovenia	Dec-2018	lesion biopsy	P03S02A	/	/	MOCV2	PG4	0.95056	0.02444	0.93027	0.93758	0.93889	0.93908	1	63	0.634129	0.577165	0.609067	0.58029	0.577872	0.640737	173	173	187540	2626
13	MH320556	https://www.ncbi.nlm.nih.gov/nuccore/MH320556	Zorec et al., 2018	Zorec et al., 2018	Slovenia	Jun-2012	lesion biopsy	MC515	/	/	MOCV2	PG5	0.9487	0.02351	0.92336	0.93663	0.93798	0.93812	0.9994	63	0.631225	0.570485	0.609095	0.591646	0.578723	0.641122	170	170	189257	5861
14	MN931752	https://www.ncbi.nlm.nih.gov/nuccore/MN931752	Novel	Novel	Slovenia	Jun-2012	lesion biopsy	MC515	/	/	MOCV2	PG5	0.9487	0.02351	0.92336	0.93663	0.93798	0.93812	0.9994	63	0.633159	0.570497	0.609067	0.58029	0.577021	0.640788	175	175	189257	1212
15	MN931750	https://www.ncbi.nlm.nih.gov/nuccore/MN931750	Novel	Novel	Slovenia	Feb-2014	lesion biopsy	MB101	/	/	MOCV2	PG5	0.94886	0.02323	0.92336	0.93695	0.93829	0.93847	0.99989	63	0.644129	0.590998	0.59226	0.594634	0.582979	0.652082	174	174	189368	5861
16	BK012019	https://www.ncbi.nlm.nih.gov/nuccore/BK012019	Tirosh et al., 2018	Novel	USA	2015	skin/lesion swab	MET1825	SRR7688482,SRR7688483,SRR7688484,SRR7688485	https://trace.ncbi.nlm.nih.gov/Traces/?run=SRR7688482,https://trace.ncbi.nlm.nih.gov/Traces/?run=SRR7688483,https://trace.ncbi.nlm.nih.gov/Traces/?run=SRR7688484,https://trace.ncbi.nlm.nih.gov/Traces/?run=SRR7688485	MOCV2	PG5	0.94876	0.02327	0.9236	0.93682	0.93814	0.93827	0.99989	63	0.636767	0.600376	0.60922	0.591646	0.578723	0.64114	174	174	186341	119.666
17	KY040276	https://www.ncbi.nlm.nih.gov/nuccore/KY040276	López-Bueno et al., 2017	López-Bueno et al., 2017	Spain: Madrid	2016	unknown	Madrid 2016_6	/	/	MOCV1	PG3	0.97874	0.02284	0.92714	0.96699	0.99114	0.99249	0.99968	63	0.635496	0.589842	0.6089	0.57929	0.578723	0.640811	179	179	189098	/
18	BK012035	https://www.ncbi.nlm.nih.gov/nuccore/BK012035	Tirosh et al., 2018	Novel	USA	2013	skin/lesion swab	MET2092	SRR7688795,SRR7688796	https://trace.ncbi.nlm.nih.gov/Traces/?run=SRR7688795,https://trace.ncbi.nlm.nih.gov/Traces/?run=SRR7688796	MOCV1	PG3	0.97875	0.02283	0.92717	0.96702	0.99118	0.99236	0.99968	63	0.644096	0.588535	0.606283	0.594634	0.582979	0.652207	177	177	188304	59.3269
19	MN931748	https://www.ncbi.nlm.nih.gov/nuccore/MN931748	Novel	Novel	Slovenia	Dec-2018	lesion biopsy	P05S01A	/	/	MOCV1	PG2	0.98194	0.02722	0.92208	0.96481	0.99752	0.99805	0.99986	63	0.643408	0.58356	0.606283	0.594634	0.582979	0.651937	179	179	181150	759
20	MN931749	https://www.ncbi.nlm.nih.gov/nuccore/MN931749	Novel	Novel	Slovenia	Dec-2018	lesion biopsy	P05S02A	/	/	MOCV1	PG2	0.98185	0.02721	0.92207	0.96472	0.99739	0.99796	0.99986	63	0.634394	0.577779	0.609067	0.591646	0.579574	0.641132	179	179	181029	723
21	MH320547	https://www.ncbi.nlm.nih.gov/nuccore/MH320547	Zorec et al., 2018	Zorec et al., 2018	Slovenia	Feb-2014	lesion biopsy	MB100	/	/	MOCV1	PG2	0.98176	0.02731	0.92134	0.96486	0.99695	0.99849	0.99994	63	0.633994	0.577779	0.609547	0.591646	0.579574	0.640681	178	178	187826	2243
22	MH320553	https://www.ncbi.nlm.nih.gov/nuccore/MH320553	Zorec et al., 2018	Zorec et al., 2018	Slovenia	Oct-2010	lesion biopsy	MC343	/	/	MOCV1	PG2	0.98177	0.02732	0.92134	0.96488	0.99698	0.99848	0.99994	63	0.634394	0.577779	0.609067	0.591646	0.579574	0.641132	178	178	187558	1773
23	MH320552	https://www.ncbi.nlm.nih.gov/nuccore/MH320552	Zorec et al., 2018	Zorec et al., 2018	Slovenia	Sep-2010	lesion biopsy	MC340	/	/	MOCV1	PG2	0.98179	0.02726	0.92144	0.96497	0.99698	0.9985	0.99993	63	0.642558	0.577751	0.606582	0.594634	0.582979	0.651921	176	176	187884	3865
24	MH320555	https://www.ncbi.nlm.nih.gov/nuccore/MH320555	Zorec et al., 2018	Zorec et al., 2018	Slovenia	Oct-2011	lesion biopsy	MC505	/	/	MOCV1	PG2	0.98175	0.02724	0.9214	0.9649	0.99688	0.99844	0.9999	63	0.644982	0.592442	0.606582	0.594634	0.582979	0.651912	177	177	189292	1912
25	MN202187	https://www.ncbi.nlm.nih.gov/nuccore/MN202187	Sarker et al., 2021	Sarker et al., 2021	Australia	2017	lesion biopsy	NT2017	/	/	MOCV1	PG2	0.98187	0.02735	0.92143	0.96499	0.99714	0.99857	0.99966	63	0.64313	0.583605	0.606432	0.594634	0.582979	0.65222	167	167	185655	/
26	BK012028	https://www.ncbi.nlm.nih.gov/nuccore/BK012028	Tirosh et al., 2018	Novel	USA	2015	skin/lesion swab	MET1867	SRR7688807,SRR7688808,SRR7688809	https://trace.ncbi.nlm.nih.gov/Traces/?run=SRR7688807,https://trace.ncbi.nlm.nih.gov/Traces/?run=SRR7688808,https://trace.ncbi.nlm.nih.gov/Traces/?run=SRR7688809	MOCV1	PG2	0.98212	0.0274	0.92158	0.96526	0.99744	0.99887	1	63	0.63708	0.6078	0.609067	0.583375	0.577872	0.640593	178	178	184723	162.387
27	BK012029	https://www.ncbi.nlm.nih.gov/nuccore/BK012029	Tirosh et al., 2018	Novel	USA	2015	skin/lesion swab	MET1868	SRR7688810,SRR7688811,SRR7688812	https://trace.ncbi.nlm.nih.gov/Traces/?run=SRR7688810,https://trace.ncbi.nlm.nih.gov/Traces/?run=SRR7688811,https://trace.ncbi.nlm.nih.gov/Traces/?run=SRR7688812	MOCV1	PG2	0.98212	0.0274	0.92158	0.96526	0.99744	0.99887	1	63	0.637075	0.60732	0.609067	0.583375	0.577872	0.640602	178	178	184708	116.766
28	BK012037	https://www.ncbi.nlm.nih.gov/nuccore/BK012037	Tirosh et al., 2018	Novel	USA	2015	skin/lesion swab	MET2101	SRR7688917,SRR7688918	https://trace.ncbi.nlm.nih.gov/Traces/?run=SRR7688917,https://trace.ncbi.nlm.nih.gov/Traces/?run=SRR7688918	MOCV1	PG2	0.98212	0.0274	0.92158	0.96526	0.99744	0.99887	1	63	0.643224	0.58387	0.592107	0.594634	0.577021	0.651798	178	178	184723	98.353
29	BK012038	https://www.ncbi.nlm.nih.gov/nuccore/BK012038	Tirosh et al., 2018	Novel	USA	2015	skin/lesion swab	MET2102	SRR7688919	https://trace.ncbi.nlm.nih.gov/Traces/?run=SRR7688919	MOCV1	PG2	0.98187	0.0274	0.92151	0.96491	0.99708	0.99856	0.99999	63	0.644066	0.586284	0.606432	0.594634	0.582979	0.651917	178	178	184720	66.9307
30	BK012030	https://www.ncbi.nlm.nih.gov/nuccore/BK012030	Tirosh et al., 2018	Novel	USA	2015	skin/lesion swab	MET1870	SRR7688816,SRR7688817,SRR7688818	https://trace.ncbi.nlm.nih.gov/Traces/?run=SRR7688816,https://trace.ncbi.nlm.nih.gov/Traces/?run=SRR7688817,https://trace.ncbi.nlm.nih.gov/Traces/?run=SRR7688818	MOCV1	PG2	0.98209	0.02736	0.92154	0.96522	0.99736	0.99882	1	63	0.644124	0.590926	0.59226	0.594634	0.582979	0.652082	178	178	184488	54.0683
31	BK012031	https://www.ncbi.nlm.nih.gov/nuccore/BK012031	Tirosh et al., 2018	Novel	USA	2015	skin/lesion swab	MET1872	SRR7688820	https://trace.ncbi.nlm.nih.gov/Traces/?run=SRR7688820	MOCV1	PG2	0.98206	0.02739	0.92153	0.96519	0.99736	0.9988	1	63	0.633589	0.572181	0.608609	0.591155	0.579574	0.641305	178	178	184858	75.4173
32	BK012032	https://www.ncbi.nlm.nih.gov/nuccore/BK012032	Tirosh et al., 2018	Novel	USA	2015	skin/lesion swab	MET1874	SRR7688822,SRR7688823,SRR7688824,SRR7688825	https://trace.ncbi.nlm.nih.gov/Traces/?run=SRR7688822,https://trace.ncbi.nlm.nih.gov/Traces/?run=SRR7688823,https://trace.ncbi.nlm.nih.gov/Traces/?run=SRR7688824,https://trace.ncbi.nlm.nih.gov/Traces/?run=SRR7688825	MOCV1	PG2	0.98206	0.02739	0.92152	0.96519	0.99737	0.9988	1	63	0.635788	0.589662	0.608609	0.591646	0.578723	0.641034	178	178	184912	162.488
33	KY040277	https://www.ncbi.nlm.nih.gov/nuccore/KY040277	López-Bueno et al., 2017	López-Bueno et al., 2017	Spain: Madrid	2016	unknown	Madrid 2016_7	/	/	MOCV1	PG2	0.98227	0.02743	0.92153	0.96518	0.99792	0.99832	0.99996	63	0.63576	0.591925	0.608609	0.591646	0.578723	0.640993	179	179	188458	/
34	BK012016	https://www.ncbi.nlm.nih.gov/nuccore/BK012016	Tirosh et al., 2018	Novel	USA	2014	skin/lesion swab	MET1756	SRR7687923,SRR7687924,SRR7687925,SRR7687926,SRR7687927	https://trace.ncbi.nlm.nih.gov/Traces/?run=SRR7687923,https://trace.ncbi.nlm.nih.gov/Traces/?run=SRR7687924,https://trace.ncbi.nlm.nih.gov/Traces/?run=SRR7687925,https://trace.ncbi.nlm.nih.gov/Traces/?run=SRR7687926,https://trace.ncbi.nlm.nih.gov/Traces/?run=SRR7687927	MOCV1	PG2	0.9823	0.02739	0.92165	0.96518	0.99795	0.99848	0.99999	63	0.634023	0.575393	0.608915	0.591646	0.578723	0.641078	179	179	185566	438.803
35	BK012009	https://www.ncbi.nlm.nih.gov/nuccore/BK012009	Tirosh et al., 2018	Novel	USA	2014	skin/lesion swab	MET1090	SRR7687733,SRR7687734,SRR7687735	https://trace.ncbi.nlm.nih.gov/Traces/?run=SRR7687733,https://trace.ncbi.nlm.nih.gov/Traces/?run=SRR7687734,https://trace.ncbi.nlm.nih.gov/Traces/?run=SRR7687735	MOCV1	PG2	0.98226	0.02741	0.92152	0.9652	0.99792	0.99832	0.99999	63	0.636361	0.594212	0.60922	0.581291	0.578723	0.64127	179	179	188694	1931.22
36	BK012008	https://www.ncbi.nlm.nih.gov/nuccore/BK012008	Tirosh et al., 2018	Novel	USA	2014	skin/lesion swab	MET1089	SRR7687729,SRR7687730,SRR7687731,SRR7687732	https://trace.ncbi.nlm.nih.gov/Traces/?run=SRR7687729,https://trace.ncbi.nlm.nih.gov/Traces/?run=SRR7687730,https://trace.ncbi.nlm.nih.gov/Traces/?run=SRR7687731,https://trace.ncbi.nlm.nih.gov/Traces/?run=SRR7687732	MOCV1	PG2	0.98232	0.02741	0.92177	0.96521	0.99797	0.99852	0.99999	63	0.634154	0.575551	0.60922	0.581291	0.578723	0.6412	179	179	185398	38.6787
37	BK012017	https://www.ncbi.nlm.nih.gov/nuccore/BK012017	Tirosh et al., 2018	Novel	USA	2014	skin/lesion swab	MET1758	SRR7687928,SRR7687929,SRR7687930,SRR7687931,SRR7687932	https://trace.ncbi.nlm.nih.gov/Traces/?run=SRR7687928,https://trace.ncbi.nlm.nih.gov/Traces/?run=SRR7687929,https://trace.ncbi.nlm.nih.gov/Traces/?run=SRR7687930,https://trace.ncbi.nlm.nih.gov/Traces/?run=SRR7687931,https://trace.ncbi.nlm.nih.gov/Traces/?run=SRR7687932	MOCV1	PG2	0.98232	0.02742	0.92179	0.9652	0.99797	0.99852	0.99999	63	0.634294	0.576261	0.60922	0.581291	0.578723	0.641171	179	179	184833	1619.78
38	BK012018	https://www.ncbi.nlm.nih.gov/nuccore/BK012018	Tirosh et al., 2018	Novel	USA	2014	skin/lesion swab	MET1762	SRR7687933,SRR7687934,SRR7687935,SRR7687936,SRR7687937	https://trace.ncbi.nlm.nih.gov/Traces/?run=SRR7687933,https://trace.ncbi.nlm.nih.gov/Traces/?run=SRR7687934,https://trace.ncbi.nlm.nih.gov/Traces/?run=SRR7687935,https://trace.ncbi.nlm.nih.gov/Traces/?run=SRR7687936,https://trace.ncbi.nlm.nih.gov/Traces/?run=SRR7687937	MOCV1	PG2	0.98231	0.02744	0.92179	0.96518	0.99797	0.99852	0.99999	63	0.636099	0.595336	0.608609	0.591646	0.578723	0.64086	179	179	184698	225.352
39	BK012010	https://www.ncbi.nlm.nih.gov/nuccore/BK012010	Tirosh et al., 2018	Novel	USA	2014	skin/lesion swab	MET1093	SRR7687740,SRR7687741,SRR7687742	https://trace.ncbi.nlm.nih.gov/Traces/?run=SRR7687740,https://trace.ncbi.nlm.nih.gov/Traces/?run=SRR7687741,https://trace.ncbi.nlm.nih.gov/Traces/?run=SRR7687742	MOCV1	PG2	0.98223	0.02742	0.92153	0.96503	0.99789	0.9983	0.99999	63	0.635379	0.587537	0.608609	0.591646	0.578723	0.64103	179	179	188296	84.5478
40	BK012015	https://www.ncbi.nlm.nih.gov/nuccore/BK012015	Tirosh et al., 2018	Novel	USA	2014	skin/lesion swab	MET1752	SRR7687918,SRR7687919,SRR7687920,SRR7687921,SRR7687922	https://trace.ncbi.nlm.nih.gov/Traces/?run=SRR7687918,https://trace.ncbi.nlm.nih.gov/Traces/?run=SRR7687919,https://trace.ncbi.nlm.nih.gov/Traces/?run=SRR7687920,https://trace.ncbi.nlm.nih.gov/Traces/?run=SRR7687921,https://trace.ncbi.nlm.nih.gov/Traces/?run=SRR7687922	MOCV1	PG2	0.98222	0.02741	0.92154	0.96501	0.99789	0.99826	0.99999	63	0.636298	0.5967	0.608609	0.591646	0.578723	0.640962	179	179	188225	997.787
41	MH646551	https://www.ncbi.nlm.nih.gov/nuccore/MH646551	Sarker et al., 2021	Sarker et al., 2021	Australia	Jan-2017	unknown	sercmolcont1	/	/	MOCV1	PG1	0.9822	0.02682	0.92214	0.96481	0.99725	0.99885	0.99916	63	0.635804	0.589778	0.608915	0.591646	0.578723	0.641003	163	163	184529	/
42	U60315	https://www.ncbi.nlm.nih.gov/nuccore/U60315	Senkevich et al., 1997	Senkevich et al., 1997	USA	1995	unknown	U60315	/	/	MOCV1	PG1	0.98233	0.02679	0.92204	0.96495	0.99737	0.99889	0.9993	63	0.634427	0.57762	0.60922	0.581291	0.578723	0.641185	163	161	190289	/
43	MN931743	https://www.ncbi.nlm.nih.gov/nuccore/MN931743	Novel	Novel	Slovenia	Nov-2018	lesion biopsy	P02S01B	/	/	MOCV1	PG1	0.9826	0.02684	0.92215	0.96519	0.99738	0.99931	0.99999	63	0.635844	0.590046	0.60922	0.581291	0.578723	0.641111	182	182	188087	922
44	MN931742	https://www.ncbi.nlm.nih.gov/nuccore/MN931742	Novel	Novel	Slovenia	Nov-2018	lesion biopsy	P02S01A	/	/	MOCV1	PG1	0.98258	0.02686	0.92215	0.96514	0.99734	0.99931	0.99999	63	0.636353	0.596033	0.60922	0.581291	0.578723	0.641125	182	182	188334	4274
45	MN931744	https://www.ncbi.nlm.nih.gov/nuccore/MN931744	Novel	Novel	Slovenia	Nov-2018	lesion biopsy	P02S02A	/	/	MOCV1	PG1	0.98258	0.02686	0.92215	0.96514	0.99734	0.99931	0.99999	63	0.636526	0.597875	0.60922	0.581291	0.578723	0.641171	182	182	188334	4974
46	BK012020	https://www.ncbi.nlm.nih.gov/nuccore/BK012020	Tirosh et al., 2018	Novel	USA	2015	skin/lesion swab	MET1843	SRR7688534,SRR7688535,SRR7688536,SRR7688537	https://trace.ncbi.nlm.nih.gov/Traces/?run=SRR7688534,https://trace.ncbi.nlm.nih.gov/Traces/?run=SRR7688535,https://trace.ncbi.nlm.nih.gov/Traces/?run=SRR7688536,https://trace.ncbi.nlm.nih.gov/Traces/?run=SRR7688537	MOCV1	PG1	0.98259	0.02694	0.92209	0.96508	0.99739	0.99934	1	63	0.645	0.596157	0.59226	0.594634	0.577021	0.65184	180	180	188378	377.848
47	BK012021	https://www.ncbi.nlm.nih.gov/nuccore/BK012021	Tirosh et al., 2018	Novel	USA	2015	skin/lesion swab	MET1844	SRR7688538,SRR7688539,SRR7688540	https://trace.ncbi.nlm.nih.gov/Traces/?run=SRR7688538,https://trace.ncbi.nlm.nih.gov/Traces/?run=SRR7688539,https://trace.ncbi.nlm.nih.gov/Traces/?run=SRR7688540	MOCV1	PG1	0.98256	0.02693	0.92209	0.9651	0.99739	0.99933	0.99999	63	0.634522	0.578374	0.60922	0.591646	0.578723	0.641194	180	180	188697	510.799
48	BK012024	https://www.ncbi.nlm.nih.gov/nuccore/BK012024	Tirosh et al., 2018	Novel	USA	2015	skin/lesion swab	MET1847	SRR7688628,SRR7688629	https://trace.ncbi.nlm.nih.gov/Traces/?run=SRR7688628,https://trace.ncbi.nlm.nih.gov/Traces/?run=SRR7688629	MOCV1	PG1	0.98263	0.02696	0.92235	0.96506	0.99742	0.99942	0.99998	63	0.634138	0.575708	0.60922	0.591646	0.578723	0.641104	180	180	184747	463.853
49	BK012025	https://www.ncbi.nlm.nih.gov/nuccore/BK012025	Tirosh et al., 2018	Novel	USA	2015	skin/lesion swab	MET1848	SRR7688630,SRR7688631,SRR7688632,SRR7688633	https://trace.ncbi.nlm.nih.gov/Traces/?run=SRR7688630,https://trace.ncbi.nlm.nih.gov/Traces/?run=SRR7688631,https://trace.ncbi.nlm.nih.gov/Traces/?run=SRR7688632,https://trace.ncbi.nlm.nih.gov/Traces/?run=SRR7688633	MOCV1	PG1	0.98257	0.02692	0.9221	0.9651	0.99739	0.99934	1	63	0.63443	0.578197	0.609547	0.591646	0.578723	0.641108	180	180	188690	540.73
50	BK012027	https://www.ncbi.nlm.nih.gov/nuccore/BK012027	Tirosh et al., 2018	Novel	USA	2015	skin/lesion swab	MET1850	SRR7688638,SRR7688639,SRR7688640,SRR7688641	https://trace.ncbi.nlm.nih.gov/Traces/?run=SRR7688638,https://trace.ncbi.nlm.nih.gov/Traces/?run=SRR7688639,https://trace.ncbi.nlm.nih.gov/Traces/?run=SRR7688640,https://trace.ncbi.nlm.nih.gov/Traces/?run=SRR7688641	MOCV1	PG1	0.98257	0.02693	0.92212	0.96511	0.99739	0.99935	0.99999	63	0.634163	0.575859	0.609067	0.591646	0.578723	0.641112	180	180	188378	443.418
51	BK012022	https://www.ncbi.nlm.nih.gov/nuccore/BK012022	Tirosh et al., 2018	Novel	USA	2015	skin/lesion swab	MET1845	SRR7688541,SRR7688542,SRR7688543,SRR7688544	https://trace.ncbi.nlm.nih.gov/Traces/?run=SRR7688541,https://trace.ncbi.nlm.nih.gov/Traces/?run=SRR7688542,https://trace.ncbi.nlm.nih.gov/Traces/?run=SRR7688543,https://trace.ncbi.nlm.nih.gov/Traces/?run=SRR7688544	MOCV1	PG1	0.98258	0.02694	0.92209	0.96506	0.99739	0.99932	1	63	0.636611	0.597789	0.60922	0.591646	0.578723	0.641191	180	180	188410	123.411
52	BK012023	https://www.ncbi.nlm.nih.gov/nuccore/BK012023	Tirosh et al., 2018	Novel	USA	2015	skin/lesion swab	MET1846	SRR7688545,SRR7688546,SRR7688547,SRR7688548	https://trace.ncbi.nlm.nih.gov/Traces/?run=SRR7688545,https://trace.ncbi.nlm.nih.gov/Traces/?run=SRR7688546,https://trace.ncbi.nlm.nih.gov/Traces/?run=SRR7688547,https://trace.ncbi.nlm.nih.gov/Traces/?run=SRR7688548	MOCV1	PG1	0.98254	0.02692	0.9221	0.96495	0.99739	0.99932	0.99999	63	0.634151	0.57573	0.60922	0.591646	0.578723	0.641116	180	180	188655	1765.01
53	BK012026	https://www.ncbi.nlm.nih.gov/nuccore/BK012026	Tirosh et al., 2018	Novel	USA	2015	skin/lesion swab	MET1849	SRR7688634,SRR7688635,SRR7688636,SRR7688637	https://trace.ncbi.nlm.nih.gov/Traces/?run=SRR7688634,https://trace.ncbi.nlm.nih.gov/Traces/?run=SRR7688635,https://trace.ncbi.nlm.nih.gov/Traces/?run=SRR7688636,https://trace.ncbi.nlm.nih.gov/Traces/?run=SRR7688637	MOCV1	PG1	0.98255	0.02693	0.92209	0.96497	0.99739	0.99932	1	63	0.634342	0.577495	0.60922	0.591646	0.578723	0.641112	180	180	188463	1846.31
54	KY040275	https://www.ncbi.nlm.nih.gov/nuccore/KY040275	López-Bueno et al., 2017	López-Bueno et al., 2017	Spain: Madrid	2016	unknown	Madrid 2016_3	/	/	MOCV1	PG1	0.98263	0.02693	0.92214	0.96519	0.99755	0.99936	0.99977	63	0.634448	0.577478	0.60922	0.591646	0.578723	0.641179	181	181	188253	/
55	MH320554	https://www.ncbi.nlm.nih.gov/nuccore/MH320554	Zorec et al., 2018	Zorec et al., 2018	Slovenia	Dec-2010	lesion biopsy	MC349	/	/	MOCV1	PG1	0.98252	0.0269	0.92211	0.965	0.9976	0.99921	0.9996	63	0.636255	0.596624	0.6089	0.57979	0.577872	0.640975	177	177	196781	636
56	BK012007	https://www.ncbi.nlm.nih.gov/nuccore/BK012007	Tirosh et al., 2018	Novel	USA	2013	skin/lesion swab	MET1080	SRR7687707,SRR7687708,SRR7687709	https://trace.ncbi.nlm.nih.gov/Traces/?run=SRR7687707,https://trace.ncbi.nlm.nih.gov/Traces/?run=SRR7687708,https://trace.ncbi.nlm.nih.gov/Traces/?run=SRR7687709	MOCV1	PG1	0.98258	0.02694	0.92209	0.9651	0.99757	0.99932	0.99999	63	0.636242	0.596624	0.6089	0.57979	0.577872	0.64096	180	180	188979	3738.55
57	BK012014	https://www.ncbi.nlm.nih.gov/nuccore/BK012014	Tirosh et al., 2018	Novel	USA	2013	skin/lesion swab	MET1727	SRR7687879,SRR7687880,SRR7687881,SRR7687882,SRR7687883	https://trace.ncbi.nlm.nih.gov/Traces/?run=SRR7687879,https://trace.ncbi.nlm.nih.gov/Traces/?run=SRR7687880,https://trace.ncbi.nlm.nih.gov/Traces/?run=SRR7687881,https://trace.ncbi.nlm.nih.gov/Traces/?run=SRR7687882,https://trace.ncbi.nlm.nih.gov/Traces/?run=SRR7687883	MOCV1	PG1	0.98263	0.02692	0.92229	0.96508	0.9976	0.99939	0.99999	63	0.635765	0.596017	0.6089	0.57979	0.577872	0.640488	180	180	185584	1447.27
58	BK012033	https://www.ncbi.nlm.nih.gov/nuccore/BK012033	Tirosh et al., 2018	Novel	USA	2015	skin/lesion swab	MET2085	SRR7688784	https://trace.ncbi.nlm.nih.gov/Traces/?run=SRR7688784	MOCV1	PG1	0.98255	0.02696	0.9221	0.96506	0.99754	0.99933	0.99995	63	0.636261	0.596103	0.6089	0.57979	0.577872	0.64103	180	180	188338	2769.37
59	BK012034	https://www.ncbi.nlm.nih.gov/nuccore/BK012034	Tirosh et al., 2018	Novel	USA	2015	skin/lesion swab	MET2086	SRR7688785	https://trace.ncbi.nlm.nih.gov/Traces/?run=SRR7688785	MOCV1	PG1	0.98256	0.02695	0.92217	0.96509	0.99756	0.99932	0.99995	63	0.636303	0.595936	0.6089	0.57979	0.577872	0.641086	180	180	188347	41.4761
60	BK012005	https://www.ncbi.nlm.nih.gov/nuccore/BK012005	Tirosh et al., 2018	Novel	USA	2013	skin/lesion swab	MET1077	SRR7687700,SRR7687701,SRR7687702	https://trace.ncbi.nlm.nih.gov/Traces/?run=SRR7687700,https://trace.ncbi.nlm.nih.gov/Traces/?run=SRR7687701,https://trace.ncbi.nlm.nih.gov/Traces/?run=SRR7687702	MOCV1	PG1	0.98262	0.02695	0.92217	0.96508	0.99753	0.99936	0.99997	63	0.634386	0.578449	0.608915	0.591646	0.578723	0.641032	180	180	185790	4838.81
61	BK012012	https://www.ncbi.nlm.nih.gov/nuccore/BK012012	Tirosh et al., 2018	Novel	USA	2013	skin/lesion swab	MET1719	SRR7687870,SRR7687871,SRR7687872,SRR7687873,SRR7687874	https://trace.ncbi.nlm.nih.gov/Traces/?run=SRR7687870,https://trace.ncbi.nlm.nih.gov/Traces/?run=SRR7687871,https://trace.ncbi.nlm.nih.gov/Traces/?run=SRR7687872,https://trace.ncbi.nlm.nih.gov/Traces/?run=SRR7687873,https://trace.ncbi.nlm.nih.gov/Traces/?run=SRR7687874	MOCV1	PG1	0.98259	0.02696	0.92215	0.96505	0.99753	0.99933	0.99997	63	0.633968	0.575537	0.608915	0.591646	0.578723	0.640867	180	180	186901	1274.21
62	BK012006	https://www.ncbi.nlm.nih.gov/nuccore/BK012006	Tirosh et al., 2018	Novel	USA	2013	skin/lesion swab	MET1078	SRR7687703	https://trace.ncbi.nlm.nih.gov/Traces/?run=SRR7687703	MOCV1	PG1	0.98257	0.02699	0.92215	0.965	0.99752	0.99933	0.99996	63	0.634065	0.577039	0.607356	0.578789	0.578723	0.640961	180	180	186215	132.141
63	BK012036	https://www.ncbi.nlm.nih.gov/nuccore/BK012036	Tirosh et al., 2018	Novel	USA	2013	skin/lesion swab	MET2093	SRR7688797	https://trace.ncbi.nlm.nih.gov/Traces/?run=SRR7688797	MOCV1	PG1	0.98255	0.02696	0.92204	0.96509	0.99749	0.99932	0.99996	63	0.633696	0.573388	0.608609	0.591646	0.578723	0.640989	180	180	189220	563.902
64	BK012011	https://www.ncbi.nlm.nih.gov/nuccore/BK012011	Tirosh et al., 2018	Novel	USA	2013	skin/lesion swab	MET1715	SRR7687866,SRR7687867,SRR7687868,SRR7687869	https://trace.ncbi.nlm.nih.gov/Traces/?run=SRR7687866,https://trace.ncbi.nlm.nih.gov/Traces/?run=SRR7687867,https://trace.ncbi.nlm.nih.gov/Traces/?run=SRR7687868,https://trace.ncbi.nlm.nih.gov/Traces/?run=SRR7687869	MOCV1	PG1	0.98266	0.02695	0.92229	0.96511	0.99757	0.99941	0.99998	63	0.636255	0.596624	0.6089	0.57979	0.577872	0.640975	180	180	184877	105.333
65	BK012013	https://www.ncbi.nlm.nih.gov/nuccore/BK012013	Tirosh et al., 2018	Novel	USA	2013	skin/lesion swab	MET1721	SRR7687875,SRR7687876	https://trace.ncbi.nlm.nih.gov/Traces/?run=SRR7687875,https://trace.ncbi.nlm.nih.gov/Traces/?run=SRR7687876	MOCV1	PG1	0.98264	0.02697	0.92232	0.96508	0.99753	0.9994	0.99998	63	0.636017	0.595957	0.6089	0.57979	0.577872	0.640783	180	180	184863	467.437

## Sheet: Legend
Supplementary Table S1. Overview information of the molluscum contagiosum virus genomes included, including GenBank sequence accession numbers and elementary genome sequence statistics. Key: GC = proportion of guanosine and cytosine, Hs = Hamming similarity, No. Gene = number of gene features, No. CDS = number of CDS features, N = number of valid pairwise distances.
