# Supplementary material for: Comprehensive analysis of 66 complete molluscum contagiosum virus (MOCV) genomes: characterization and functional annotation of 47 novel complete MOCV genomes, including the first genome of MOCV genotype 3, and a proposal for harmonized MOCV genotyping indexing
Source: mBio. 2023 Nov 10;14(6):e02224-23. doi: 10.1128/mbio.02224-23 (PMC10746250; doi:10.1128/mbio.02224-23)
Supplement: Table S2 — Pairwise sequence similarities between the molluscum contagiosum virus genomes across various stratifications. [file mbio.02224-23-s0003.xlsx]

## Sheet: Supplementary Table S2
	AccNo.1	AccNo.2	Genotype.1	Genotype.2	Sample.1	Sample.2	SampleType.1	Sample.Type.2	Phylogroup.1	Phylogroup.2	Country.1	Country.2	IntraGenotype	IntraPhylogroup	IntraSampleType	IntraSample	IntraCountry	Hs_CG	Hs_ITR	Hs_RS1	Hs_RS2	Hs_RS3	Hs_NRS
0	OQ401159	OQ401160	MOCV3	MOCV3	OQ401159	OQ401160	lesion biopsy	lesion biopsy	PG6	PG6	Sweden	Sweden	1	1	1	0	1	0.997829	0.99641	0.998938	0.991447	1	0.998219
1	OQ401159	MH320549	MOCV3	MOCV2	OQ401159	MC313	lesion biopsy	lesion biopsy	PG6	PG4	Sweden	Slovenia	0	0	1	0	0	0.930064	0.904809	0.999393	0.91791	0.950638	0.929336
2	OQ401159	MN931747	MOCV3	MOCV2	OQ401159	SW201	lesion biopsy	lesion biopsy	PG6	PG4	Sweden	Slovenia	0	0	1	0	0	0.930003	0.90492	0.999241	0.91791	0.937021	0.92937
3	OQ401159	MN931741	MOCV3	MOCV2	OQ401159	SW201	lesion biopsy	lesion biopsy	PG6	PG4	Sweden	Slovenia	0	0	1	0	0	0.930051	0.904809	0.99909	0.91791	0.937021	0.929437
4	OQ401159	MH320550	MOCV3	MOCV2	OQ401159	MC316	lesion biopsy	lesion biopsy	PG6	PG4	Sweden	Slovenia	0	0	1	0	0	0.929994	0.904809	0.99909	0.91791	0.937021	0.929373
5	OQ401159	MN931740	MOCV3	MOCV2	OQ401159	SW201	lesion biopsy	lesion biopsy	PG6	PG4	Sweden	Slovenia	0	0	1	0	0	0.930001	0.904809	0.99909	0.91791	0.937021	0.92938
6	OQ401159	MN931751	MOCV3	MOCV2	OQ401159	MC344	lesion biopsy	lesion biopsy	PG6	PG4	Sweden	Slovenia	0	0	1	0	0	0.930015	0.904952	0.999241	0.91791	0.937021	0.929379
7	OQ401159	MH320551	MOCV3	MOCV2	OQ401159	MC332	lesion biopsy	lesion biopsy	PG6	PG4	Sweden	Slovenia	0	0	1	0	0	0.930007	0.904809	0.999241	0.91791	0.937021	0.929381
8	OQ401159	KY040274	MOCV3	MOCV2	OQ401159	Madrid 2016_1	lesion biopsy	unknown	PG6	PG4	Sweden	Spain: Madrid	0	0	0	0	0	0.930075	0.9051	0.999393	0.91791	0.937021	0.929436
9	OQ401159	MH320548	MOCV3	MOCV2	OQ401159	MB98	lesion biopsy	lesion biopsy	PG6	PG4	Sweden	Slovenia	0	0	1	0	0	0.929983	0.904809	0.99909	0.91791	0.93617	0.929373
10	OQ401159	MN931745	MOCV3	MOCV2	OQ401159	SW201	lesion biopsy	lesion biopsy	PG6	PG4	Sweden	Slovenia	0	0	1	0	0	0.930105	0.904709	0.999393	0.91791	0.937021	0.929492
11	OQ401159	MN931746	MOCV3	MOCV2	OQ401159	SW201	lesion biopsy	lesion biopsy	PG6	PG4	Sweden	Slovenia	0	0	1	0	0	0.930274	0.907824	0.999393	0.91791	0.937021	0.929485
12	OQ401159	MH320556	MOCV3	MOCV2	OQ401159	MC515	lesion biopsy	lesion biopsy	PG6	PG5	Sweden	Slovenia	0	0	1	0	0	0.92336	0.904952	0.822445	0.91791	0.937021	0.929192
13	OQ401159	MN931752	MOCV3	MOCV2	OQ401159	MC515	lesion biopsy	lesion biopsy	PG6	PG5	Sweden	Slovenia	0	0	1	0	0	0.92336	0.904952	0.822445	0.91791	0.937021	0.929192
14	OQ401159	MN931750	MOCV3	MOCV2	OQ401159	MB101	lesion biopsy	lesion biopsy	PG6	PG5	Sweden	Slovenia	0	0	1	0	0	0.923365	0.904973	0.822288	0.91791	0.950638	0.929101
15	OQ401159	BK012019	MOCV3	MOCV2	OQ401159	MET1825	lesion biopsy	skin/lesion swab	PG6	PG5	Sweden	USA	0	0	0	0	0	0.923602	0.909957	0.822445	0.91791	0.950638	0.929058
16	OQ401159	KY040276	MOCV3	MOCV1	OQ401159	Madrid 2016_6	lesion biopsy	unknown	PG6	PG3	Sweden	Spain: Madrid	0	0	0	0	0	0.927136	0.907644	0.996814	0.863766	0.950638	0.926578
17	OQ401159	BK012035	MOCV3	MOCV1	OQ401159	MET2092	lesion biopsy	skin/lesion swab	PG6	PG3	Sweden	USA	0	0	0	0	0	0.927169	0.908063	0.996814	0.864479	0.950638	0.926581
18	OQ401159	MN931748	MOCV3	MOCV1	OQ401159	SW201	lesion biopsy	lesion biopsy	PG6	PG2	Sweden	Slovenia	0	0	1	0	0	0.922084	0.914381	0.845247	0.894479	0.951489	0.926391
19	OQ401159	MN931749	MOCV3	MOCV1	OQ401159	SW201	lesion biopsy	lesion biopsy	PG6	PG2	Sweden	Slovenia	0	0	1	0	0	0.922067	0.913645	0.845247	0.894479	0.951489	0.9264
20	OQ401159	MH320547	MOCV3	MOCV1	OQ401159	MB100	lesion biopsy	lesion biopsy	PG6	PG2	Sweden	Slovenia	0	0	1	0	0	0.921338	0.906809	0.845247	0.867332	0.951489	0.926352
21	OQ401159	MH320553	MOCV3	MOCV1	OQ401159	MC343	lesion biopsy	lesion biopsy	PG6	PG2	Sweden	Slovenia	0	0	1	0	0	0.921339	0.906682	0.845247	0.867332	0.951489	0.926359
22	OQ401159	MH320552	MOCV3	MOCV1	OQ401159	MC340	lesion biopsy	lesion biopsy	PG6	PG2	Sweden	Slovenia	0	0	1	0	0	0.92144	0.906588	0.845247	0.867332	0.951489	0.926479
23	OQ401159	MH320555	MOCV3	MOCV1	OQ401159	MC505	lesion biopsy	lesion biopsy	PG6	PG2	Sweden	Slovenia	0	0	1	0	0	0.921397	0.906439	0.845247	0.867332	0.950638	0.926444
24	OQ401159	MN202187	MOCV3	MOCV1	OQ401159	NT2017	lesion biopsy	lesion biopsy	PG6	PG2	Sweden	Australia	0	0	1	0	0	0.921426	0.905769	0.845727	0.864479	0.950638	0.926524
25	OQ401159	BK012028	MOCV3	MOCV1	OQ401159	MET1867	lesion biopsy	skin/lesion swab	PG6	PG2	Sweden	USA	0	0	0	0	0	0.921583	0.911633	0.845727	0.865193	0.951489	0.926352
26	OQ401159	BK012029	MOCV3	MOCV1	OQ401159	MET1868	lesion biopsy	skin/lesion swab	PG6	PG2	Sweden	USA	0	0	0	0	0	0.921576	0.911633	0.845727	0.865193	0.951489	0.926345
27	OQ401159	BK012037	MOCV3	MOCV1	OQ401159	MET2101	lesion biopsy	skin/lesion swab	PG6	PG2	Sweden	USA	0	0	0	0	0	0.921583	0.911633	0.845727	0.865193	0.951489	0.926352
28	OQ401159	BK012038	MOCV3	MOCV1	OQ401159	MET2102	lesion biopsy	skin/lesion swab	PG6	PG2	Sweden	USA	0	0	0	0	0	0.921515	0.909771	0.845727	0.865193	0.951489	0.926376
29	OQ401159	BK012030	MOCV3	MOCV1	OQ401159	MET1870	lesion biopsy	skin/lesion swab	PG6	PG2	Sweden	USA	0	0	0	0	0	0.92154	0.910266	0.845727	0.865193	0.951489	0.926378
30	OQ401159	BK012031	MOCV3	MOCV1	OQ401159	MET1872	lesion biopsy	skin/lesion swab	PG6	PG2	Sweden	USA	0	0	0	0	0	0.921526	0.910277	0.845727	0.865193	0.951489	0.92636
31	OQ401159	BK012032	MOCV3	MOCV1	OQ401159	MET1874	lesion biopsy	skin/lesion swab	PG6	PG2	Sweden	USA	0	0	0	0	0	0.921515	0.910199	0.845727	0.865193	0.951489	0.926351
32	OQ401159	KY040277	MOCV3	MOCV1	OQ401159	Madrid 2016_7	lesion biopsy	unknown	PG6	PG2	Sweden	Spain: Madrid	0	0	0	0	0	0.921532	0.90781	0.845092	0.865906	0.950638	0.926539
33	OQ401159	BK012016	MOCV3	MOCV1	OQ401159	MET1756	lesion biopsy	skin/lesion swab	PG6	PG2	Sweden	USA	0	0	0	0	0	0.921652	0.910197	0.845092	0.865906	0.950638	0.926536
34	OQ401159	BK012009	MOCV3	MOCV1	OQ401159	MET1090	lesion biopsy	skin/lesion swab	PG6	PG2	Sweden	USA	0	0	0	0	0	0.921519	0.907716	0.845092	0.865906	0.950638	0.92653
35	OQ401159	BK012008	MOCV3	MOCV1	OQ401159	MET1089	lesion biopsy	skin/lesion swab	PG6	PG2	Sweden	USA	0	0	0	0	0	0.921772	0.912613	0.845092	0.865906	0.950638	0.926536
36	OQ401159	BK012017	MOCV3	MOCV1	OQ401159	MET1758	lesion biopsy	skin/lesion swab	PG6	PG2	Sweden	USA	0	0	0	0	0	0.921795	0.912996	0.845092	0.865906	0.950638	0.926536
37	OQ401159	BK012018	MOCV3	MOCV1	OQ401159	MET1762	lesion biopsy	skin/lesion swab	PG6	PG2	Sweden	USA	0	0	0	0	0	0.921786	0.91287	0.845092	0.865906	0.950638	0.92653
38	OQ401159	BK012010	MOCV3	MOCV1	OQ401159	MET1093	lesion biopsy	skin/lesion swab	PG6	PG2	Sweden	USA	0	0	0	0	0	0.921528	0.907905	0.845092	0.865906	0.950638	0.92653
39	OQ401159	BK012015	MOCV3	MOCV1	OQ401159	MET1752	lesion biopsy	skin/lesion swab	PG6	PG2	Sweden	USA	0	0	0	0	0	0.921539	0.908116	0.845092	0.865906	0.950638	0.92653
40	OQ401159	MH646551	MOCV3	MOCV1	OQ401159	sercmolcont1	lesion biopsy	unknown	PG6	PG1	Sweden	Australia	0	0	0	0	0	0.922138	0.909792	0.845092	0.916381	0.950638	0.926432
41	OQ401159	U60315	MOCV3	MOCV1	OQ401159	U60315	lesion biopsy	unknown	PG6	PG1	Sweden	USA	0	0	0	0	0	0.922042	0.905553	0.844937	0.915696	0.951489	0.926607
42	OQ401159	MN931743	MOCV3	MOCV1	OQ401159	SW201	lesion biopsy	lesion biopsy	PG6	PG1	Sweden	Slovenia	0	0	1	0	0	0.922152	0.907388	0.845092	0.916381	0.951489	0.926621
43	OQ401159	MN931742	MOCV3	MOCV1	OQ401159	SW201	lesion biopsy	lesion biopsy	PG6	PG1	Sweden	Slovenia	0	0	1	0	0	0.92215	0.907388	0.845247	0.916381	0.951489	0.926609
44	OQ401159	MN931744	MOCV3	MOCV1	OQ401159	SW201	lesion biopsy	lesion biopsy	PG6	PG1	Sweden	Slovenia	0	0	1	0	0	0.92215	0.907388	0.845247	0.916381	0.951489	0.926609
45	OQ401159	BK012020	MOCV3	MOCV1	OQ401159	MET1843	lesion biopsy	skin/lesion swab	PG6	PG1	Sweden	USA	0	0	0	0	0	0.922095	0.907228	0.845092	0.916381	0.950638	0.926542
46	OQ401159	BK012021	MOCV3	MOCV1	OQ401159	MET1844	lesion biopsy	skin/lesion swab	PG6	PG1	Sweden	USA	0	0	0	0	0	0.922089	0.907228	0.845247	0.916381	0.950638	0.92653
47	OQ401159	BK012024	MOCV3	MOCV1	OQ401159	MET1847	lesion biopsy	skin/lesion swab	PG6	PG1	Sweden	USA	0	0	0	0	0	0.922353	0.912145	0.845092	0.916381	0.950638	0.926542
48	OQ401159	BK012025	MOCV3	MOCV1	OQ401159	MET1848	lesion biopsy	skin/lesion swab	PG6	PG1	Sweden	USA	0	0	0	0	0	0.922099	0.907228	0.845092	0.916381	0.950638	0.926548
49	OQ401159	BK012027	MOCV3	MOCV1	OQ401159	MET1850	lesion biopsy	skin/lesion swab	PG6	PG1	Sweden	USA	0	0	0	0	0	0.922123	0.908059	0.845092	0.916381	0.950638	0.926525
50	OQ401159	BK012022	MOCV3	MOCV1	OQ401159	MET1845	lesion biopsy	skin/lesion swab	PG6	PG1	Sweden	USA	0	0	0	0	0	0.922089	0.907228	0.845092	0.916381	0.950638	0.926536
51	OQ401159	BK012023	MOCV3	MOCV1	OQ401159	MET1846	lesion biopsy	skin/lesion swab	PG6	PG1	Sweden	USA	0	0	0	0	0	0.9221	0.907228	0.845247	0.916381	0.950638	0.926542
52	OQ401159	BK012026	MOCV3	MOCV1	OQ401159	MET1849	lesion biopsy	skin/lesion swab	PG6	PG1	Sweden	USA	0	0	0	0	0	0.922094	0.907228	0.845092	0.916381	0.950638	0.926542
53	OQ401159	KY040275	MOCV3	MOCV1	OQ401159	Madrid 2016_3	lesion biopsy	unknown	PG6	PG1	Sweden	Spain: Madrid	0	0	0	0	0	0.922143	0.907274	0.845247	0.916381	0.950638	0.926592
54	OQ401159	MH320554	MOCV3	MOCV1	OQ401159	MC349	lesion biopsy	lesion biopsy	PG6	PG1	Sweden	Slovenia	0	0	1	0	0	0.922105	0.907768	0.845092	0.916381	0.950638	0.926526
55	OQ401159	BK012007	MOCV3	MOCV1	OQ401159	MET1080	lesion biopsy	skin/lesion swab	PG6	PG1	Sweden	USA	0	0	0	0	0	0.922089	0.906966	0.845247	0.916381	0.950638	0.926547
56	OQ401159	BK012014	MOCV3	MOCV1	OQ401159	MET1727	lesion biopsy	skin/lesion swab	PG6	PG1	Sweden	USA	0	0	0	0	0	0.922286	0.910695	0.845247	0.916381	0.950638	0.926552
57	OQ401159	BK012033	MOCV3	MOCV1	OQ401159	MET2085	lesion biopsy	skin/lesion swab	PG6	PG1	Sweden	USA	0	0	0	0	0	0.922096	0.908073	0.845247	0.916381	0.950638	0.92649
58	OQ401159	BK012034	MOCV3	MOCV1	OQ401159	MET2086	lesion biopsy	skin/lesion swab	PG6	PG1	Sweden	USA	0	0	0	0	0	0.922167	0.909293	0.845247	0.916381	0.950638	0.926503
59	OQ401159	BK012005	MOCV3	MOCV1	OQ401159	MET1077	lesion biopsy	skin/lesion swab	PG6	PG1	Sweden	USA	0	0	0	0	0	0.922172	0.910478	0.845247	0.916381	0.950638	0.926443
60	OQ401159	BK012012	MOCV3	MOCV1	OQ401159	MET1719	lesion biopsy	skin/lesion swab	PG6	PG1	Sweden	USA	0	0	0	0	0	0.922152	0.910214	0.845247	0.916381	0.950638	0.926437
61	OQ401159	BK012006	MOCV3	MOCV1	OQ401159	MET1078	lesion biopsy	skin/lesion swab	PG6	PG1	Sweden	USA	0	0	0	0	0	0.92215	0.909996	0.845247	0.916381	0.950638	0.926443
62	OQ401159	BK012036	MOCV3	MOCV1	OQ401159	MET2093	lesion biopsy	skin/lesion swab	PG6	PG1	Sweden	USA	0	0	0	0	0	0.922037	0.90799	0.845247	0.916381	0.950638	0.926437
63	OQ401159	BK012011	MOCV3	MOCV1	OQ401159	MET1715	lesion biopsy	skin/lesion swab	PG6	PG1	Sweden	USA	0	0	0	0	0	0.92229	0.911948	0.845247	0.916381	0.950638	0.92649
64	OQ401159	BK012013	MOCV3	MOCV1	OQ401159	MET1721	lesion biopsy	skin/lesion swab	PG6	PG1	Sweden	USA	0	0	0	0	0	0.922321	0.912574	0.845247	0.916381	0.950638	0.926491
65	OQ401160	OQ401159	MOCV3	MOCV3	OQ401160	OQ401159	lesion biopsy	lesion biopsy	PG6	PG6	Sweden	Sweden	1	1	1	0	1	0.997829	0.99641	0.998938	0.991447	1	0.998219
66	OQ401160	MH320549	MOCV3	MOCV2	OQ401160	MC313	lesion biopsy	lesion biopsy	PG6	PG4	Sweden	Slovenia	0	0	1	0	0	0.931129	0.911778	0.999242	0.935341	0.950638	0.92964
67	OQ401160	MN931747	MOCV3	MOCV2	OQ401160	SW201	lesion biopsy	lesion biopsy	PG6	PG4	Sweden	Slovenia	0	0	1	0	0	0.931057	0.911667	0.99909	0.935341	0.937021	0.929673
68	OQ401160	MN931741	MOCV3	MOCV2	OQ401160	SW201	lesion biopsy	lesion biopsy	PG6	PG4	Sweden	Slovenia	0	0	1	0	0	0.931117	0.911778	0.998938	0.935341	0.937021	0.929739
69	OQ401160	MH320550	MOCV3	MOCV2	OQ401160	MC316	lesion biopsy	lesion biopsy	PG6	PG4	Sweden	Slovenia	0	0	1	0	0	0.93106	0.911778	0.998938	0.935341	0.937021	0.929676
70	OQ401160	MN931740	MOCV3	MOCV2	OQ401160	SW201	lesion biopsy	lesion biopsy	PG6	PG4	Sweden	Slovenia	0	0	1	0	0	0.931066	0.911778	0.998938	0.935341	0.937021	0.929683
71	OQ401160	MN931751	MOCV3	MOCV2	OQ401160	MC344	lesion biopsy	lesion biopsy	PG6	PG4	Sweden	Slovenia	0	0	1	0	0	0.931102	0.911778	0.99909	0.935341	0.937021	0.929717
72	OQ401160	MH320551	MOCV3	MOCV2	OQ401160	MC332	lesion biopsy	lesion biopsy	PG6	PG4	Sweden	Slovenia	0	0	1	0	0	0.931104	0.911778	0.99909	0.935341	0.937021	0.929718
73	OQ401160	KY040274	MOCV3	MOCV2	OQ401160	Madrid 2016_1	lesion biopsy	unknown	PG6	PG4	Sweden	Spain: Madrid	0	0	0	0	0	0.931159	0.911778	0.999242	0.935341	0.937021	0.929777
74	OQ401160	MH320548	MOCV3	MOCV2	OQ401160	MB98	lesion biopsy	lesion biopsy	PG6	PG4	Sweden	Slovenia	0	0	1	0	0	0.931205	0.911778	0.998938	0.935341	0.93617	0.929851
75	OQ401160	MN931745	MOCV3	MOCV2	OQ401160	SW201	lesion biopsy	lesion biopsy	PG6	PG4	Sweden	Slovenia	0	0	1	0	0	0.931169	0.911676	0.999242	0.935341	0.937021	0.929794
76	OQ401160	MN931746	MOCV3	MOCV2	OQ401160	SW201	lesion biopsy	lesion biopsy	PG6	PG4	Sweden	Slovenia	0	0	1	0	0	0.931163	0.911676	0.999242	0.935341	0.937021	0.929787
77	OQ401160	MH320556	MOCV3	MOCV2	OQ401160	MC515	lesion biopsy	lesion biopsy	PG6	PG5	Sweden	Slovenia	0	0	1	0	0	0.924523	0.911778	0.822344	0.935341	0.937021	0.929504
78	OQ401160	MN931752	MOCV3	MOCV2	OQ401160	MC515	lesion biopsy	lesion biopsy	PG6	PG5	Sweden	Slovenia	0	0	1	0	0	0.924523	0.911778	0.822344	0.935341	0.937021	0.929504
79	OQ401160	MN931750	MOCV3	MOCV2	OQ401160	MB101	lesion biopsy	lesion biopsy	PG6	PG5	Sweden	Slovenia	0	0	1	0	0	0.924715	0.911778	0.822187	0.935341	0.950638	0.929626
80	OQ401160	BK012019	MOCV3	MOCV2	OQ401160	MET1825	lesion biopsy	skin/lesion swab	PG6	PG5	Sweden	USA	0	0	0	0	0	0.924675	0.911531	0.822344	0.935341	0.950638	0.929584
81	OQ401160	KY040276	MOCV3	MOCV1	OQ401160	Madrid 2016_6	lesion biopsy	unknown	PG6	PG3	Sweden	Spain: Madrid	0	0	0	0	0	0.928231	0.914249	0.996967	0.89304	0.950638	0.92697
82	OQ401160	BK012035	MOCV3	MOCV1	OQ401160	MET2092	lesion biopsy	skin/lesion swab	PG6	PG3	Sweden	USA	0	0	0	0	0	0.928247	0.914342	0.996967	0.893552	0.950638	0.926976
83	OQ401160	MN931748	MOCV3	MOCV1	OQ401160	SW201	lesion biopsy	lesion biopsy	PG6	PG2	Sweden	Slovenia	0	0	1	0	0	0.923139	0.915337	0.84483	0.914776	0.951489	0.926985
84	OQ401160	MN931749	MOCV3	MOCV1	OQ401160	SW201	lesion biopsy	lesion biopsy	PG6	PG2	Sweden	Slovenia	0	0	1	0	0	0.923122	0.914602	0.84483	0.914776	0.951489	0.926994
85	OQ401160	MH320547	MOCV3	MOCV1	OQ401160	MB100	lesion biopsy	lesion biopsy	PG6	PG2	Sweden	Slovenia	0	0	1	0	0	0.922331	0.913357	0.84483	0.895087	0.951489	0.926568
86	OQ401160	MH320553	MOCV3	MOCV1	OQ401160	MC343	lesion biopsy	lesion biopsy	PG6	PG2	Sweden	Slovenia	0	0	1	0	0	0.922275	0.913221	0.84483	0.895599	0.951489	0.926506
87	OQ401160	MH320552	MOCV3	MOCV1	OQ401160	MC340	lesion biopsy	lesion biopsy	PG6	PG2	Sweden	Slovenia	0	0	1	0	0	0.922448	0.913357	0.84483	0.895599	0.951489	0.926693
88	OQ401160	MH320555	MOCV3	MOCV1	OQ401160	MC505	lesion biopsy	lesion biopsy	PG6	PG2	Sweden	Slovenia	0	0	1	0	0	0.922401	0.913135	0.84483	0.895599	0.950638	0.926659
89	OQ401160	MN202187	MOCV3	MOCV1	OQ401160	NT2017	lesion biopsy	lesion biopsy	PG6	PG2	Sweden	Australia	0	0	1	0	0	0.92229	0.9107	0.845312	0.893552	0.950638	0.926685
90	OQ401160	BK012028	MOCV3	MOCV1	OQ401160	MET1867	lesion biopsy	skin/lesion swab	PG6	PG2	Sweden	USA	0	0	0	0	0	0.922294	0.912277	0.845312	0.894063	0.951489	0.926577
91	OQ401160	BK012029	MOCV3	MOCV1	OQ401160	MET1868	lesion biopsy	skin/lesion swab	PG6	PG2	Sweden	USA	0	0	0	0	0	0.92229	0.912277	0.845312	0.894063	0.951489	0.926573
92	OQ401160	BK012037	MOCV3	MOCV1	OQ401160	MET2101	lesion biopsy	skin/lesion swab	PG6	PG2	Sweden	USA	0	0	0	0	0	0.922294	0.912277	0.845312	0.894063	0.951489	0.926577
93	OQ401160	BK012038	MOCV3	MOCV1	OQ401160	MET2102	lesion biopsy	skin/lesion swab	PG6	PG2	Sweden	USA	0	0	0	0	0	0.922226	0.910451	0.845312	0.894063	0.951489	0.9266
94	OQ401160	BK012030	MOCV3	MOCV1	OQ401160	MET1870	lesion biopsy	skin/lesion swab	PG6	PG2	Sweden	USA	0	0	0	0	0	0.922747	0.911653	0.845312	0.894063	0.951489	0.927123
95	OQ401160	BK012031	MOCV3	MOCV1	OQ401160	MET1872	lesion biopsy	skin/lesion swab	PG6	PG2	Sweden	USA	0	0	0	0	0	0.92227	0.911663	0.845312	0.894063	0.951489	0.926583
96	OQ401160	BK012032	MOCV3	MOCV1	OQ401160	MET1874	lesion biopsy	skin/lesion swab	PG6	PG2	Sweden	USA	0	0	0	0	0	0.92226	0.911705	0.845312	0.894063	0.951489	0.926569
97	OQ401160	KY040277	MOCV3	MOCV1	OQ401160	Madrid 2016_7	lesion biopsy	unknown	PG6	PG2	Sweden	Spain: Madrid	0	0	0	0	0	0.922737	0.91474	0.844675	0.894575	0.950638	0.926968
98	OQ401160	BK012016	MOCV3	MOCV1	OQ401160	MET1756	lesion biopsy	skin/lesion swab	PG6	PG2	Sweden	USA	0	0	0	0	0	0.922732	0.914653	0.844675	0.894575	0.950638	0.926968
99	OQ401160	BK012009	MOCV3	MOCV1	OQ401160	MET1090	lesion biopsy	skin/lesion swab	PG6	PG2	Sweden	USA	0	0	0	0	0	0.922727	0.914653	0.844675	0.894575	0.950638	0.926961
100	OQ401160	BK012008	MOCV3	MOCV1	OQ401160	MET1089	lesion biopsy	skin/lesion swab	PG6	PG2	Sweden	USA	0	0	0	0	0	0.92271	0.914131	0.844675	0.894575	0.950638	0.926968
101	OQ401160	BK012017	MOCV3	MOCV1	OQ401160	MET1758	lesion biopsy	skin/lesion swab	PG6	PG2	Sweden	USA	0	0	0	0	0	0.922706	0.913971	0.844675	0.894575	0.950638	0.926969
102	OQ401160	BK012018	MOCV3	MOCV1	OQ401160	MET1762	lesion biopsy	skin/lesion swab	PG6	PG2	Sweden	USA	0	0	0	0	0	0.922684	0.913602	0.844675	0.894575	0.950638	0.926961
103	OQ401160	BK012010	MOCV3	MOCV1	OQ401160	MET1093	lesion biopsy	skin/lesion swab	PG6	PG2	Sweden	USA	0	0	0	0	0	0.922727	0.914653	0.844675	0.894575	0.950638	0.926961
104	OQ401160	BK012015	MOCV3	MOCV1	OQ401160	MET1752	lesion biopsy	skin/lesion swab	PG6	PG2	Sweden	USA	0	0	0	0	0	0.922727	0.914653	0.844675	0.894575	0.950638	0.926961
105	OQ401160	MH646551	MOCV3	MOCV1	OQ401160	sercmolcont1	lesion biopsy	unknown	PG6	PG1	Sweden	Australia	0	0	0	0	0	0.923048	0.910356	0.844675	0.934858	0.950638	0.926836
106	OQ401160	U60315	MOCV3	MOCV1	OQ401160	U60315	lesion biopsy	unknown	PG6	PG1	Sweden	USA	0	0	0	0	0	0.923267	0.911909	0.84452	0.934361	0.951489	0.927039
107	OQ401160	MN931743	MOCV3	MOCV1	OQ401160	SW201	lesion biopsy	lesion biopsy	PG6	PG1	Sweden	Slovenia	0	0	1	0	0	0.9236	0.914322	0.844675	0.934858	0.951489	0.927274
108	OQ401160	MN931742	MOCV3	MOCV1	OQ401160	SW201	lesion biopsy	lesion biopsy	PG6	PG1	Sweden	Slovenia	0	0	1	0	0	0.923392	0.914322	0.84483	0.934858	0.951489	0.927032
109	OQ401160	MN931744	MOCV3	MOCV1	OQ401160	SW201	lesion biopsy	lesion biopsy	PG6	PG1	Sweden	Slovenia	0	0	1	0	0	0.923392	0.914322	0.84483	0.934858	0.951489	0.927032
110	OQ401160	BK012020	MOCV3	MOCV1	OQ401160	MET1843	lesion biopsy	skin/lesion swab	PG6	PG1	Sweden	USA	0	0	0	0	0	0.923348	0.913835	0.844675	0.934858	0.950638	0.926995
111	OQ401160	BK012021	MOCV3	MOCV1	OQ401160	MET1844	lesion biopsy	skin/lesion swab	PG6	PG1	Sweden	USA	0	0	0	0	0	0.923344	0.913835	0.84483	0.934858	0.950638	0.926986
112	OQ401160	BK012024	MOCV3	MOCV1	OQ401160	MET1847	lesion biopsy	skin/lesion swab	PG6	PG1	Sweden	USA	0	0	0	0	0	0.923313	0.912888	0.844675	0.934858	0.950638	0.926995
113	OQ401160	BK012025	MOCV3	MOCV1	OQ401160	MET1848	lesion biopsy	skin/lesion swab	PG6	PG1	Sweden	USA	0	0	0	0	0	0.923354	0.913835	0.844675	0.934858	0.950638	0.927003
114	OQ401160	BK012027	MOCV3	MOCV1	OQ401160	MET1850	lesion biopsy	skin/lesion swab	PG6	PG1	Sweden	USA	0	0	0	0	0	0.923319	0.913512	0.844675	0.934858	0.950638	0.926978
115	OQ401160	BK012022	MOCV3	MOCV1	OQ401160	MET1845	lesion biopsy	skin/lesion swab	PG6	PG1	Sweden	USA	0	0	0	0	0	0.923344	0.913835	0.844675	0.934858	0.950638	0.926992
116	OQ401160	BK012023	MOCV3	MOCV1	OQ401160	MET1846	lesion biopsy	skin/lesion swab	PG6	PG1	Sweden	USA	0	0	0	0	0	0.923355	0.913835	0.84483	0.934858	0.950638	0.926998
117	OQ401160	BK012026	MOCV3	MOCV1	OQ401160	MET1849	lesion biopsy	skin/lesion swab	PG6	PG1	Sweden	USA	0	0	0	0	0	0.923349	0.913835	0.844675	0.934858	0.950638	0.926998
118	OQ401160	KY040275	MOCV3	MOCV1	OQ401160	Madrid 2016_3	lesion biopsy	unknown	PG6	PG1	Sweden	Spain: Madrid	0	0	0	0	0	0.923369	0.913667	0.84483	0.934858	0.950638	0.927027
119	OQ401160	MH320554	MOCV3	MOCV1	OQ401160	MC349	lesion biopsy	lesion biopsy	PG6	PG1	Sweden	Slovenia	0	0	1	0	0	0.923332	0.914156	0.844675	0.934858	0.950638	0.926962
120	OQ401160	BK012007	MOCV3	MOCV1	OQ401160	MET1080	lesion biopsy	skin/lesion swab	PG6	PG1	Sweden	USA	0	0	0	0	0	0.923355	0.913469	0.84483	0.934858	0.950638	0.927019
121	OQ401160	BK012014	MOCV3	MOCV1	OQ401160	MET1727	lesion biopsy	skin/lesion swab	PG6	PG1	Sweden	USA	0	0	0	0	0	0.923359	0.913414	0.84483	0.934858	0.950638	0.927027
122	OQ401160	BK012033	MOCV3	MOCV1	OQ401160	MET2085	lesion biopsy	skin/lesion swab	PG6	PG1	Sweden	USA	0	0	0	0	0	0.923309	0.914319	0.84483	0.934858	0.950638	0.926921
123	OQ401160	BK012034	MOCV3	MOCV1	OQ401160	MET2086	lesion biopsy	skin/lesion swab	PG6	PG1	Sweden	USA	0	0	0	0	0	0.923323	0.914399	0.84483	0.934858	0.950638	0.926933
124	OQ401160	BK012005	MOCV3	MOCV1	OQ401160	MET1077	lesion biopsy	skin/lesion swab	PG6	PG1	Sweden	USA	0	0	0	0	0	0.923273	0.914516	0.84483	0.934858	0.950638	0.926875
125	OQ401160	BK012012	MOCV3	MOCV1	OQ401160	MET1719	lesion biopsy	skin/lesion swab	PG6	PG1	Sweden	USA	0	0	0	0	0	0.923262	0.914399	0.84483	0.934858	0.950638	0.92687
126	OQ401160	BK012006	MOCV3	MOCV1	OQ401160	MET1078	lesion biopsy	skin/lesion swab	PG6	PG1	Sweden	USA	0	0	0	0	0	0.92327	0.914393	0.84483	0.934858	0.950638	0.926875
127	OQ401160	BK012036	MOCV3	MOCV1	OQ401160	MET2093	lesion biopsy	skin/lesion swab	PG6	PG1	Sweden	USA	0	0	0	0	0	0.923262	0.914399	0.84483	0.934858	0.950638	0.926869
128	OQ401160	BK012011	MOCV3	MOCV1	OQ401160	MET1715	lesion biopsy	skin/lesion swab	PG6	PG1	Sweden	USA	0	0	0	0	0	0.923295	0.913881	0.84483	0.934858	0.950638	0.92693
129	OQ401160	BK012013	MOCV3	MOCV1	OQ401160	MET1721	lesion biopsy	skin/lesion swab	PG6	PG1	Sweden	USA	0	0	0	0	0	0.923313	0.913917	0.84483	0.934858	0.950638	0.926948
130	MH320549	OQ401159	MOCV2	MOCV3	MC313	OQ401159	lesion biopsy	lesion biopsy	PG4	PG6	Slovenia	Sweden	0	0	1	0	0	0.930064	0.904809	0.999393	0.91791	0.950638	0.929336
131	MH320549	OQ401160	MOCV2	MOCV3	MC313	OQ401160	lesion biopsy	lesion biopsy	PG4	PG6	Slovenia	Sweden	0	0	1	0	0	0.931129	0.911778	0.999242	0.935341	0.950638	0.92964
132	MH320549	MN931747	MOCV2	MOCV2	MC313	MC31	lesion biopsy	lesion biopsy	PG4	PG4	Slovenia	Slovenia	1	1	1	0	1	0.999398	0.998817	0.99985	1	0.961702	0.999696
133	MH320549	MN931741	MOCV2	MOCV2	MC313	MC31	lesion biopsy	lesion biopsy	PG4	PG4	Slovenia	Slovenia	1	1	1	0	1	0.999432	0.999403	0.999701	1	0.961702	0.999683
134	MH320549	MH320550	MOCV2	MOCV2	MC313	MC316	lesion biopsy	lesion biopsy	PG4	PG4	Slovenia	Slovenia	1	1	1	0	1	0.999383	0.998881	0.999701	1	0.961702	0.999683
135	MH320549	MN931740	MOCV2	MOCV2	MC313	MC31	lesion biopsy	lesion biopsy	PG4	PG4	Slovenia	Slovenia	1	1	1	0	1	0.999446	0.999585	0.999701	1	0.961702	0.999683
136	MH320549	MN931751	MOCV2	MOCV2	MC313	MC344	lesion biopsy	lesion biopsy	PG4	PG4	Slovenia	Slovenia	1	1	1	0	1	0.998266	0.983081	0.99985	1	0.961702	0.999689
137	MH320549	MH320551	MOCV2	MOCV2	MC313	MC332	lesion biopsy	lesion biopsy	PG4	PG4	Slovenia	Slovenia	1	1	1	0	1	0.999363	0.998321	0.99985	1	0.961702	0.999708
138	MH320549	KY040274	MOCV2	MOCV2	MC313	Madrid 2016_1	lesion biopsy	unknown	PG4	PG4	Slovenia	Spain: Madrid	1	1	0	0	0	0.99927	0.997225	1	1	0.961702	0.999689
139	MH320549	MH320548	MOCV2	MOCV2	MC313	MB98	lesion biopsy	lesion biopsy	PG4	PG4	Slovenia	Slovenia	1	1	1	0	1	0.999404	0.998912	0.999701	1	0.960851	0.999708
140	MH320549	MN931745	MOCV2	MOCV2	MC313	MC31	lesion biopsy	lesion biopsy	PG4	PG4	Slovenia	Slovenia	1	1	1	0	1	0.999351	0.998952	1	1	0.961702	0.999622
141	MH320549	MN931746	MOCV2	MOCV2	MC313	MC31	lesion biopsy	lesion biopsy	PG4	PG4	Slovenia	Slovenia	1	1	1	0	1	0.999427	1	1	1	0.961702	0.999622
142	MH320549	MH320556	MOCV2	MOCV2	MC313	MC515	lesion biopsy	lesion biopsy	PG4	PG5	Slovenia	Slovenia	1	0	1	0	1	0.993278	0.999485	0.821599	1	0.961702	0.999653
143	MH320549	MN931752	MOCV2	MOCV2	MC313	MC515	lesion biopsy	lesion biopsy	PG4	PG5	Slovenia	Slovenia	1	0	1	0	1	0.993283	0.999558	0.821599	1	0.961702	0.999653
144	MH320549	MN931750	MOCV2	MOCV2	MC313	MB101	lesion biopsy	lesion biopsy	PG4	PG5	Slovenia	Slovenia	1	0	1	0	1	0.993485	0.999138	0.821445	1	1	0.999652
145	MH320549	BK012019	MOCV2	MOCV2	MC313	MET1825	lesion biopsy	skin/lesion swab	PG4	PG5	Slovenia	USA	1	0	0	0	0	0.993484	0.999816	0.821599	1	1	0.999701
146	MH320549	KY040276	MOCV2	MOCV1	MC313	Madrid 2016_6	lesion biopsy	unknown	PG4	PG3	Slovenia	Spain: Madrid	0	0	0	0	0	0.94314	0.945137	0.997307	0.898357	0.998298	0.941207
147	MH320549	BK012035	MOCV2	MOCV1	MC313	MET2092	lesion biopsy	skin/lesion swab	PG4	PG3	Slovenia	USA	0	0	0	0	0	0.943198	0.946307	0.997307	0.898871	0.998298	0.941181
148	MH320549	MN931748	MOCV2	MOCV1	MC313	MC31	lesion biopsy	lesion biopsy	PG4	PG2	Slovenia	Slovenia	0	0	1	0	1	0.937661	0.942423	0.845236	0.941532	0.999149	0.940982
149	MH320549	MN931749	MOCV2	MOCV1	MC313	MC31	lesion biopsy	lesion biopsy	PG4	PG2	Slovenia	Slovenia	0	0	1	0	1	0.93759	0.939259	0.845236	0.941532	0.999149	0.941022
150	MH320549	MH320547	MOCV2	MOCV1	MC313	MB100	lesion biopsy	lesion biopsy	PG4	PG2	Slovenia	Slovenia	0	0	1	0	1	0.937419	0.943273	0.845236	0.900411	0.999149	0.940957
151	MH320549	MH320553	MOCV2	MOCV1	MC313	MC343	lesion biopsy	lesion biopsy	PG4	PG2	Slovenia	Slovenia	0	0	1	0	1	0.93744	0.943587	0.845236	0.900924	0.999149	0.940956
152	MH320549	MH320552	MOCV2	MOCV1	MC313	MC340	lesion biopsy	lesion biopsy	PG4	PG2	Slovenia	Slovenia	0	0	1	0	1	0.937591	0.944137	0.845236	0.900924	0.999149	0.941075
153	MH320549	MH320555	MOCV2	MOCV1	MC313	MC505	lesion biopsy	lesion biopsy	PG4	PG2	Slovenia	Slovenia	0	0	1	0	1	0.937576	0.943877	0.845236	0.900924	1	0.941047
154	MH320549	MN202187	MOCV2	MOCV1	MC313	NT2017	lesion biopsy	lesion biopsy	PG4	PG2	Slovenia	Australia	0	0	1	0	0	0.937457	0.941719	0.845715	0.898871	0.998298	0.941191
155	MH320549	BK012028	MOCV2	MOCV1	MC313	MET1867	lesion biopsy	skin/lesion swab	PG4	PG2	Slovenia	USA	0	0	0	0	0	0.937635	0.946985	0.845715	0.899384	0.999149	0.941101
156	MH320549	BK012029	MOCV2	MOCV1	MC313	MET1868	lesion biopsy	skin/lesion swab	PG4	PG2	Slovenia	USA	0	0	0	0	0	0.937635	0.946985	0.845715	0.899384	0.999149	0.941102
157	MH320549	BK012037	MOCV2	MOCV1	MC313	MET2101	lesion biopsy	skin/lesion swab	PG4	PG2	Slovenia	USA	0	0	0	0	0	0.937635	0.946985	0.845715	0.899384	0.999149	0.941101
158	MH320549	BK012038	MOCV2	MOCV1	MC313	MET2102	lesion biopsy	skin/lesion swab	PG4	PG2	Slovenia	USA	0	0	0	0	0	0.937322	0.940251	0.845715	0.899384	0.999149	0.941134
159	MH320549	BK012030	MOCV2	MOCV1	MC313	MET1870	lesion biopsy	skin/lesion swab	PG4	PG2	Slovenia	USA	0	0	0	0	0	0.937653	0.945803	0.845715	0.899384	0.999149	0.941191
160	MH320549	BK012031	MOCV2	MOCV1	MC313	MET1872	lesion biopsy	skin/lesion swab	PG4	PG2	Slovenia	USA	0	0	0	0	0	0.937591	0.945815	0.845715	0.899384	0.999149	0.941114
161	MH320549	BK012032	MOCV2	MOCV1	MC313	MET1874	lesion biopsy	skin/lesion swab	PG4	PG2	Slovenia	USA	0	0	0	0	0	0.937596	0.945958	0.845715	0.899384	0.999149	0.94111
162	MH320549	KY040277	MOCV2	MOCV1	MC313	Madrid 2016_7	lesion biopsy	unknown	PG4	PG2	Slovenia	Spain: Madrid	0	0	0	0	0	0.937714	0.945433	0.845081	0.899897	0.998298	0.941124
163	MH320549	BK012016	MOCV2	MOCV1	MC313	MET1756	lesion biopsy	skin/lesion swab	PG4	PG2	Slovenia	USA	0	0	0	0	0	0.937809	0.948529	0.845081	0.899897	0.998298	0.941159
164	MH320549	BK012009	MOCV2	MOCV1	MC313	MET1090	lesion biopsy	skin/lesion swab	PG4	PG2	Slovenia	USA	0	0	0	0	0	0.937775	0.945609	0.845081	0.899897	0.998298	0.941172
165	MH320549	BK012008	MOCV2	MOCV1	MC313	MET1089	lesion biopsy	skin/lesion swab	PG4	PG2	Slovenia	USA	0	0	0	0	0	0.937791	0.948812	0.845081	0.899897	0.998298	0.941159
166	MH320549	BK012017	MOCV2	MOCV1	MC313	MET1758	lesion biopsy	skin/lesion swab	PG4	PG2	Slovenia	USA	0	0	0	0	0	0.937764	0.948345	0.845081	0.899897	0.998298	0.941167
167	MH320549	BK012018	MOCV2	MOCV1	MC313	MET1762	lesion biopsy	skin/lesion swab	PG4	PG2	Slovenia	USA	0	0	0	0	0	0.937717	0.947652	0.845081	0.899897	0.998298	0.941164
168	MH320549	BK012010	MOCV2	MOCV1	MC313	MET1093	lesion biopsy	skin/lesion swab	PG4	PG2	Slovenia	USA	0	0	0	0	0	0.937523	0.942218	0.845081	0.899897	0.998298	0.941164
169	MH320549	BK012015	MOCV2	MOCV1	MC313	MET1752	lesion biopsy	skin/lesion swab	PG4	PG2	Slovenia	USA	0	0	0	0	0	0.937498	0.9418	0.845081	0.899897	0.998298	0.941164
170	MH320549	MH646551	MOCV2	MOCV1	MC313	sercmolcont1	lesion biopsy	unknown	PG4	PG1	Slovenia	Australia	0	0	0	0	0	0.938775	0.946661	0.845081	0.986097	0.998298	0.940876
171	MH320549	U60315	MOCV2	MOCV1	MC313	U60315	lesion biopsy	unknown	PG4	PG1	Slovenia	USA	0	0	0	0	0	0.93904	0.944344	0.844926	0.985601	0.997447	0.941179
172	MH320549	MN931743	MOCV2	MOCV1	MC313	MC31	lesion biopsy	lesion biopsy	PG4	PG1	Slovenia	Slovenia	0	0	1	0	1	0.939223	0.945274	0.845081	0.986097	0.997447	0.94132
173	MH320549	MN931742	MOCV2	MOCV1	MC313	MC31	lesion biopsy	lesion biopsy	PG4	PG1	Slovenia	Slovenia	0	0	1	0	1	0.939153	0.945274	0.845236	0.986097	0.997447	0.94123
174	MH320549	MN931744	MOCV2	MOCV1	MC313	MC31	lesion biopsy	lesion biopsy	PG4	PG1	Slovenia	Slovenia	0	0	1	0	1	0.939153	0.945274	0.845236	0.986097	0.997447	0.94123
175	MH320549	BK012020	MOCV2	MOCV1	MC313	MET1843	lesion biopsy	skin/lesion swab	PG4	PG1	Slovenia	USA	0	0	0	0	0	0.939055	0.945876	0.845081	0.985601	0.998298	0.941158
176	MH320549	BK012021	MOCV2	MOCV1	MC313	MET1844	lesion biopsy	skin/lesion swab	PG4	PG1	Slovenia	USA	0	0	0	0	0	0.939076	0.946307	0.845236	0.985601	0.998298	0.941135
177	MH320549	BK012024	MOCV2	MOCV1	MC313	MET1847	lesion biopsy	skin/lesion swab	PG4	PG1	Slovenia	USA	0	0	0	0	0	0.938995	0.947289	0.845081	0.985601	0.998298	0.941158
178	MH320549	BK012025	MOCV2	MOCV1	MC313	MET1848	lesion biopsy	skin/lesion swab	PG4	PG1	Slovenia	USA	0	0	0	0	0	0.939086	0.946307	0.845081	0.985601	0.998298	0.941153
179	MH320549	BK012027	MOCV2	MOCV1	MC313	MET1850	lesion biopsy	skin/lesion swab	PG4	PG1	Slovenia	USA	0	0	0	0	0	0.939083	0.946613	0.845081	0.985601	0.998298	0.94114
180	MH320549	BK012022	MOCV2	MOCV1	MC313	MET1845	lesion biopsy	skin/lesion swab	PG4	PG1	Slovenia	USA	0	0	0	0	0	0.93902	0.945581	0.845081	0.985601	0.998298	0.941141
181	MH320549	BK012023	MOCV2	MOCV1	MC313	MET1846	lesion biopsy	skin/lesion swab	PG4	PG1	Slovenia	USA	0	0	0	0	0	0.938858	0.943059	0.845236	0.985601	0.998298	0.941147
182	MH320549	BK012026	MOCV2	MOCV1	MC313	MET1849	lesion biopsy	skin/lesion swab	PG4	PG1	Slovenia	USA	0	0	0	0	0	0.938864	0.943222	0.845081	0.985601	0.998298	0.941147
183	MH320549	KY040275	MOCV2	MOCV1	MC313	Madrid 2016_3	lesion biopsy	unknown	PG4	PG1	Slovenia	Spain: Madrid	0	0	0	0	0	0.939123	0.945999	0.845236	0.986097	0.998298	0.941217
184	MH320549	MH320554	MOCV2	MOCV1	MC313	MC349	lesion biopsy	lesion biopsy	PG4	PG1	Slovenia	Slovenia	0	0	1	0	1	0.938855	0.942848	0.845081	0.986097	0.998298	0.941156
185	MH320549	BK012007	MOCV2	MOCV1	MC313	MET1080	lesion biopsy	skin/lesion swab	PG4	PG1	Slovenia	USA	0	0	0	0	0	0.93904	0.945319	0.845236	0.986097	0.998298	0.94116
186	MH320549	BK012014	MOCV2	MOCV1	MC313	MET1727	lesion biopsy	skin/lesion swab	PG4	PG1	Slovenia	USA	0	0	0	0	0	0.939076	0.947914	0.845236	0.986097	0.998298	0.941155
187	MH320549	BK012033	MOCV2	MOCV1	MC313	MET2085	lesion biopsy	skin/lesion swab	PG4	PG1	Slovenia	USA	0	0	0	0	0	0.938972	0.946206	0.845236	0.986097	0.998298	0.941026
188	MH320549	BK012034	MOCV2	MOCV1	MC313	MET2086	lesion biopsy	skin/lesion swab	PG4	PG1	Slovenia	USA	0	0	0	0	0	0.939026	0.946013	0.845236	0.986097	0.998298	0.941102
189	MH320549	BK012005	MOCV2	MOCV1	MC313	MET1077	lesion biopsy	skin/lesion swab	PG4	PG1	Slovenia	USA	0	0	0	0	0	0.939042	0.949167	0.845236	0.986097	0.998298	0.941035
190	MH320549	BK012012	MOCV2	MOCV1	MC313	MET1719	lesion biopsy	skin/lesion swab	PG4	PG1	Slovenia	USA	0	0	0	0	0	0.938977	0.947239	0.845236	0.986097	0.998298	0.941029
191	MH320549	BK012006	MOCV2	MOCV1	MC313	MET1078	lesion biopsy	skin/lesion swab	PG4	PG1	Slovenia	USA	0	0	0	0	0	0.93889	0.946044	0.845236	0.986097	0.998298	0.94104
192	MH320549	BK012036	MOCV2	MOCV1	MC313	MET2093	lesion biopsy	skin/lesion swab	PG4	PG1	Slovenia	USA	0	0	0	0	0	0.938989	0.94615	0.845236	0.986097	0.998298	0.941034
193	MH320549	BK012011	MOCV2	MOCV1	MC313	MET1715	lesion biopsy	skin/lesion swab	PG4	PG1	Slovenia	USA	0	0	0	0	0	0.939055	0.94801	0.845236	0.986097	0.998298	0.941162
194	MH320549	BK012013	MOCV2	MOCV1	MC313	MET1721	lesion biopsy	skin/lesion swab	PG4	PG1	Slovenia	USA	0	0	0	0	0	0.939008	0.948406	0.845236	0.986097	0.998298	0.941094
195	MN931747	OQ401159	MOCV2	MOCV3	P04S02	OQ401159	lesion biopsy	lesion biopsy	PG4	PG6	Slovenia	Sweden	0	0	1	0	0	0.930003	0.90492	0.999241	0.91791	0.937021	0.92937
196	MN931747	OQ401160	MOCV2	MOCV3	P04S02	OQ401160	lesion biopsy	lesion biopsy	PG4	PG6	Slovenia	Sweden	0	0	1	0	0	0.931057	0.911667	0.99909	0.935341	0.937021	0.929673
197	MN931747	MH320549	MOCV2	MOCV2	P04S02	MC313	lesion biopsy	lesion biopsy	PG4	PG4	Slovenia	Slovenia	1	1	1	0	1	0.999398	0.998817	0.99985	1	0.961702	0.999696
198	MN931747	MN931741	MOCV2	MOCV2	P04S02	P04S0	lesion biopsy	lesion biopsy	PG4	PG4	Slovenia	Slovenia	1	1	1	0	1	0.9999	0.99894	0.99985	1	1	0.999988
199	MN931747	MH320550	MOCV2	MOCV2	P04S02	MC316	lesion biopsy	lesion biopsy	PG4	PG4	Slovenia	Slovenia	1	1	1	0	1	0.999828	0.998203	0.99985	1	1	0.999988
200	MN931747	MN931740	MOCV2	MOCV2	P04S02	P04S0	lesion biopsy	lesion biopsy	PG4	PG4	Slovenia	Slovenia	1	1	1	0	1	0.999932	0.999465	0.99985	1	1	0.999976
201	MN931747	MN931751	MOCV2	MOCV2	P04S02	MC344	lesion biopsy	lesion biopsy	PG4	PG4	Slovenia	Slovenia	1	1	1	0	1	0.998725	0.983652	1	1	1	0.999909
202	MN931747	MH320551	MOCV2	MOCV2	P04S02	MC332	lesion biopsy	lesion biopsy	PG4	PG4	Slovenia	Slovenia	1	1	1	0	1	0.999849	0.998729	1	1	1	0.999951
203	MN931747	KY040274	MOCV2	MOCV2	P04S02	Madrid 2016_1	lesion biopsy	unknown	PG4	PG4	Slovenia	Spain: Madrid	1	1	0	0	0	0.999827	0.997995	0.99985	1	1	0.999994
204	MN931747	MH320548	MOCV2	MOCV2	P04S02	MB98	lesion biopsy	lesion biopsy	PG4	PG4	Slovenia	Slovenia	1	1	1	0	1	0.999821	0.998606	0.99985	1	0.999149	0.999939
205	MN931747	MN931745	MOCV2	MOCV2	P04S02	P04S0	lesion biopsy	lesion biopsy	PG4	PG4	Slovenia	Slovenia	1	1	1	0	1	0.999807	0.999251	0.99985	1	1	0.999854
206	MN931747	MN931746	MOCV2	MOCV2	P04S02	P04S0	lesion biopsy	lesion biopsy	PG4	PG4	Slovenia	Slovenia	1	1	1	0	1	0.999872	0.999833	0.99985	1	1	0.999872
207	MN931747	MH320556	MOCV2	MOCV2	P04S02	MC515	lesion biopsy	lesion biopsy	PG4	PG5	Slovenia	Slovenia	1	0	1	0	1	0.993693	0.99941	0.821445	1	1	0.999866
208	MN931747	MN931752	MOCV2	MOCV2	P04S02	MC515	lesion biopsy	lesion biopsy	PG4	PG5	Slovenia	Slovenia	1	0	1	0	1	0.993699	0.999483	0.821445	1	1	0.999866
209	MN931747	MN931750	MOCV2	MOCV2	P04S02	MB101	lesion biopsy	lesion biopsy	PG4	PG5	Slovenia	Slovenia	1	0	1	0	1	0.993084	0.999543	0.821291	1	0.961702	0.999469
210	MN931747	BK012019	MOCV2	MOCV2	P04S02	MET1825	lesion biopsy	skin/lesion swab	PG4	PG5	Slovenia	USA	1	0	0	0	0	0.993064	0.999816	0.821445	1	0.961702	0.999501
211	MN931747	KY040276	MOCV2	MOCV1	P04S02	Madrid 2016_6	lesion biopsy	unknown	PG4	PG3	Slovenia	Spain: Madrid	0	0	0	0	0	0.942822	0.943281	0.997158	0.898357	0.96	0.94128
212	MN931747	BK012035	MOCV2	MOCV1	P04S02	MET2092	lesion biopsy	skin/lesion swab	PG4	PG3	Slovenia	USA	0	0	0	0	0	0.942891	0.944622	0.997158	0.898871	0.96	0.941254
213	MN931747	MN931748	MOCV2	MOCV1	P04S02	P04S0	lesion biopsy	lesion biopsy	PG4	PG2	Slovenia	Slovenia	0	0	1	0	1	0.937481	0.94317	0.845081	0.941532	0.960851	0.941041
214	MN931747	MN931749	MOCV2	MOCV1	P04S02	P04S0	lesion biopsy	lesion biopsy	PG4	PG2	Slovenia	Slovenia	0	0	1	0	1	0.9374	0.939378	0.845081	0.941532	0.960851	0.941093
215	MN931747	MH320547	MOCV2	MOCV1	P04S02	MB100	lesion biopsy	lesion biopsy	PG4	PG2	Slovenia	Slovenia	0	0	1	0	1	0.937145	0.942101	0.845081	0.900411	0.960851	0.941035
216	MN931747	MH320553	MOCV2	MOCV1	P04S02	MC343	lesion biopsy	lesion biopsy	PG4	PG2	Slovenia	Slovenia	0	0	1	0	1	0.937154	0.942111	0.845081	0.900924	0.960851	0.941039
217	MN931747	MH320552	MOCV2	MOCV1	P04S02	MC340	lesion biopsy	lesion biopsy	PG4	PG2	Slovenia	Slovenia	0	0	1	0	1	0.937266	0.942224	0.845081	0.900924	0.960851	0.941153
218	MN931747	MH320555	MOCV2	MOCV1	P04S02	MC505	lesion biopsy	lesion biopsy	PG4	PG2	Slovenia	Slovenia	0	0	1	0	1	0.937242	0.942063	0.845081	0.900924	0.961702	0.941125
219	MN931747	MN202187	MOCV2	MOCV1	P04S02	NT2017	lesion biopsy	lesion biopsy	PG4	PG2	Slovenia	Australia	0	0	1	0	0	0.937261	0.941385	0.845561	0.898871	0.96	0.941277
220	MN931747	BK012028	MOCV2	MOCV1	P04S02	MET1867	lesion biopsy	skin/lesion swab	PG4	PG2	Slovenia	USA	0	0	0	0	0	0.93747	0.946991	0.845561	0.899384	0.960851	0.941201
221	MN931747	BK012029	MOCV2	MOCV1	P04S02	MET1868	lesion biopsy	skin/lesion swab	PG4	PG2	Slovenia	USA	0	0	0	0	0	0.93747	0.946991	0.845561	0.899384	0.960851	0.941201
222	MN931747	BK012037	MOCV2	MOCV1	P04S02	MET2101	lesion biopsy	skin/lesion swab	PG4	PG2	Slovenia	USA	0	0	0	0	0	0.93747	0.946991	0.845561	0.899384	0.960851	0.941201
223	MN931747	BK012038	MOCV2	MOCV1	P04S02	MET2102	lesion biopsy	skin/lesion swab	PG4	PG2	Slovenia	USA	0	0	0	0	0	0.937224	0.9416	0.845561	0.899384	0.960851	0.941232
224	MN931747	BK012030	MOCV2	MOCV1	P04S02	MET1870	lesion biopsy	skin/lesion swab	PG4	PG2	Slovenia	USA	0	0	0	0	0	0.937466	0.945613	0.845561	0.899384	0.960851	0.941278
225	MN931747	BK012031	MOCV2	MOCV1	P04S02	MET1872	lesion biopsy	skin/lesion swab	PG4	PG2	Slovenia	USA	0	0	0	0	0	0.937415	0.945619	0.845561	0.899384	0.960851	0.941214
226	MN931747	BK012032	MOCV2	MOCV1	P04S02	MET1874	lesion biopsy	skin/lesion swab	PG4	PG2	Slovenia	USA	0	0	0	0	0	0.937405	0.945733	0.845561	0.899384	0.960851	0.941194
227	MN931747	KY040277	MOCV2	MOCV1	P04S02	Madrid 2016_7	lesion biopsy	unknown	PG4	PG2	Slovenia	Spain: Madrid	0	0	0	0	0	0.9375	0.944696	0.844926	0.899897	0.961702	0.941232
228	MN931747	BK012016	MOCV2	MOCV1	P04S02	MET1756	lesion biopsy	skin/lesion swab	PG4	PG2	Slovenia	USA	0	0	0	0	0	0.937636	0.948458	0.844926	0.899897	0.961702	0.941247
229	MN931747	BK012009	MOCV2	MOCV1	P04S02	MET1090	lesion biopsy	skin/lesion swab	PG4	PG2	Slovenia	USA	0	0	0	0	0	0.937522	0.94464	0.844926	0.899897	0.961702	0.94126
230	MN931747	BK012008	MOCV2	MOCV1	P04S02	MET1089	lesion biopsy	skin/lesion swab	PG4	PG2	Slovenia	USA	0	0	0	0	0	0.937632	0.94891	0.844926	0.899897	0.961702	0.941247
231	MN931747	BK012017	MOCV2	MOCV1	P04S02	MET1758	lesion biopsy	skin/lesion swab	PG4	PG2	Slovenia	USA	0	0	0	0	0	0.937605	0.948446	0.844926	0.899897	0.961702	0.941255
232	MN931747	BK012018	MOCV2	MOCV1	P04S02	MET1762	lesion biopsy	skin/lesion swab	PG4	PG2	Slovenia	USA	0	0	0	0	0	0.937559	0.947755	0.844926	0.899897	0.961702	0.941252
233	MN931747	BK012010	MOCV2	MOCV1	P04S02	MET1093	lesion biopsy	skin/lesion swab	PG4	PG2	Slovenia	USA	0	0	0	0	0	0.937522	0.94491	0.844926	0.899897	0.961702	0.941252
234	MN931747	BK012015	MOCV2	MOCV1	P04S02	MET1752	lesion biopsy	skin/lesion swab	PG4	PG2	Slovenia	USA	0	0	0	0	0	0.937506	0.944601	0.844926	0.899897	0.961702	0.941252
235	MN931747	MH646551	MOCV2	MOCV1	P04S02	sercmolcont1	lesion biopsy	unknown	PG4	PG1	Slovenia	Australia	0	0	0	0	0	0.938635	0.946667	0.844926	0.986097	0.961702	0.940992
236	MN931747	U60315	MOCV2	MOCV1	P04S02	U60315	lesion biopsy	unknown	PG4	PG1	Slovenia	USA	0	0	0	0	0	0.93878	0.943136	0.844771	0.985601	0.962553	0.941265
237	MN931747	MN931743	MOCV2	MOCV1	P04S02	P04S0	lesion biopsy	lesion biopsy	PG4	PG1	Slovenia	Slovenia	0	0	1	0	1	0.938999	0.944522	0.844926	0.986097	0.962553	0.941408
238	MN931747	MN931742	MOCV2	MOCV1	P04S02	P04S0	lesion biopsy	lesion biopsy	PG4	PG1	Slovenia	Slovenia	0	0	1	0	1	0.938942	0.944522	0.845081	0.986097	0.962553	0.941332
239	MN931747	MN931744	MOCV2	MOCV1	P04S02	P04S0	lesion biopsy	lesion biopsy	PG4	PG1	Slovenia	Slovenia	0	0	1	0	1	0.938942	0.944522	0.845081	0.986097	0.962553	0.941332
240	MN931747	BK012020	MOCV2	MOCV1	P04S02	MET1843	lesion biopsy	skin/lesion swab	PG4	PG1	Slovenia	USA	0	0	0	0	0	0.938758	0.944283	0.844926	0.985601	0.961702	0.941243
241	MN931747	BK012021	MOCV2	MOCV1	P04S02	MET1844	lesion biopsy	skin/lesion swab	PG4	PG1	Slovenia	USA	0	0	0	0	0	0.938743	0.944283	0.845081	0.985601	0.961702	0.941221
242	MN931747	BK012024	MOCV2	MOCV1	P04S02	MET1847	lesion biopsy	skin/lesion swab	PG4	PG1	Slovenia	USA	0	0	0	0	0	0.938848	0.947669	0.844926	0.985601	0.961702	0.941243
243	MN931747	BK012025	MOCV2	MOCV1	P04S02	MET1848	lesion biopsy	skin/lesion swab	PG4	PG1	Slovenia	USA	0	0	0	0	0	0.938753	0.944283	0.844926	0.985601	0.961702	0.941238
244	MN931747	BK012027	MOCV2	MOCV1	P04S02	MET1850	lesion biopsy	skin/lesion swab	PG4	PG1	Slovenia	USA	0	0	0	0	0	0.938748	0.944497	0.844926	0.985601	0.961702	0.941226
245	MN931747	BK012022	MOCV2	MOCV1	P04S02	MET1845	lesion biopsy	skin/lesion swab	PG4	PG1	Slovenia	USA	0	0	0	0	0	0.938743	0.944283	0.844926	0.985601	0.961702	0.941227
246	MN931747	BK012023	MOCV2	MOCV1	P04S02	MET1846	lesion biopsy	skin/lesion swab	PG4	PG1	Slovenia	USA	0	0	0	0	0	0.938754	0.944283	0.845081	0.985601	0.961702	0.941233
247	MN931747	BK012026	MOCV2	MOCV1	P04S02	MET1849	lesion biopsy	skin/lesion swab	PG4	PG1	Slovenia	USA	0	0	0	0	0	0.938748	0.944283	0.844926	0.985601	0.961702	0.941233
248	MN931747	KY040275	MOCV2	MOCV1	P04S02	Madrid 2016_3	lesion biopsy	unknown	PG4	PG1	Slovenia	Spain: Madrid	0	0	0	0	0	0.93884	0.944597	0.845081	0.986097	0.961702	0.941303
249	MN931747	MH320554	MOCV2	MOCV1	P04S02	MC349	lesion biopsy	lesion biopsy	PG4	PG1	Slovenia	Slovenia	0	0	1	0	1	0.938781	0.944522	0.844926	0.986097	0.961702	0.941242
250	MN931747	BK012007	MOCV2	MOCV1	P04S02	MET1080	lesion biopsy	skin/lesion swab	PG4	PG1	Slovenia	USA	0	0	0	0	0	0.938758	0.944271	0.845081	0.986097	0.961702	0.941227
251	MN931747	BK012014	MOCV2	MOCV1	P04S02	MET1727	lesion biopsy	skin/lesion swab	PG4	PG1	Slovenia	USA	0	0	0	0	0	0.938872	0.947631	0.845081	0.986097	0.961702	0.941222
252	MN931747	BK012033	MOCV2	MOCV1	P04S02	MET2085	lesion biopsy	skin/lesion swab	PG4	PG1	Slovenia	USA	0	0	0	0	0	0.938696	0.944948	0.845081	0.986097	0.961702	0.941112
253	MN931747	BK012034	MOCV2	MOCV1	P04S02	MET2086	lesion biopsy	skin/lesion swab	PG4	PG1	Slovenia	USA	0	0	0	0	0	0.938654	0.944238	0.845081	0.986097	0.961702	0.941124
254	MN931747	BK012005	MOCV2	MOCV1	P04S02	MET1077	lesion biopsy	skin/lesion swab	PG4	PG1	Slovenia	USA	0	0	0	0	0	0.938834	0.948669	0.845081	0.986097	0.961702	0.941121
255	MN931747	BK012012	MOCV2	MOCV1	P04S02	MET1719	lesion biopsy	skin/lesion swab	PG4	PG1	Slovenia	USA	0	0	0	0	0	0.938749	0.94653	0.845081	0.986097	0.961702	0.941115
256	MN931747	BK012006	MOCV2	MOCV1	P04S02	MET1078	lesion biopsy	skin/lesion swab	PG4	PG1	Slovenia	USA	0	0	0	0	0	0.938696	0.94575	0.845081	0.986097	0.961702	0.941125
257	MN931747	BK012036	MOCV2	MOCV1	P04S02	MET2093	lesion biopsy	skin/lesion swab	PG4	PG1	Slovenia	USA	0	0	0	0	0	0.938698	0.944879	0.845081	0.986097	0.961702	0.94112
258	MN931747	BK012011	MOCV2	MOCV1	P04S02	MET1715	lesion biopsy	skin/lesion swab	PG4	PG1	Slovenia	USA	0	0	0	0	0	0.938905	0.948097	0.845081	0.986097	0.961702	0.941265
259	MN931747	BK012013	MOCV2	MOCV1	P04S02	MET1721	lesion biopsy	skin/lesion swab	PG4	PG1	Slovenia	USA	0	0	0	0	0	0.938824	0.948291	0.845081	0.986097	0.961702	0.941168
260	MN931741	OQ401159	MOCV2	MOCV3	P01S02	OQ401159	lesion biopsy	lesion biopsy	PG4	PG6	Slovenia	Sweden	0	0	1	0	0	0.930051	0.904809	0.99909	0.91791	0.937021	0.929437
261	MN931741	OQ401160	MOCV2	MOCV3	P01S02	OQ401160	lesion biopsy	lesion biopsy	PG4	PG6	Slovenia	Sweden	0	0	1	0	0	0.931117	0.911778	0.998938	0.935341	0.937021	0.929739
262	MN931741	MH320549	MOCV2	MOCV2	P01S02	MC313	lesion biopsy	lesion biopsy	PG4	PG4	Slovenia	Slovenia	1	1	1	0	1	0.999432	0.999403	0.999701	1	0.961702	0.999683
263	MN931741	MN931747	MOCV2	MOCV2	P01S02	P01S0	lesion biopsy	lesion biopsy	PG4	PG4	Slovenia	Slovenia	1	1	1	0	1	0.9999	0.99894	0.99985	1	1	0.999988
264	MN931741	MH320550	MOCV2	MOCV2	P01S02	MC316	lesion biopsy	lesion biopsy	PG4	PG4	Slovenia	Slovenia	1	1	1	0	1	0.999916	0.999352	0.999701	1	1	0.999976
265	MN931741	MN931740	MOCV2	MOCV2	P01S02	P01S0	lesion biopsy	lesion biopsy	PG4	PG4	Slovenia	Slovenia	1	1	1	0	1	0.999958	0.99946	1	1	1	1
266	MN931741	MN931751	MOCV2	MOCV2	P01S02	MC344	lesion biopsy	lesion biopsy	PG4	PG4	Slovenia	Slovenia	1	1	1	0	1	0.999015	0.987672	0.99985	1	1	0.999897
267	MN931741	MH320551	MOCV2	MOCV2	P01S02	MC332	lesion biopsy	lesion biopsy	PG4	PG4	Slovenia	Slovenia	1	1	1	0	1	0.999837	0.998703	0.99985	1	1	0.999939
268	MN931741	KY040274	MOCV2	MOCV2	P01S02	Madrid 2016_1	lesion biopsy	unknown	PG4	PG4	Slovenia	Spain: Madrid	1	1	0	0	0	0.999811	0.99799	0.999701	1	1	0.999982
269	MN931741	MH320548	MOCV2	MOCV2	P01S02	MB98	lesion biopsy	lesion biopsy	PG4	PG4	Slovenia	Slovenia	1	1	1	0	1	0.999826	0.998869	0.999701	1	0.999149	0.999927
270	MN931741	MN931745	MOCV2	MOCV2	P01S02	P01S0	lesion biopsy	lesion biopsy	PG4	PG4	Slovenia	Slovenia	1	1	1	0	1	0.999784	0.999131	0.999701	1	1	0.999842
271	MN931741	MN931746	MOCV2	MOCV2	P01S02	P01S0	lesion biopsy	lesion biopsy	PG4	PG4	Slovenia	Slovenia	1	1	1	0	1	0.999867	1	0.999701	1	1	0.99986
272	MN931741	MH320556	MOCV2	MOCV2	P01S02	MC515	lesion biopsy	lesion biopsy	PG4	PG5	Slovenia	Slovenia	1	0	1	0	1	0.993689	0.999493	0.821291	1	1	0.999854
273	MN931741	MN931752	MOCV2	MOCV2	P01S02	MC515	lesion biopsy	lesion biopsy	PG4	PG5	Slovenia	Slovenia	1	0	1	0	1	0.993694	0.999566	0.821291	1	1	0.999854
274	MN931741	MN931750	MOCV2	MOCV2	P01S02	MB101	lesion biopsy	lesion biopsy	PG4	PG5	Slovenia	Slovenia	1	0	1	0	1	0.993069	0.999406	0.821137	1	0.961702	0.999457
275	MN931741	BK012019	MOCV2	MOCV2	P01S02	MET1825	lesion biopsy	skin/lesion swab	PG4	PG5	Slovenia	USA	1	0	0	0	0	0.993045	0.999816	0.821291	1	0.961702	0.999488
276	MN931741	KY040276	MOCV2	MOCV1	P01S02	Madrid 2016_6	lesion biopsy	unknown	PG4	PG3	Slovenia	Spain: Madrid	0	0	0	0	0	0.943067	0.945649	0.997008	0.898357	0.96	0.941384
277	MN931741	BK012035	MOCV2	MOCV1	P01S02	MET2092	lesion biopsy	skin/lesion swab	PG4	PG3	Slovenia	USA	0	0	0	0	0	0.943095	0.946448	0.997008	0.898871	0.96	0.941358
278	MN931741	MN931748	MOCV2	MOCV1	P01S02	P01S0	lesion biopsy	lesion biopsy	PG4	PG2	Slovenia	Slovenia	0	0	1	0	1	0.937576	0.943464	0.844926	0.941532	0.960851	0.941144
279	MN931741	MN931749	MOCV2	MOCV1	P01S02	P01S0	lesion biopsy	lesion biopsy	PG4	PG2	Slovenia	Slovenia	0	0	1	0	1	0.937485	0.93967	0.844926	0.941532	0.960851	0.941184
280	MN931741	MH320547	MOCV2	MOCV1	P01S02	MB100	lesion biopsy	lesion biopsy	PG4	PG2	Slovenia	Slovenia	0	0	1	0	1	0.937354	0.944532	0.844926	0.900411	0.960851	0.941112
281	MN931741	MH320553	MOCV2	MOCV1	P01S02	MC343	lesion biopsy	lesion biopsy	PG4	PG2	Slovenia	Slovenia	0	0	1	0	1	0.937364	0.944537	0.844926	0.900924	0.960851	0.941118
282	MN931741	MH320552	MOCV2	MOCV1	P01S02	MC340	lesion biopsy	lesion biopsy	PG4	PG2	Slovenia	Slovenia	0	0	1	0	1	0.937475	0.944623	0.844926	0.900924	0.960851	0.941231
283	MN931741	MH320555	MOCV2	MOCV1	P01S02	MC505	lesion biopsy	lesion biopsy	PG4	PG2	Slovenia	Slovenia	0	0	1	0	1	0.937483	0.944715	0.844926	0.900924	0.961702	0.941203
284	MN931741	MN202187	MOCV2	MOCV1	P01S02	NT2017	lesion biopsy	lesion biopsy	PG4	PG2	Slovenia	Australia	0	0	1	0	0	0.937335	0.941727	0.845407	0.898871	0.96	0.941347
285	MN931741	BK012028	MOCV2	MOCV1	P01S02	MET1867	lesion biopsy	skin/lesion swab	PG4	PG2	Slovenia	USA	0	0	0	0	0	0.937525	0.946991	0.845407	0.899384	0.960851	0.94127
286	MN931741	BK012029	MOCV2	MOCV1	P01S02	MET1868	lesion biopsy	skin/lesion swab	PG4	PG2	Slovenia	USA	0	0	0	0	0	0.937525	0.946991	0.845407	0.899384	0.960851	0.941271
287	MN931741	BK012037	MOCV2	MOCV1	P01S02	MET2101	lesion biopsy	skin/lesion swab	PG4	PG2	Slovenia	USA	0	0	0	0	0	0.937525	0.946991	0.845407	0.899384	0.960851	0.94127
288	MN931741	BK012038	MOCV2	MOCV1	P01S02	MET2102	lesion biopsy	skin/lesion swab	PG4	PG2	Slovenia	USA	0	0	0	0	0	0.937233	0.940647	0.845407	0.899384	0.960851	0.941305
289	MN931741	BK012030	MOCV2	MOCV1	P01S02	MET1870	lesion biopsy	skin/lesion swab	PG4	PG2	Slovenia	USA	0	0	0	0	0	0.937532	0.945809	0.845407	0.899384	0.960851	0.941347
290	MN931741	BK012031	MOCV2	MOCV1	P01S02	MET1872	lesion biopsy	skin/lesion swab	PG4	PG2	Slovenia	USA	0	0	0	0	0	0.937482	0.945821	0.845407	0.899384	0.960851	0.941283
291	MN931741	BK012032	MOCV2	MOCV1	P01S02	MET1874	lesion biopsy	skin/lesion swab	PG4	PG2	Slovenia	USA	0	0	0	0	0	0.937486	0.945952	0.845407	0.899384	0.960851	0.941279
292	MN931741	KY040277	MOCV2	MOCV1	P01S02	Madrid 2016_7	lesion biopsy	unknown	PG4	PG2	Slovenia	Spain: Madrid	0	0	0	0	0	0.937685	0.946464	0.844771	0.899897	0.961702	0.941324
293	MN931741	BK012016	MOCV2	MOCV1	P01S02	MET1756	lesion biopsy	skin/lesion swab	PG4	PG2	Slovenia	USA	0	0	0	0	0	0.937726	0.94872	0.844771	0.899897	0.961702	0.941336
294	MN931741	BK012009	MOCV2	MOCV1	P01S02	MET1090	lesion biopsy	skin/lesion swab	PG4	PG2	Slovenia	USA	0	0	0	0	0	0.937691	0.946174	0.844771	0.899897	0.961702	0.941349
295	MN931741	BK012008	MOCV2	MOCV1	P01S02	MET1089	lesion biopsy	skin/lesion swab	PG4	PG2	Slovenia	USA	0	0	0	0	0	0.937704	0.94891	0.844771	0.899897	0.961702	0.941336
296	MN931741	BK012017	MOCV2	MOCV1	P01S02	MET1758	lesion biopsy	skin/lesion swab	PG4	PG2	Slovenia	USA	0	0	0	0	0	0.937678	0.948446	0.844771	0.899897	0.961702	0.941344
297	MN931741	BK012018	MOCV2	MOCV1	P01S02	MET1762	lesion biopsy	skin/lesion swab	PG4	PG2	Slovenia	USA	0	0	0	0	0	0.937631	0.947755	0.844771	0.899897	0.961702	0.941341
298	MN931741	BK012010	MOCV2	MOCV1	P01S02	MET1093	lesion biopsy	skin/lesion swab	PG4	PG2	Slovenia	USA	0	0	0	0	0	0.93769	0.946503	0.844771	0.899897	0.961702	0.941341
299	MN931741	BK012015	MOCV2	MOCV1	P01S02	MET1752	lesion biopsy	skin/lesion swab	PG4	PG2	Slovenia	USA	0	0	0	0	0	0.937685	0.946308	0.844771	0.899897	0.961702	0.941341
300	MN931741	MH646551	MOCV2	MOCV1	P01S02	sercmolcont1	lesion biopsy	unknown	PG4	PG1	Slovenia	Australia	0	0	0	0	0	0.93871	0.946667	0.844771	0.986097	0.961702	0.941083
301	MN931741	U60315	MOCV2	MOCV1	P01S02	U60315	lesion biopsy	unknown	PG4	PG1	Slovenia	USA	0	0	0	0	0	0.938998	0.945246	0.844617	0.985601	0.962553	0.941356
302	MN931741	MN931743	MOCV2	MOCV1	P01S02	P01S0	lesion biopsy	lesion biopsy	PG4	PG1	Slovenia	Slovenia	0	0	1	0	1	0.939176	0.946271	0.844771	0.986097	0.962553	0.941482
303	MN931741	MN931742	MOCV2	MOCV1	P01S02	P01S0	lesion biopsy	lesion biopsy	PG4	PG1	Slovenia	Slovenia	0	0	1	0	1	0.939119	0.946271	0.844926	0.986097	0.962553	0.941407
304	MN931741	MN931744	MOCV2	MOCV1	P01S02	P01S0	lesion biopsy	lesion biopsy	PG4	PG1	Slovenia	Slovenia	0	0	1	0	1	0.939119	0.946271	0.844926	0.986097	0.962553	0.941407
305	MN931741	BK012020	MOCV2	MOCV1	P01S02	MET1843	lesion biopsy	skin/lesion swab	PG4	PG1	Slovenia	USA	0	0	0	0	0	0.938984	0.946515	0.844771	0.985601	0.961702	0.941335
306	MN931741	BK012021	MOCV2	MOCV1	P01S02	MET1844	lesion biopsy	skin/lesion swab	PG4	PG1	Slovenia	USA	0	0	0	0	0	0.938964	0.946446	0.844926	0.985601	0.961702	0.941312
307	MN931741	BK012024	MOCV2	MOCV1	P01S02	MET1847	lesion biopsy	skin/lesion swab	PG4	PG1	Slovenia	USA	0	0	0	0	0	0.938923	0.947669	0.844771	0.985601	0.961702	0.941335
308	MN931741	BK012025	MOCV2	MOCV1	P01S02	MET1848	lesion biopsy	skin/lesion swab	PG4	PG1	Slovenia	USA	0	0	0	0	0	0.938974	0.946446	0.844771	0.985601	0.961702	0.94133
309	MN931741	BK012027	MOCV2	MOCV1	P01S02	MET1850	lesion biopsy	skin/lesion swab	PG4	PG1	Slovenia	USA	0	0	0	0	0	0.938963	0.946634	0.844771	0.985601	0.961702	0.941317
310	MN931741	BK012022	MOCV2	MOCV1	P01S02	MET1845	lesion biopsy	skin/lesion swab	PG4	PG1	Slovenia	USA	0	0	0	0	0	0.938968	0.946515	0.844771	0.985601	0.961702	0.941318
311	MN931741	BK012023	MOCV2	MOCV1	P01S02	MET1846	lesion biopsy	skin/lesion swab	PG4	PG1	Slovenia	USA	0	0	0	0	0	0.938979	0.946515	0.844926	0.985601	0.961702	0.941324
312	MN931741	BK012026	MOCV2	MOCV1	P01S02	MET1849	lesion biopsy	skin/lesion swab	PG4	PG1	Slovenia	USA	0	0	0	0	0	0.938974	0.946515	0.844771	0.985601	0.961702	0.941324
313	MN931741	KY040275	MOCV2	MOCV1	P01S02	Madrid 2016_3	lesion biopsy	unknown	PG4	PG1	Slovenia	Spain: Madrid	0	0	0	0	0	0.939041	0.946495	0.844926	0.986097	0.961702	0.941394
314	MN931741	MH320554	MOCV2	MOCV1	P01S02	MC349	lesion biopsy	lesion biopsy	PG4	PG1	Slovenia	Slovenia	0	0	1	0	1	0.939001	0.946654	0.844771	0.986097	0.961702	0.941333
315	MN931741	BK012007	MOCV2	MOCV1	P01S02	MET1080	lesion biopsy	skin/lesion swab	PG4	PG1	Slovenia	USA	0	0	0	0	0	0.938988	0.946283	0.844926	0.986097	0.961702	0.941337
316	MN931741	BK012014	MOCV2	MOCV1	P01S02	MET1727	lesion biopsy	skin/lesion swab	PG4	PG1	Slovenia	USA	0	0	0	0	0	0.938987	0.947999	0.844926	0.986097	0.961702	0.941332
317	MN931741	BK012033	MOCV2	MOCV1	P01S02	MET2085	lesion biopsy	skin/lesion swab	PG4	PG1	Slovenia	USA	0	0	0	0	0	0.938892	0.946784	0.844926	0.986097	0.961702	0.941203
318	MN931741	BK012034	MOCV2	MOCV1	P01S02	MET2086	lesion biopsy	skin/lesion swab	PG4	PG1	Slovenia	USA	0	0	0	0	0	0.938903	0.946198	0.844926	0.986097	0.961702	0.941264
319	MN931741	BK012005	MOCV2	MOCV1	P01S02	MET1077	lesion biopsy	skin/lesion swab	PG4	PG1	Slovenia	USA	0	0	0	0	0	0.938948	0.949194	0.844926	0.986097	0.961702	0.941212
320	MN931741	BK012012	MOCV2	MOCV1	P01S02	MET1719	lesion biopsy	skin/lesion swab	PG4	PG1	Slovenia	USA	0	0	0	0	0	0.938882	0.947288	0.844926	0.986097	0.961702	0.941206
321	MN931741	BK012006	MOCV2	MOCV1	P01S02	MET1078	lesion biopsy	skin/lesion swab	PG4	PG1	Slovenia	USA	0	0	0	0	0	0.938793	0.946002	0.844926	0.986097	0.961702	0.941217
322	MN931741	BK012036	MOCV2	MOCV1	P01S02	MET2093	lesion biopsy	skin/lesion swab	PG4	PG1	Slovenia	USA	0	0	0	0	0	0.938897	0.946656	0.844926	0.986097	0.961702	0.941211
323	MN931741	BK012011	MOCV2	MOCV1	P01S02	MET1715	lesion biopsy	skin/lesion swab	PG4	PG1	Slovenia	USA	0	0	0	0	0	0.938978	0.94829	0.844926	0.986097	0.961702	0.941339
324	MN931741	BK012013	MOCV2	MOCV1	P01S02	MET1721	lesion biopsy	skin/lesion swab	PG4	PG1	Slovenia	USA	0	0	0	0	0	0.938917	0.948419	0.844926	0.986097	0.961702	0.941272
325	MH320550	OQ401159	MOCV2	MOCV3	MC316	OQ401159	lesion biopsy	lesion biopsy	PG4	PG6	Slovenia	Sweden	0	0	1	0	0	0.929994	0.904809	0.99909	0.91791	0.937021	0.929373
326	MH320550	OQ401160	MOCV2	MOCV3	MC316	OQ401160	lesion biopsy	lesion biopsy	PG4	PG6	Slovenia	Sweden	0	0	1	0	0	0.93106	0.911778	0.998938	0.935341	0.937021	0.929676
327	MH320550	MH320549	MOCV2	MOCV2	MC316	MC313	lesion biopsy	lesion biopsy	PG4	PG4	Slovenia	Slovenia	1	1	1	0	1	0.999383	0.998881	0.999701	1	0.961702	0.999683
328	MH320550	MN931747	MOCV2	MOCV2	MC316	MC31	lesion biopsy	lesion biopsy	PG4	PG4	Slovenia	Slovenia	1	1	1	0	1	0.999828	0.998203	0.99985	1	1	0.999988
329	MH320550	MN931741	MOCV2	MOCV2	MC316	MC31	lesion biopsy	lesion biopsy	PG4	PG4	Slovenia	Slovenia	1	1	1	0	1	0.999916	0.999352	0.999701	1	1	0.999976
330	MH320550	MN931740	MOCV2	MOCV2	MC316	MC31	lesion biopsy	lesion biopsy	PG4	PG4	Slovenia	Slovenia	1	1	1	0	1	0.999963	0.999932	0.999701	1	1	0.999976
331	MH320550	MN931751	MOCV2	MOCV2	MC316	MC344	lesion biopsy	lesion biopsy	PG4	PG4	Slovenia	Slovenia	1	1	1	0	1	0.998678	0.98323	0.99985	1	1	0.999897
332	MH320550	MH320551	MOCV2	MOCV2	MC316	MC332	lesion biopsy	lesion biopsy	PG4	PG4	Slovenia	Slovenia	1	1	1	0	1	0.999761	0.99796	0.99985	1	1	0.999939
333	MH320550	KY040274	MOCV2	MOCV2	MC316	Madrid 2016_1	lesion biopsy	unknown	PG4	PG4	Slovenia	Spain: Madrid	1	1	0	0	0	0.999765	0.997564	0.999701	1	1	0.999982
334	MH320550	MH320548	MOCV2	MOCV2	MC316	MB98	lesion biopsy	lesion biopsy	PG4	PG4	Slovenia	Slovenia	1	1	1	0	1	0.999863	0.999336	0.999701	1	0.999149	0.999927
335	MH320550	MN931745	MOCV2	MOCV2	MC316	MC31	lesion biopsy	lesion biopsy	PG4	PG4	Slovenia	Slovenia	1	1	1	0	1	0.999703	0.998232	0.999701	1	1	0.999842
336	MH320550	MN931746	MOCV2	MOCV2	MC316	MC31	lesion biopsy	lesion biopsy	PG4	PG4	Slovenia	Slovenia	1	1	1	0	1	0.999867	1	0.999701	1	1	0.99986
337	MH320550	MH320556	MOCV2	MOCV2	MC316	MC515	lesion biopsy	lesion biopsy	PG4	PG5	Slovenia	Slovenia	1	0	1	0	1	0.993703	0.999494	0.821599	1	1	0.999854
338	MH320550	MN931752	MOCV2	MOCV2	MC316	MC515	lesion biopsy	lesion biopsy	PG4	PG5	Slovenia	Slovenia	1	0	1	0	1	0.993708	0.999566	0.821599	1	1	0.999854
339	MH320550	MN931750	MOCV2	MOCV2	MC316	MB101	lesion biopsy	lesion biopsy	PG4	PG5	Slovenia	Slovenia	1	0	1	0	1	0.99309	0.99935	0.821445	1	0.961702	0.999457
340	MH320550	BK012019	MOCV2	MOCV2	MC316	MET1825	lesion biopsy	skin/lesion swab	PG4	PG5	Slovenia	USA	1	0	0	0	0	0.993059	0.999816	0.821599	1	0.961702	0.999489
341	MH320550	KY040276	MOCV2	MOCV1	MC316	Madrid 2016_6	lesion biopsy	unknown	PG4	PG3	Slovenia	Spain: Madrid	0	0	0	0	0	0.942967	0.945167	0.997008	0.898357	0.96	0.941297
342	MH320550	BK012035	MOCV2	MOCV1	MC316	MET2092	lesion biopsy	skin/lesion swab	PG4	PG3	Slovenia	USA	0	0	0	0	0	0.943009	0.946107	0.997008	0.898871	0.96	0.941272
343	MH320550	MN931748	MOCV2	MOCV1	MC316	MC31	lesion biopsy	lesion biopsy	PG4	PG2	Slovenia	Slovenia	0	0	1	0	1	0.937466	0.942423	0.844926	0.941532	0.960851	0.941058
344	MH320550	MN931749	MOCV2	MOCV1	MC316	MC31	lesion biopsy	lesion biopsy	PG4	PG2	Slovenia	Slovenia	0	0	1	0	1	0.937395	0.939259	0.844926	0.941532	0.960851	0.941098
345	MH320550	MH320547	MOCV2	MOCV1	MC316	MB100	lesion biopsy	lesion biopsy	PG4	PG2	Slovenia	Slovenia	0	0	1	0	1	0.937238	0.943515	0.844926	0.900411	0.960851	0.941024
346	MH320550	MH320553	MOCV2	MOCV1	MC316	MC343	lesion biopsy	lesion biopsy	PG4	PG2	Slovenia	Slovenia	0	0	1	0	1	0.937248	0.943598	0.844926	0.900924	0.960851	0.941028
347	MH320550	MH320552	MOCV2	MOCV1	MC316	MC340	lesion biopsy	lesion biopsy	PG4	PG2	Slovenia	Slovenia	0	0	1	0	1	0.937383	0.94395	0.844926	0.900924	0.960851	0.941145
348	MH320550	MH320555	MOCV2	MOCV1	MC316	MC505	lesion biopsy	lesion biopsy	PG4	PG2	Slovenia	Slovenia	0	0	1	0	1	0.937386	0.944014	0.844926	0.900924	0.961702	0.941117
349	MH320550	MN202187	MOCV2	MOCV1	MC316	NT2017	lesion biopsy	lesion biopsy	PG4	PG2	Slovenia	Australia	0	0	1	0	0	0.937272	0.941817	0.845407	0.898871	0.96	0.941267
350	MH320550	BK012028	MOCV2	MOCV1	MC316	MET1867	lesion biopsy	skin/lesion swab	PG4	PG2	Slovenia	USA	0	0	0	0	0	0.937455	0.946991	0.845407	0.899384	0.960851	0.94119
351	MH320550	BK012029	MOCV2	MOCV1	MC316	MET1868	lesion biopsy	skin/lesion swab	PG4	PG2	Slovenia	USA	0	0	0	0	0	0.937455	0.946991	0.845407	0.899384	0.960851	0.941191
352	MH320550	BK012037	MOCV2	MOCV1	MC316	MET2101	lesion biopsy	skin/lesion swab	PG4	PG2	Slovenia	USA	0	0	0	0	0	0.937455	0.946991	0.845407	0.899384	0.960851	0.94119
353	MH320550	BK012038	MOCV2	MOCV1	MC316	MET2102	lesion biopsy	skin/lesion swab	PG4	PG2	Slovenia	USA	0	0	0	0	0	0.937137	0.940257	0.845407	0.899384	0.960851	0.941218
354	MH320550	BK012030	MOCV2	MOCV1	MC316	MET1870	lesion biopsy	skin/lesion swab	PG4	PG2	Slovenia	USA	0	0	0	0	0	0.937462	0.945809	0.845407	0.899384	0.960851	0.941267
355	MH320550	BK012031	MOCV2	MOCV1	MC316	MET1872	lesion biopsy	skin/lesion swab	PG4	PG2	Slovenia	USA	0	0	0	0	0	0.937412	0.945821	0.845407	0.899384	0.960851	0.941203
356	MH320550	BK012032	MOCV2	MOCV1	MC316	MET1874	lesion biopsy	skin/lesion swab	PG4	PG2	Slovenia	USA	0	0	0	0	0	0.937416	0.945963	0.845407	0.899384	0.960851	0.941199
357	MH320550	KY040277	MOCV2	MOCV1	MC316	Madrid 2016_7	lesion biopsy	unknown	PG4	PG2	Slovenia	Spain: Madrid	0	0	0	0	0	0.9376	0.945912	0.844771	0.899897	0.961702	0.941237
358	MH320550	BK012016	MOCV2	MOCV1	MC316	MET1756	lesion biopsy	skin/lesion swab	PG4	PG2	Slovenia	USA	0	0	0	0	0	0.937657	0.948789	0.844771	0.899897	0.961702	0.941249
359	MH320550	BK012009	MOCV2	MOCV1	MC316	MET1090	lesion biopsy	skin/lesion swab	PG4	PG2	Slovenia	USA	0	0	0	0	0	0.937642	0.946081	0.844771	0.899897	0.961702	0.941262
360	MH320550	BK012008	MOCV2	MOCV1	MC316	MET1089	lesion biopsy	skin/lesion swab	PG4	PG2	Slovenia	USA	0	0	0	0	0	0.937629	0.94891	0.844771	0.899897	0.961702	0.941249
361	MH320550	BK012017	MOCV2	MOCV1	MC316	MET1758	lesion biopsy	skin/lesion swab	PG4	PG2	Slovenia	USA	0	0	0	0	0	0.937602	0.948446	0.844771	0.899897	0.961702	0.941257
362	MH320550	BK012018	MOCV2	MOCV1	MC316	MET1762	lesion biopsy	skin/lesion swab	PG4	PG2	Slovenia	USA	0	0	0	0	0	0.937555	0.947755	0.844771	0.899897	0.961702	0.941254
363	MH320550	BK012010	MOCV2	MOCV1	MC316	MET1093	lesion biopsy	skin/lesion swab	PG4	PG2	Slovenia	USA	0	0	0	0	0	0.937415	0.943061	0.844771	0.899897	0.961702	0.941254
364	MH320550	BK012015	MOCV2	MOCV1	MC316	MET1752	lesion biopsy	skin/lesion swab	PG4	PG2	Slovenia	USA	0	0	0	0	0	0.937399	0.942762	0.844771	0.899897	0.961702	0.941254
365	MH320550	MH646551	MOCV2	MOCV1	MC316	sercmolcont1	lesion biopsy	unknown	PG4	PG1	Slovenia	Australia	0	0	0	0	0	0.938634	0.946667	0.844771	0.986097	0.961702	0.940997
366	MH320550	U60315	MOCV2	MOCV1	MC316	U60315	lesion biopsy	unknown	PG4	PG1	Slovenia	USA	0	0	0	0	0	0.938909	0.944864	0.844617	0.985601	0.962553	0.941257
367	MH320550	MN931743	MOCV2	MOCV1	MC316	MC31	lesion biopsy	lesion biopsy	PG4	PG1	Slovenia	Slovenia	0	0	1	0	1	0.939092	0.945801	0.844771	0.986097	0.962553	0.941395
368	MH320550	MN931742	MOCV2	MOCV1	MC316	MC31	lesion biopsy	lesion biopsy	PG4	PG1	Slovenia	Slovenia	0	0	1	0	1	0.939035	0.945801	0.844926	0.986097	0.962553	0.94132
369	MH320550	MN931744	MOCV2	MOCV1	MC316	MC31	lesion biopsy	lesion biopsy	PG4	PG1	Slovenia	Slovenia	0	0	1	0	1	0.939035	0.945801	0.844926	0.986097	0.962553	0.94132
370	MH320550	BK012020	MOCV2	MOCV1	MC316	MET1843	lesion biopsy	skin/lesion swab	PG4	PG1	Slovenia	USA	0	0	0	0	0	0.938909	0.946149	0.844771	0.985601	0.961702	0.941248
371	MH320550	BK012021	MOCV2	MOCV1	MC316	MET1844	lesion biopsy	skin/lesion swab	PG4	PG1	Slovenia	USA	0	0	0	0	0	0.938914	0.946357	0.844926	0.985601	0.961702	0.941226
372	MH320550	BK012024	MOCV2	MOCV1	MC316	MET1847	lesion biopsy	skin/lesion swab	PG4	PG1	Slovenia	USA	0	0	0	0	0	0.938833	0.947397	0.844771	0.985601	0.961702	0.941249
373	MH320550	BK012025	MOCV2	MOCV1	MC316	MET1848	lesion biopsy	skin/lesion swab	PG4	PG1	Slovenia	USA	0	0	0	0	0	0.938923	0.946357	0.844771	0.985601	0.961702	0.941243
374	MH320550	BK012027	MOCV2	MOCV1	MC316	MET1850	lesion biopsy	skin/lesion swab	PG4	PG1	Slovenia	USA	0	0	0	0	0	0.938912	0.946531	0.844771	0.985601	0.961702	0.941231
375	MH320550	BK012022	MOCV2	MOCV1	MC316	MET1845	lesion biopsy	skin/lesion swab	PG4	PG1	Slovenia	USA	0	0	0	0	0	0.938874	0.945853	0.844771	0.985601	0.961702	0.941232
376	MH320550	BK012023	MOCV2	MOCV1	MC316	MET1846	lesion biopsy	skin/lesion swab	PG4	PG1	Slovenia	USA	0	0	0	0	0	0.938729	0.943581	0.844926	0.985601	0.961702	0.941238
377	MH320550	BK012026	MOCV2	MOCV1	MC316	MET1849	lesion biopsy	skin/lesion swab	PG4	PG1	Slovenia	USA	0	0	0	0	0	0.938713	0.943426	0.844771	0.985601	0.961702	0.941238
378	MH320550	KY040275	MOCV2	MOCV1	MC316	Madrid 2016_3	lesion biopsy	unknown	PG4	PG1	Slovenia	Spain: Madrid	0	0	0	0	0	0.93897	0.946182	0.844926	0.986097	0.961702	0.941308
379	MH320550	MH320554	MOCV2	MOCV1	MC316	MC349	lesion biopsy	lesion biopsy	PG4	PG1	Slovenia	Slovenia	0	0	1	0	1	0.938758	0.943819	0.844771	0.986097	0.961702	0.941247
380	MH320550	BK012007	MOCV2	MOCV1	MC316	MET1080	lesion biopsy	skin/lesion swab	PG4	PG1	Slovenia	USA	0	0	0	0	0	0.938904	0.945857	0.844926	0.986097	0.961702	0.941245
381	MH320550	BK012014	MOCV2	MOCV1	MC316	MET1727	lesion biopsy	skin/lesion swab	PG4	PG1	Slovenia	USA	0	0	0	0	0	0.938918	0.948179	0.844926	0.986097	0.961702	0.94124
382	MH320550	BK012033	MOCV2	MOCV1	MC316	MET2085	lesion biopsy	skin/lesion swab	PG4	PG1	Slovenia	USA	0	0	0	0	0	0.938829	0.946542	0.844926	0.986097	0.961702	0.941117
383	MH320550	BK012034	MOCV2	MOCV1	MC316	MET2086	lesion biopsy	skin/lesion swab	PG4	PG1	Slovenia	USA	0	0	0	0	0	0.938854	0.94613	0.844926	0.986097	0.961702	0.941178
384	MH320550	BK012005	MOCV2	MOCV1	MC316	MET1077	lesion biopsy	skin/lesion swab	PG4	PG1	Slovenia	USA	0	0	0	0	0	0.93889	0.94943	0.844926	0.986097	0.961702	0.941126
385	MH320550	BK012012	MOCV2	MOCV1	MC316	MET1719	lesion biopsy	skin/lesion swab	PG4	PG1	Slovenia	USA	0	0	0	0	0	0.938829	0.94755	0.844926	0.986097	0.961702	0.94112
386	MH320550	BK012006	MOCV2	MOCV1	MC316	MET1078	lesion biopsy	skin/lesion swab	PG4	PG1	Slovenia	USA	0	0	0	0	0	0.938736	0.946263	0.844926	0.986097	0.961702	0.941131
387	MH320550	BK012036	MOCV2	MOCV1	MC316	MET2093	lesion biopsy	skin/lesion swab	PG4	PG1	Slovenia	USA	0	0	0	0	0	0.938849	0.94657	0.844926	0.986097	0.961702	0.941125
388	MH320550	BK012011	MOCV2	MOCV1	MC316	MET1715	lesion biopsy	skin/lesion swab	PG4	PG1	Slovenia	USA	0	0	0	0	0	0.938903	0.948301	0.844926	0.986097	0.961702	0.941253
389	MH320550	BK012013	MOCV2	MOCV1	MC316	MET1721	lesion biopsy	skin/lesion swab	PG4	PG1	Slovenia	USA	0	0	0	0	0	0.938846	0.948511	0.844926	0.986097	0.961702	0.941185
390	MN931740	OQ401159	MOCV2	MOCV3	P01S01	OQ401159	lesion biopsy	lesion biopsy	PG4	PG6	Slovenia	Sweden	0	0	1	0	0	0.930001	0.904809	0.99909	0.91791	0.937021	0.92938
391	MN931740	OQ401160	MOCV2	MOCV3	P01S01	OQ401160	lesion biopsy	lesion biopsy	PG4	PG6	Slovenia	Sweden	0	0	1	0	0	0.931066	0.911778	0.998938	0.935341	0.937021	0.929683
392	MN931740	MH320549	MOCV2	MOCV2	P01S01	MC313	lesion biopsy	lesion biopsy	PG4	PG4	Slovenia	Slovenia	1	1	1	0	1	0.999446	0.999585	0.999701	1	0.961702	0.999683
393	MN931740	MN931747	MOCV2	MOCV2	P01S01	P01S0	lesion biopsy	lesion biopsy	PG4	PG4	Slovenia	Slovenia	1	1	1	0	1	0.999932	0.999465	0.99985	1	1	0.999976
394	MN931740	MN931741	MOCV2	MOCV2	P01S01	P01S0	lesion biopsy	lesion biopsy	PG4	PG4	Slovenia	Slovenia	1	1	1	0	1	0.999958	0.99946	1	1	1	1
395	MN931740	MH320550	MOCV2	MOCV2	P01S01	MC316	lesion biopsy	lesion biopsy	PG4	PG4	Slovenia	Slovenia	1	1	1	0	1	0.999963	0.999932	0.999701	1	1	0.999976
396	MN931740	MN931751	MOCV2	MOCV2	P01S01	MC344	lesion biopsy	lesion biopsy	PG4	PG4	Slovenia	Slovenia	1	1	1	0	1	0.999581	0.995413	0.99985	1	1	0.999897
397	MN931740	MH320551	MOCV2	MOCV2	P01S01	MC332	lesion biopsy	lesion biopsy	PG4	PG4	Slovenia	Slovenia	1	1	1	0	1	0.9999	0.999459	0.99985	1	1	0.999939
398	MN931740	KY040274	MOCV2	MOCV2	P01S01	Madrid 2016_1	lesion biopsy	unknown	PG4	PG4	Slovenia	Spain: Madrid	1	1	0	0	0	0.999926	0.999527	0.999701	1	1	0.99997
399	MN931740	MH320548	MOCV2	MOCV2	P01S01	MB98	lesion biopsy	lesion biopsy	PG4	PG4	Slovenia	Slovenia	1	1	1	0	1	0.999905	0.999862	0.999701	1	0.999149	0.999927
400	MN931740	MN931745	MOCV2	MOCV2	P01S01	P01S0	lesion biopsy	lesion biopsy	PG4	PG4	Slovenia	Slovenia	1	1	1	0	1	0.999805	0.999372	0.999701	1	1	0.999842
401	MN931740	MN931746	MOCV2	MOCV2	P01S01	P01S0	lesion biopsy	lesion biopsy	PG4	PG4	Slovenia	Slovenia	1	1	1	0	1	0.999867	1	0.999701	1	1	0.99986
402	MN931740	MH320556	MOCV2	MOCV2	P01S01	MC515	lesion biopsy	lesion biopsy	PG4	PG5	Slovenia	Slovenia	1	0	1	0	1	0.993691	0.999493	0.821291	1	1	0.999854
403	MN931740	MN931752	MOCV2	MOCV2	P01S01	MC515	lesion biopsy	lesion biopsy	PG4	PG5	Slovenia	Slovenia	1	0	1	0	1	0.993696	0.999566	0.821291	1	1	0.999854
404	MN931740	MN931750	MOCV2	MOCV2	P01S01	MB101	lesion biopsy	lesion biopsy	PG4	PG5	Slovenia	Slovenia	1	0	1	0	1	0.993069	0.999406	0.821137	1	0.961702	0.999457
405	MN931740	BK012019	MOCV2	MOCV2	P01S01	MET1825	lesion biopsy	skin/lesion swab	PG4	PG5	Slovenia	USA	1	0	0	0	0	0.993048	0.999816	0.821291	1	0.961702	0.999489
406	MN931740	KY040276	MOCV2	MOCV1	P01S01	Madrid 2016_6	lesion biopsy	unknown	PG4	PG3	Slovenia	Spain: Madrid	0	0	0	0	0	0.943063	0.94729	0.997008	0.898357	0.96	0.941262
407	MN931740	BK012035	MOCV2	MOCV1	P01S01	MET2092	lesion biopsy	skin/lesion swab	PG4	PG3	Slovenia	USA	0	0	0	0	0	0.943085	0.948071	0.997008	0.898871	0.96	0.941236
408	MN931740	MN931748	MOCV2	MOCV1	P01S01	P01S0	lesion biopsy	lesion biopsy	PG4	PG2	Slovenia	Slovenia	0	0	1	0	1	0.937467	0.943464	0.844926	0.941532	0.960851	0.941022
409	MN931740	MN931749	MOCV2	MOCV1	P01S01	P01S0	lesion biopsy	lesion biopsy	PG4	PG2	Slovenia	Slovenia	0	0	1	0	1	0.937387	0.93967	0.844926	0.941532	0.960851	0.941074
410	MN931740	MH320547	MOCV2	MOCV1	P01S01	MB100	lesion biopsy	lesion biopsy	PG4	PG2	Slovenia	Slovenia	0	0	1	0	1	0.93734	0.945839	0.844926	0.900411	0.960851	0.941016
411	MN931740	MH320553	MOCV2	MOCV1	P01S01	MC343	lesion biopsy	lesion biopsy	PG4	PG2	Slovenia	Slovenia	0	0	1	0	1	0.937347	0.945769	0.844926	0.900924	0.960851	0.941021
412	MN931740	MH320552	MOCV2	MOCV1	P01S01	MC340	lesion biopsy	lesion biopsy	PG4	PG2	Slovenia	Slovenia	0	0	1	0	1	0.937462	0.945913	0.844926	0.900924	0.960851	0.941134
413	MN931740	MH320555	MOCV2	MOCV1	P01S01	MC505	lesion biopsy	lesion biopsy	PG4	PG2	Slovenia	Slovenia	0	0	1	0	1	0.937465	0.945875	0.844926	0.900924	0.961702	0.941106
414	MN931740	MN202187	MOCV2	MOCV1	P01S01	NT2017	lesion biopsy	lesion biopsy	PG4	PG2	Slovenia	Australia	0	0	1	0	0	0.937253	0.941727	0.845407	0.898871	0.96	0.941252
415	MN931740	BK012028	MOCV2	MOCV1	P01S01	MET1867	lesion biopsy	skin/lesion swab	PG4	PG2	Slovenia	USA	0	0	0	0	0	0.937442	0.946991	0.845407	0.899384	0.960851	0.941176
416	MN931740	BK012029	MOCV2	MOCV1	P01S01	MET1868	lesion biopsy	skin/lesion swab	PG4	PG2	Slovenia	USA	0	0	0	0	0	0.937442	0.946991	0.845407	0.899384	0.960851	0.941176
417	MN931740	BK012037	MOCV2	MOCV1	P01S01	MET2101	lesion biopsy	skin/lesion swab	PG4	PG2	Slovenia	USA	0	0	0	0	0	0.937442	0.946991	0.845407	0.899384	0.960851	0.941176
418	MN931740	BK012038	MOCV2	MOCV1	P01S01	MET2102	lesion biopsy	skin/lesion swab	PG4	PG2	Slovenia	USA	0	0	0	0	0	0.937151	0.940647	0.845407	0.899384	0.960851	0.94121
419	MN931740	BK012030	MOCV2	MOCV1	P01S01	MET1870	lesion biopsy	skin/lesion swab	PG4	PG2	Slovenia	USA	0	0	0	0	0	0.937449	0.945809	0.845407	0.899384	0.960851	0.941253
420	MN931740	BK012031	MOCV2	MOCV1	P01S01	MET1872	lesion biopsy	skin/lesion swab	PG4	PG2	Slovenia	USA	0	0	0	0	0	0.937399	0.945821	0.845407	0.899384	0.960851	0.941189
421	MN931740	BK012032	MOCV2	MOCV1	P01S01	MET1874	lesion biopsy	skin/lesion swab	PG4	PG2	Slovenia	USA	0	0	0	0	0	0.937389	0.945952	0.845407	0.899384	0.960851	0.941169
422	MN931740	KY040277	MOCV2	MOCV1	P01S01	Madrid 2016_7	lesion biopsy	unknown	PG4	PG2	Slovenia	Spain: Madrid	0	0	0	0	0	0.937668	0.947949	0.844771	0.899897	0.961702	0.941214
423	MN931740	BK012016	MOCV2	MOCV1	P01S01	MET1756	lesion biopsy	skin/lesion swab	PG4	PG2	Slovenia	USA	0	0	0	0	0	0.937633	0.94872	0.844771	0.899897	0.961702	0.941228
424	MN931740	BK012009	MOCV2	MOCV1	P01S01	MET1090	lesion biopsy	skin/lesion swab	PG4	PG2	Slovenia	USA	0	0	0	0	0	0.937689	0.947899	0.844771	0.899897	0.961702	0.941241
425	MN931740	BK012008	MOCV2	MOCV1	P01S01	MET1089	lesion biopsy	skin/lesion swab	PG4	PG2	Slovenia	USA	0	0	0	0	0	0.93761	0.94891	0.844771	0.899897	0.961702	0.941228
426	MN931740	BK012017	MOCV2	MOCV1	P01S01	MET1758	lesion biopsy	skin/lesion swab	PG4	PG2	Slovenia	USA	0	0	0	0	0	0.937583	0.948446	0.844771	0.899897	0.961702	0.941236
427	MN931740	BK012018	MOCV2	MOCV1	P01S01	MET1762	lesion biopsy	skin/lesion swab	PG4	PG2	Slovenia	USA	0	0	0	0	0	0.937537	0.947755	0.844771	0.899897	0.961702	0.941233
428	MN931740	BK012010	MOCV2	MOCV1	P01S01	MET1093	lesion biopsy	skin/lesion swab	PG4	PG2	Slovenia	USA	0	0	0	0	0	0.937684	0.948214	0.844771	0.899897	0.961702	0.941233
429	MN931740	BK012015	MOCV2	MOCV1	P01S01	MET1752	lesion biopsy	skin/lesion swab	PG4	PG2	Slovenia	USA	0	0	0	0	0	0.93767	0.947804	0.844771	0.899897	0.961702	0.941233
430	MN931740	MH646551	MOCV2	MOCV1	P01S01	sercmolcont1	lesion biopsy	unknown	PG4	PG1	Slovenia	Australia	0	0	0	0	0	0.938613	0.946667	0.844771	0.986097	0.961702	0.940973
431	MN931740	U60315	MOCV2	MOCV1	P01S01	U60315	lesion biopsy	unknown	PG4	PG1	Slovenia	USA	0	0	0	0	0	0.938983	0.94668	0.844617	0.985601	0.962553	0.941246
432	MN931740	MN931743	MOCV2	MOCV1	P01S01	P01S0	lesion biopsy	lesion biopsy	PG4	PG1	Slovenia	Slovenia	0	0	1	0	1	0.939181	0.947807	0.844771	0.986097	0.962553	0.941389
433	MN931740	MN931742	MOCV2	MOCV1	P01S01	P01S0	lesion biopsy	lesion biopsy	PG4	PG1	Slovenia	Slovenia	0	0	1	0	1	0.939124	0.947807	0.844926	0.986097	0.962553	0.941314
434	MN931740	MN931744	MOCV2	MOCV1	P01S01	P01S0	lesion biopsy	lesion biopsy	PG4	PG1	Slovenia	Slovenia	0	0	1	0	1	0.939124	0.947807	0.844926	0.986097	0.962553	0.941314
435	MN931740	BK012020	MOCV2	MOCV1	P01S01	MET1843	lesion biopsy	skin/lesion swab	PG4	PG1	Slovenia	USA	0	0	0	0	0	0.938981	0.948097	0.844771	0.985601	0.961702	0.941225
436	MN931740	BK012021	MOCV2	MOCV1	P01S01	MET1844	lesion biopsy	skin/lesion swab	PG4	PG1	Slovenia	USA	0	0	0	0	0	0.938966	0.948097	0.844926	0.985601	0.961702	0.941202
437	MN931740	BK012024	MOCV2	MOCV1	P01S01	MET1847	lesion biopsy	skin/lesion swab	PG4	PG1	Slovenia	USA	0	0	0	0	0	0.938826	0.947669	0.844771	0.985601	0.961702	0.941225
438	MN931740	BK012025	MOCV2	MOCV1	P01S01	MET1848	lesion biopsy	skin/lesion swab	PG4	PG1	Slovenia	USA	0	0	0	0	0	0.938976	0.948097	0.844771	0.985601	0.961702	0.94122
439	MN931740	BK012027	MOCV2	MOCV1	P01S01	MET1850	lesion biopsy	skin/lesion swab	PG4	PG1	Slovenia	USA	0	0	0	0	0	0.938965	0.948335	0.844771	0.985601	0.961702	0.941207
440	MN931740	BK012022	MOCV2	MOCV1	P01S01	MET1845	lesion biopsy	skin/lesion swab	PG4	PG1	Slovenia	USA	0	0	0	0	0	0.938966	0.948097	0.844771	0.985601	0.961702	0.941208
441	MN931740	BK012023	MOCV2	MOCV1	P01S01	MET1846	lesion biopsy	skin/lesion swab	PG4	PG1	Slovenia	USA	0	0	0	0	0	0.938977	0.948097	0.844926	0.985601	0.961702	0.941214
442	MN931740	BK012026	MOCV2	MOCV1	P01S01	MET1849	lesion biopsy	skin/lesion swab	PG4	PG1	Slovenia	USA	0	0	0	0	0	0.938971	0.948097	0.844771	0.985601	0.961702	0.941214
443	MN931740	KY040275	MOCV2	MOCV1	P01S01	Madrid 2016_3	lesion biopsy	unknown	PG4	PG1	Slovenia	Spain: Madrid	0	0	0	0	0	0.939039	0.948081	0.844926	0.986097	0.961702	0.941284
444	MN931740	MH320554	MOCV2	MOCV1	P01S01	MC349	lesion biopsy	lesion biopsy	PG4	PG1	Slovenia	Slovenia	0	0	1	0	1	0.938988	0.948143	0.844771	0.986097	0.961702	0.941223
445	MN931740	BK012007	MOCV2	MOCV1	P01S01	MET1080	lesion biopsy	skin/lesion swab	PG4	PG1	Slovenia	USA	0	0	0	0	0	0.938963	0.947736	0.844926	0.986097	0.961702	0.941215
446	MN931740	BK012014	MOCV2	MOCV1	P01S01	MET1727	lesion biopsy	skin/lesion swab	PG4	PG1	Slovenia	USA	0	0	0	0	0	0.93888	0.947999	0.844926	0.986097	0.961702	0.94121
447	MN931740	BK012033	MOCV2	MOCV1	P01S01	MET2085	lesion biopsy	skin/lesion swab	PG4	PG1	Slovenia	USA	0	0	0	0	0	0.938878	0.948298	0.844926	0.986097	0.961702	0.941093
448	MN931740	BK012034	MOCV2	MOCV1	P01S01	MET2086	lesion biopsy	skin/lesion swab	PG4	PG1	Slovenia	USA	0	0	0	0	0	0.938854	0.947864	0.844926	0.986097	0.961702	0.941094
449	MN931740	BK012005	MOCV2	MOCV1	P01S01	MET1077	lesion biopsy	skin/lesion swab	PG4	PG1	Slovenia	USA	0	0	0	0	0	0.938851	0.949194	0.844926	0.986097	0.961702	0.941102
450	MN931740	BK012012	MOCV2	MOCV1	P01S01	MET1719	lesion biopsy	skin/lesion swab	PG4	PG1	Slovenia	USA	0	0	0	0	0	0.938786	0.947288	0.844926	0.986097	0.961702	0.941096
451	MN931740	BK012006	MOCV2	MOCV1	P01S01	MET1078	lesion biopsy	skin/lesion swab	PG4	PG1	Slovenia	USA	0	0	0	0	0	0.938697	0.946002	0.844926	0.986097	0.961702	0.941107
452	MN931740	BK012036	MOCV2	MOCV1	P01S01	MET2093	lesion biopsy	skin/lesion swab	PG4	PG1	Slovenia	USA	0	0	0	0	0	0.938888	0.948203	0.844926	0.986097	0.961702	0.941101
453	MN931740	BK012011	MOCV2	MOCV1	P01S01	MET1715	lesion biopsy	skin/lesion swab	PG4	PG1	Slovenia	USA	0	0	0	0	0	0.938896	0.94829	0.844926	0.986097	0.961702	0.941246
454	MN931740	BK012013	MOCV2	MOCV1	P01S01	MET1721	lesion biopsy	skin/lesion swab	PG4	PG1	Slovenia	USA	0	0	0	0	0	0.938809	0.948419	0.844926	0.986097	0.961702	0.941149
455	MN931751	OQ401159	MOCV2	MOCV3	MC344	OQ401159	lesion biopsy	lesion biopsy	PG4	PG6	Slovenia	Sweden	0	0	1	0	0	0.930015	0.904952	0.999241	0.91791	0.937021	0.929379
456	MN931751	OQ401160	MOCV2	MOCV3	MC344	OQ401160	lesion biopsy	lesion biopsy	PG4	PG6	Slovenia	Sweden	0	0	1	0	0	0.931102	0.911778	0.99909	0.935341	0.937021	0.929717
457	MN931751	MH320549	MOCV2	MOCV2	MC344	MC313	lesion biopsy	lesion biopsy	PG4	PG4	Slovenia	Slovenia	1	1	1	0	1	0.998266	0.983081	0.99985	1	0.961702	0.999689
458	MN931751	MN931747	MOCV2	MOCV2	MC344	MC34	lesion biopsy	lesion biopsy	PG4	PG4	Slovenia	Slovenia	1	1	1	0	1	0.998725	0.983652	1	1	1	0.999909
459	MN931751	MN931741	MOCV2	MOCV2	MC344	MC34	lesion biopsy	lesion biopsy	PG4	PG4	Slovenia	Slovenia	1	1	1	0	1	0.999015	0.987672	0.99985	1	1	0.999897
460	MN931751	MH320550	MOCV2	MOCV2	MC344	MC316	lesion biopsy	lesion biopsy	PG4	PG4	Slovenia	Slovenia	1	1	1	0	1	0.998678	0.98323	0.99985	1	1	0.999897
461	MN931751	MN931740	MOCV2	MOCV2	MC344	MC34	lesion biopsy	lesion biopsy	PG4	PG4	Slovenia	Slovenia	1	1	1	0	1	0.999581	0.995413	0.99985	1	1	0.999897
462	MN931751	MH320551	MOCV2	MOCV2	MC344	MC332	lesion biopsy	lesion biopsy	PG4	PG4	Slovenia	Slovenia	1	1	1	0	1	0.998697	0.982705	1	1	1	0.999957
463	MN931751	KY040274	MOCV2	MOCV2	MC344	Madrid 2016_1	lesion biopsy	unknown	PG4	PG4	Slovenia	Spain: Madrid	1	1	0	0	0	0.998919	0.986301	0.99985	1	1	0.999903
464	MN931751	MH320548	MOCV2	MOCV2	MC344	MB98	lesion biopsy	lesion biopsy	PG4	PG4	Slovenia	Slovenia	1	1	1	0	1	0.998967	0.986672	0.99985	1	0.999149	0.999939
465	MN931751	MN931745	MOCV2	MOCV2	MC344	MC34	lesion biopsy	lesion biopsy	PG4	PG4	Slovenia	Slovenia	1	1	1	0	1	0.998671	0.983513	0.99985	1	1	0.999854
466	MN931751	MN931746	MOCV2	MOCV2	MC344	MC34	lesion biopsy	lesion biopsy	PG4	PG4	Slovenia	Slovenia	1	1	1	0	1	0.999861	0.999916	0.99985	1	1	0.999854
467	MN931751	MH320556	MOCV2	MOCV2	MC344	MC515	lesion biopsy	lesion biopsy	PG4	PG5	Slovenia	Slovenia	1	0	1	0	1	0.993692	0.999695	0.821445	1	1	0.99986
468	MN931751	MN931752	MOCV2	MOCV2	MC344	MC515	lesion biopsy	lesion biopsy	PG4	PG5	Slovenia	Slovenia	1	0	1	0	1	0.993686	0.999618	0.821445	1	1	0.99986
469	MN931751	MN931750	MOCV2	MOCV2	MC344	MB101	lesion biopsy	lesion biopsy	PG4	PG5	Slovenia	Slovenia	1	0	1	0	1	0.993082	0.999767	0.821291	1	0.961702	0.999463
470	MN931751	BK012019	MOCV2	MOCV2	MC344	MET1825	lesion biopsy	skin/lesion swab	PG4	PG5	Slovenia	USA	1	0	0	0	0	0.99305	0.999724	0.821445	1	0.961702	0.999494
471	MN931751	KY040276	MOCV2	MOCV1	MC344	Madrid 2016_6	lesion biopsy	unknown	PG4	PG3	Slovenia	Spain: Madrid	0	0	0	0	0	0.942482	0.937785	0.997158	0.898357	0.96	0.941289
472	MN931751	BK012035	MOCV2	MOCV1	MC344	MET2092	lesion biopsy	skin/lesion swab	PG4	PG3	Slovenia	USA	0	0	0	0	0	0.942516	0.938542	0.997158	0.898871	0.96	0.941263
473	MN931751	MN931748	MOCV2	MOCV1	MC344	MC34	lesion biopsy	lesion biopsy	PG4	PG2	Slovenia	Slovenia	0	0	1	0	1	0.937481	0.942999	0.845081	0.941532	0.960851	0.94105
474	MN931751	MN931749	MOCV2	MOCV1	MC344	MC34	lesion biopsy	lesion biopsy	PG4	PG2	Slovenia	Slovenia	0	0	1	0	1	0.937385	0.939207	0.845081	0.941532	0.960851	0.941083
475	MN931751	MH320547	MOCV2	MOCV1	MC344	MB100	lesion biopsy	lesion biopsy	PG4	PG2	Slovenia	Slovenia	0	0	1	0	1	0.936778	0.936408	0.845081	0.900411	0.960851	0.941024
476	MN931751	MH320553	MOCV2	MOCV1	MC344	MC343	lesion biopsy	lesion biopsy	PG4	PG2	Slovenia	Slovenia	0	0	1	0	1	0.936785	0.936358	0.845081	0.900924	0.960851	0.941029
477	MN931751	MH320552	MOCV2	MOCV1	MC344	MC340	lesion biopsy	lesion biopsy	PG4	PG2	Slovenia	Slovenia	0	0	1	0	1	0.936905	0.936707	0.845081	0.900924	0.960851	0.941142
478	MN931751	MH320555	MOCV2	MOCV1	MC344	MC505	lesion biopsy	lesion biopsy	PG4	PG2	Slovenia	Slovenia	0	0	1	0	1	0.936903	0.936998	0.845081	0.900924	0.961702	0.941114
479	MN931751	MN202187	MOCV2	MOCV1	MC344	NT2017	lesion biopsy	lesion biopsy	PG4	PG2	Slovenia	Australia	0	0	1	0	0	0.937257	0.94163	0.845561	0.898871	0.96	0.941258
480	MN931751	BK012028	MOCV2	MOCV1	MC344	MET1867	lesion biopsy	skin/lesion swab	PG4	PG2	Slovenia	USA	0	0	0	0	0	0.937447	0.946888	0.845561	0.899384	0.960851	0.941181
481	MN931751	BK012029	MOCV2	MOCV1	MC344	MET1868	lesion biopsy	skin/lesion swab	PG4	PG2	Slovenia	USA	0	0	0	0	0	0.937447	0.946888	0.845561	0.899384	0.960851	0.941182
482	MN931751	BK012037	MOCV2	MOCV1	MC344	MET2101	lesion biopsy	skin/lesion swab	PG4	PG2	Slovenia	USA	0	0	0	0	0	0.937447	0.946888	0.845561	0.899384	0.960851	0.941181
483	MN931751	BK012038	MOCV2	MOCV1	MC344	MET2102	lesion biopsy	skin/lesion swab	PG4	PG2	Slovenia	USA	0	0	0	0	0	0.937223	0.941903	0.845561	0.899384	0.960851	0.941214
484	MN931751	BK012030	MOCV2	MOCV1	MC344	MET1870	lesion biopsy	skin/lesion swab	PG4	PG2	Slovenia	USA	0	0	0	0	0	0.93745	0.945704	0.845561	0.899384	0.960851	0.941254
485	MN931751	BK012031	MOCV2	MOCV1	MC344	MET1872	lesion biopsy	skin/lesion swab	PG4	PG2	Slovenia	USA	0	0	0	0	0	0.937402	0.94571	0.845561	0.899384	0.960851	0.941194
486	MN931751	BK012032	MOCV2	MOCV1	MC344	MET1874	lesion biopsy	skin/lesion swab	PG4	PG2	Slovenia	USA	0	0	0	0	0	0.937405	0.945823	0.845561	0.899384	0.960851	0.94119
487	MN931751	KY040277	MOCV2	MOCV1	MC344	Madrid 2016_7	lesion biopsy	unknown	PG4	PG2	Slovenia	Spain: Madrid	0	0	0	0	0	0.937028	0.937629	0.844926	0.899897	0.961702	0.941229
488	MN931751	BK012016	MOCV2	MOCV1	MC344	MET1756	lesion biopsy	skin/lesion swab	PG4	PG2	Slovenia	USA	0	0	0	0	0	0.937659	0.949027	0.844926	0.899897	0.961702	0.941241
489	MN931751	BK012009	MOCV2	MOCV1	MC344	MET1090	lesion biopsy	skin/lesion swab	PG4	PG2	Slovenia	USA	0	0	0	0	0	0.936986	0.936624	0.844926	0.899897	0.961702	0.941254
490	MN931751	BK012008	MOCV2	MOCV1	MC344	MET1089	lesion biopsy	skin/lesion swab	PG4	PG2	Slovenia	USA	0	0	0	0	0	0.937621	0.948812	0.844926	0.899897	0.961702	0.941241
491	MN931751	BK012017	MOCV2	MOCV1	MC344	MET1758	lesion biopsy	skin/lesion swab	PG4	PG2	Slovenia	USA	0	0	0	0	0	0.937594	0.948345	0.844926	0.899897	0.961702	0.941249
492	MN931751	BK012018	MOCV2	MOCV1	MC344	MET1762	lesion biopsy	skin/lesion swab	PG4	PG2	Slovenia	USA	0	0	0	0	0	0.937547	0.947652	0.844926	0.899897	0.961702	0.941246
493	MN931751	BK012010	MOCV2	MOCV1	MC344	MET1093	lesion biopsy	skin/lesion swab	PG4	PG2	Slovenia	USA	0	0	0	0	0	0.936956	0.936249	0.844926	0.899897	0.961702	0.941246
494	MN931751	BK012015	MOCV2	MOCV1	MC344	MET1752	lesion biopsy	skin/lesion swab	PG4	PG2	Slovenia	USA	0	0	0	0	0	0.937031	0.937462	0.844926	0.899897	0.961702	0.941246
495	MN931751	MH646551	MOCV2	MOCV1	MC344	sercmolcont1	lesion biopsy	unknown	PG4	PG1	Slovenia	Australia	0	0	0	0	0	0.938626	0.946561	0.844926	0.986097	0.961702	0.940988
496	MN931751	U60315	MOCV2	MOCV1	MC344	U60315	lesion biopsy	unknown	PG4	PG1	Slovenia	USA	0	0	0	0	0	0.938222	0.934643	0.844771	0.985601	0.962553	0.941261
497	MN931751	MN931743	MOCV2	MOCV1	MC344	MC34	lesion biopsy	lesion biopsy	PG4	PG1	Slovenia	Slovenia	0	0	1	0	1	0.938512	0.937468	0.844926	0.986097	0.962553	0.941382
498	MN931751	MN931742	MOCV2	MOCV1	MC344	MC34	lesion biopsy	lesion biopsy	PG4	PG1	Slovenia	Slovenia	0	0	1	0	1	0.93846	0.937468	0.845081	0.986097	0.962553	0.941312
499	MN931751	MN931744	MOCV2	MOCV1	MC344	MC34	lesion biopsy	lesion biopsy	PG4	PG1	Slovenia	Slovenia	0	0	1	0	1	0.93846	0.937468	0.845081	0.986097	0.962553	0.941312
500	MN931751	BK012020	MOCV2	MOCV1	MC344	MET1843	lesion biopsy	skin/lesion swab	PG4	PG1	Slovenia	USA	0	0	0	0	0	0.938369	0.938383	0.844926	0.985601	0.961702	0.941239
501	MN931751	BK012021	MOCV2	MOCV1	MC344	MET1844	lesion biopsy	skin/lesion swab	PG4	PG1	Slovenia	USA	0	0	0	0	0	0.938354	0.938383	0.845081	0.985601	0.961702	0.941217
502	MN931751	BK012024	MOCV2	MOCV1	MC344	MET1847	lesion biopsy	skin/lesion swab	PG4	PG1	Slovenia	USA	0	0	0	0	0	0.938839	0.947567	0.844926	0.985601	0.961702	0.94124
503	MN931751	BK012025	MOCV2	MOCV1	MC344	MET1848	lesion biopsy	skin/lesion swab	PG4	PG1	Slovenia	USA	0	0	0	0	0	0.938364	0.938383	0.844926	0.985601	0.961702	0.941235
504	MN931751	BK012027	MOCV2	MOCV1	MC344	MET1850	lesion biopsy	skin/lesion swab	PG4	PG1	Slovenia	USA	0	0	0	0	0	0.938333	0.938038	0.844926	0.985601	0.961702	0.941222
505	MN931751	BK012022	MOCV2	MOCV1	MC344	MET1845	lesion biopsy	skin/lesion swab	PG4	PG1	Slovenia	USA	0	0	0	0	0	0.938354	0.938383	0.844926	0.985601	0.961702	0.941223
506	MN931751	BK012023	MOCV2	MOCV1	MC344	MET1846	lesion biopsy	skin/lesion swab	PG4	PG1	Slovenia	USA	0	0	0	0	0	0.938365	0.938383	0.845081	0.985601	0.961702	0.941229
507	MN931751	BK012026	MOCV2	MOCV1	MC344	MET1849	lesion biopsy	skin/lesion swab	PG4	PG1	Slovenia	USA	0	0	0	0	0	0.938359	0.938383	0.844926	0.985601	0.961702	0.941229
508	MN931751	KY040275	MOCV2	MOCV1	MC344	Madrid 2016_3	lesion biopsy	unknown	PG4	PG1	Slovenia	Spain: Madrid	0	0	0	0	0	0.93843	0.938385	0.845081	0.986097	0.961702	0.941299
509	MN931751	MH320554	MOCV2	MOCV1	MC344	MC349	lesion biopsy	lesion biopsy	PG4	PG1	Slovenia	Slovenia	0	0	1	0	1	0.938298	0.93722	0.844926	0.986097	0.961702	0.941238
510	MN931751	BK012007	MOCV2	MOCV1	MC344	MET1080	lesion biopsy	skin/lesion swab	PG4	PG1	Slovenia	USA	0	0	0	0	0	0.938284	0.936947	0.845081	0.986097	0.961702	0.941236
511	MN931751	BK012014	MOCV2	MOCV1	MC344	MET1727	lesion biopsy	skin/lesion swab	PG4	PG1	Slovenia	USA	0	0	0	0	0	0.938888	0.947822	0.845081	0.986097	0.961702	0.941231
512	MN931751	BK012033	MOCV2	MOCV1	MC344	MET2085	lesion biopsy	skin/lesion swab	PG4	PG1	Slovenia	USA	0	0	0	0	0	0.9382	0.937386	0.845081	0.986097	0.961702	0.941108
513	MN931751	BK012034	MOCV2	MOCV1	MC344	MET2086	lesion biopsy	skin/lesion swab	PG4	PG1	Slovenia	USA	0	0	0	0	0	0.938279	0.937818	0.845081	0.986097	0.961702	0.941169
514	MN931751	BK012005	MOCV2	MOCV1	MC344	MET1077	lesion biopsy	skin/lesion swab	PG4	PG1	Slovenia	USA	0	0	0	0	0	0.93885	0.949052	0.845081	0.986097	0.961702	0.941117
515	MN931751	BK012012	MOCV2	MOCV1	MC344	MET1719	lesion biopsy	skin/lesion swab	PG4	PG1	Slovenia	USA	0	0	0	0	0	0.938765	0.946916	0.845081	0.986097	0.961702	0.941111
516	MN931751	BK012006	MOCV2	MOCV1	MC344	MET1078	lesion biopsy	skin/lesion swab	PG4	PG1	Slovenia	USA	0	0	0	0	0	0.938693	0.945775	0.845081	0.986097	0.961702	0.941122
517	MN931751	BK012036	MOCV2	MOCV1	MC344	MET2093	lesion biopsy	skin/lesion swab	PG4	PG1	Slovenia	USA	0	0	0	0	0	0.938214	0.937575	0.845081	0.986097	0.961702	0.941116
518	MN931751	BK012011	MOCV2	MOCV1	MC344	MET1715	lesion biopsy	skin/lesion swab	PG4	PG1	Slovenia	USA	0	0	0	0	0	0.938884	0.948048	0.845081	0.986097	0.961702	0.941244
519	MN931751	BK012013	MOCV2	MOCV1	MC344	MET1721	lesion biopsy	skin/lesion swab	PG4	PG1	Slovenia	USA	0	0	0	0	0	0.938832	0.948296	0.845081	0.986097	0.961702	0.941176
520	MH320551	OQ401159	MOCV2	MOCV3	MC332	OQ401159	lesion biopsy	lesion biopsy	PG4	PG6	Slovenia	Sweden	0	0	1	0	0	0.930007	0.904809	0.999241	0.91791	0.937021	0.929381
521	MH320551	OQ401160	MOCV2	MOCV3	MC332	OQ401160	lesion biopsy	lesion biopsy	PG4	PG6	Slovenia	Sweden	0	0	1	0	0	0.931104	0.911778	0.99909	0.935341	0.937021	0.929718
522	MH320551	MH320549	MOCV2	MOCV2	MC332	MC313	lesion biopsy	lesion biopsy	PG4	PG4	Slovenia	Slovenia	1	1	1	0	1	0.999363	0.998321	0.99985	1	0.961702	0.999708
523	MH320551	MN931747	MOCV2	MOCV2	MC332	MC33	lesion biopsy	lesion biopsy	PG4	PG4	Slovenia	Slovenia	1	1	1	0	1	0.999849	0.998729	1	1	1	0.999951
524	MH320551	MN931741	MOCV2	MOCV2	MC332	MC33	lesion biopsy	lesion biopsy	PG4	PG4	Slovenia	Slovenia	1	1	1	0	1	0.999837	0.998703	0.99985	1	1	0.999939
525	MH320551	MH320550	MOCV2	MOCV2	MC332	MC316	lesion biopsy	lesion biopsy	PG4	PG4	Slovenia	Slovenia	1	1	1	0	1	0.999761	0.99796	0.99985	1	1	0.999939
526	MH320551	MN931740	MOCV2	MOCV2	MC332	MC33	lesion biopsy	lesion biopsy	PG4	PG4	Slovenia	Slovenia	1	1	1	0	1	0.9999	0.999459	0.99985	1	1	0.999939
527	MH320551	MN931751	MOCV2	MOCV2	MC332	MC344	lesion biopsy	lesion biopsy	PG4	PG4	Slovenia	Slovenia	1	1	1	0	1	0.998697	0.982705	1	1	1	0.999957
528	MH320551	KY040274	MOCV2	MOCV2	MC332	Madrid 2016_1	lesion biopsy	unknown	PG4	PG4	Slovenia	Spain: Madrid	1	1	0	0	0	0.999821	0.998465	0.99985	1	1	0.999945
529	MH320551	MH320548	MOCV2	MOCV2	MC332	MB98	lesion biopsy	lesion biopsy	PG4	PG4	Slovenia	Slovenia	1	1	1	0	1	0.999879	0.998936	0.99985	1	0.999149	0.999976
530	MH320551	MN931745	MOCV2	MOCV2	MC332	MC33	lesion biopsy	lesion biopsy	PG4	PG4	Slovenia	Slovenia	1	1	1	0	1	0.999796	0.998897	0.99985	1	1	0.999878
531	MH320551	MN931746	MOCV2	MOCV2	MC332	MC33	lesion biopsy	lesion biopsy	PG4	PG4	Slovenia	Slovenia	1	1	1	0	1	0.999882	0.999918	0.99985	1	1	0.999878
532	MH320551	MH320556	MOCV2	MOCV2	MC332	MC515	lesion biopsy	lesion biopsy	PG4	PG5	Slovenia	Slovenia	1	0	1	0	1	0.99371	0.99942	0.821445	1	1	0.999884
533	MH320551	MN931752	MOCV2	MOCV2	MC332	MC515	lesion biopsy	lesion biopsy	PG4	PG5	Slovenia	Slovenia	1	0	1	0	1	0.993715	0.999493	0.821445	1	1	0.999884
534	MH320551	MN931750	MOCV2	MOCV2	MC332	MB101	lesion biopsy	lesion biopsy	PG4	PG5	Slovenia	Slovenia	1	0	1	0	1	0.993099	0.999331	0.821291	1	0.961702	0.999494
535	MH320551	BK012019	MOCV2	MOCV2	MC332	MET1825	lesion biopsy	skin/lesion swab	PG4	PG5	Slovenia	USA	1	0	0	0	0	0.993084	0.999724	0.821445	1	0.961702	0.999542
536	MH320551	KY040276	MOCV2	MOCV1	MC332	Madrid 2016_6	lesion biopsy	unknown	PG4	PG3	Slovenia	Spain: Madrid	0	0	0	0	0	0.942851	0.943328	0.997158	0.898357	0.96	0.941308
537	MH320551	BK012035	MOCV2	MOCV1	MC332	MET2092	lesion biopsy	skin/lesion swab	PG4	PG3	Slovenia	USA	0	0	0	0	0	0.942883	0.944093	0.997158	0.898871	0.96	0.941282
538	MH320551	MN931748	MOCV2	MOCV1	MC332	MC33	lesion biopsy	lesion biopsy	PG4	PG2	Slovenia	Slovenia	0	0	1	0	1	0.937525	0.943151	0.845081	0.941532	0.960851	0.941092
539	MH320551	MN931749	MOCV2	MOCV1	MC332	MC33	lesion biopsy	lesion biopsy	PG4	PG2	Slovenia	Slovenia	0	0	1	0	1	0.937414	0.939378	0.845081	0.941532	0.960851	0.941108
540	MH320551	MH320547	MOCV2	MOCV1	MC332	MB100	lesion biopsy	lesion biopsy	PG4	PG2	Slovenia	Slovenia	0	0	1	0	1	0.937134	0.941803	0.845081	0.900411	0.960851	0.941043
541	MH320551	MH320553	MOCV2	MOCV1	MC332	MC343	lesion biopsy	lesion biopsy	PG4	PG2	Slovenia	Slovenia	0	0	1	0	1	0.937145	0.941808	0.845081	0.900924	0.960851	0.941048
542	MH320551	MH320552	MOCV2	MOCV1	MC332	MC340	lesion biopsy	lesion biopsy	PG4	PG2	Slovenia	Slovenia	0	0	1	0	1	0.937255	0.941915	0.845081	0.900924	0.960851	0.941162
543	MH320551	MH320555	MOCV2	MOCV1	MC332	MC505	lesion biopsy	lesion biopsy	PG4	PG2	Slovenia	Slovenia	0	0	1	0	1	0.937253	0.941972	0.845081	0.900924	0.961702	0.941133
544	MH320551	MN202187	MOCV2	MOCV1	MC332	NT2017	lesion biopsy	lesion biopsy	PG4	PG2	Slovenia	Australia	0	0	1	0	0	0.93728	0.941802	0.845561	0.898871	0.96	0.941271
545	MH320551	BK012028	MOCV2	MOCV1	MC332	MET1867	lesion biopsy	skin/lesion swab	PG4	PG2	Slovenia	USA	0	0	0	0	0	0.93747	0.946991	0.845561	0.899384	0.960851	0.941201
546	MH320551	BK012029	MOCV2	MOCV1	MC332	MET1868	lesion biopsy	skin/lesion swab	PG4	PG2	Slovenia	USA	0	0	0	0	0	0.93747	0.946991	0.845561	0.899384	0.960851	0.941201
547	MH320551	BK012037	MOCV2	MOCV1	MC332	MET2101	lesion biopsy	skin/lesion swab	PG4	PG2	Slovenia	USA	0	0	0	0	0	0.93747	0.946991	0.845561	0.899384	0.960851	0.941201
548	MH320551	BK012038	MOCV2	MOCV1	MC332	MET2102	lesion biopsy	skin/lesion swab	PG4	PG2	Slovenia	USA	0	0	0	0	0	0.937176	0.940647	0.845561	0.899384	0.960851	0.941233
549	MH320551	BK012030	MOCV2	MOCV1	MC332	MET1870	lesion biopsy	skin/lesion swab	PG4	PG2	Slovenia	USA	0	0	0	0	0	0.937473	0.945809	0.845561	0.899384	0.960851	0.941274
550	MH320551	BK012031	MOCV2	MOCV1	MC332	MET1872	lesion biopsy	skin/lesion swab	PG4	PG2	Slovenia	USA	0	0	0	0	0	0.937427	0.945821	0.845561	0.899384	0.960851	0.941214
551	MH320551	BK012032	MOCV2	MOCV1	MC332	MET1874	lesion biopsy	skin/lesion swab	PG4	PG2	Slovenia	USA	0	0	0	0	0	0.93743	0.945952	0.845561	0.899384	0.960851	0.94121
552	MH320551	KY040277	MOCV2	MOCV1	MC332	Madrid 2016_7	lesion biopsy	unknown	PG4	PG2	Slovenia	Spain: Madrid	0	0	0	0	0	0.937479	0.944299	0.844926	0.899897	0.961702	0.941236
553	MH320551	BK012016	MOCV2	MOCV1	MC332	MET1756	lesion biopsy	skin/lesion swab	PG4	PG2	Slovenia	USA	0	0	0	0	0	0.937659	0.948789	0.844926	0.899897	0.961702	0.941248
554	MH320551	BK012009	MOCV2	MOCV1	MC332	MET1090	lesion biopsy	skin/lesion swab	PG4	PG2	Slovenia	USA	0	0	0	0	0	0.9375	0.94425	0.844926	0.899897	0.961702	0.941261
555	MH320551	BK012008	MOCV2	MOCV1	MC332	MET1089	lesion biopsy	skin/lesion swab	PG4	PG2	Slovenia	USA	0	0	0	0	0	0.937637	0.948993	0.844926	0.899897	0.961702	0.941248
556	MH320551	BK012017	MOCV2	MOCV1	MC332	MET1758	lesion biopsy	skin/lesion swab	PG4	PG2	Slovenia	USA	0	0	0	0	0	0.937607	0.948446	0.844926	0.899897	0.961702	0.941256
557	MH320551	BK012018	MOCV2	MOCV1	MC332	MET1762	lesion biopsy	skin/lesion swab	PG4	PG2	Slovenia	USA	0	0	0	0	0	0.93756	0.947755	0.844926	0.899897	0.961702	0.941253
558	MH320551	BK012010	MOCV2	MOCV1	MC332	MET1093	lesion biopsy	skin/lesion swab	PG4	PG2	Slovenia	USA	0	0	0	0	0	0.937495	0.944463	0.844926	0.899897	0.961702	0.941253
559	MH320551	BK012015	MOCV2	MOCV1	MC332	MET1752	lesion biopsy	skin/lesion swab	PG4	PG2	Slovenia	USA	0	0	0	0	0	0.937484	0.944206	0.844926	0.899897	0.961702	0.941253
560	MH320551	MH646551	MOCV2	MOCV1	MC332	sercmolcont1	lesion biopsy	unknown	PG4	PG1	Slovenia	Australia	0	0	0	0	0	0.93868	0.946667	0.844926	0.986097	0.961702	0.941042
561	MH320551	U60315	MOCV2	MOCV1	MC332	U60315	lesion biopsy	unknown	PG4	PG1	Slovenia	USA	0	0	0	0	0	0.938812	0.943163	0.844771	0.985601	0.962553	0.941291
562	MH320551	MN931743	MOCV2	MOCV1	MC332	MC33	lesion biopsy	lesion biopsy	PG4	PG1	Slovenia	Slovenia	0	0	1	0	1	0.938969	0.944207	0.844926	0.986097	0.962553	0.941389
563	MH320551	MN931742	MOCV2	MOCV1	MC332	MC33	lesion biopsy	lesion biopsy	PG4	PG1	Slovenia	Slovenia	0	0	1	0	1	0.938916	0.944207	0.845081	0.986097	0.962553	0.941319
564	MH320551	MN931744	MOCV2	MOCV1	MC332	MC33	lesion biopsy	lesion biopsy	PG4	PG1	Slovenia	Slovenia	0	0	1	0	1	0.938916	0.944207	0.845081	0.986097	0.962553	0.941319
565	MH320551	BK012020	MOCV2	MOCV1	MC332	MET1843	lesion biopsy	skin/lesion swab	PG4	PG1	Slovenia	USA	0	0	0	0	0	0.938796	0.944521	0.844926	0.985601	0.961702	0.941258
566	MH320551	BK012021	MOCV2	MOCV1	MC332	MET1844	lesion biopsy	skin/lesion swab	PG4	PG1	Slovenia	USA	0	0	0	0	0	0.938781	0.944521	0.845081	0.985601	0.961702	0.941236
567	MH320551	BK012024	MOCV2	MOCV1	MC332	MET1847	lesion biopsy	skin/lesion swab	PG4	PG1	Slovenia	USA	0	0	0	0	0	0.938862	0.947669	0.844926	0.985601	0.961702	0.941259
568	MH320551	BK012025	MOCV2	MOCV1	MC332	MET1848	lesion biopsy	skin/lesion swab	PG4	PG1	Slovenia	USA	0	0	0	0	0	0.938791	0.944521	0.844926	0.985601	0.961702	0.941254
569	MH320551	BK012027	MOCV2	MOCV1	MC332	MET1850	lesion biopsy	skin/lesion swab	PG4	PG1	Slovenia	USA	0	0	0	0	0	0.93878	0.944662	0.844926	0.985601	0.961702	0.941241
570	MH320551	BK012022	MOCV2	MOCV1	MC332	MET1845	lesion biopsy	skin/lesion swab	PG4	PG1	Slovenia	USA	0	0	0	0	0	0.938781	0.944521	0.844926	0.985601	0.961702	0.941242
571	MH320551	BK012023	MOCV2	MOCV1	MC332	MET1846	lesion biopsy	skin/lesion swab	PG4	PG1	Slovenia	USA	0	0	0	0	0	0.938792	0.944521	0.845081	0.985601	0.961702	0.941248
572	MH320551	BK012026	MOCV2	MOCV1	MC332	MET1849	lesion biopsy	skin/lesion swab	PG4	PG1	Slovenia	USA	0	0	0	0	0	0.938786	0.944521	0.844926	0.985601	0.961702	0.941248
573	MH320551	KY040275	MOCV2	MOCV1	MC332	Madrid 2016_3	lesion biopsy	unknown	PG4	PG1	Slovenia	Spain: Madrid	0	0	0	0	0	0.938876	0.944417	0.845081	0.986097	0.961702	0.941349
574	MH320551	MH320554	MOCV2	MOCV1	MC332	MC349	lesion biopsy	lesion biopsy	PG4	PG1	Slovenia	Slovenia	0	0	1	0	1	0.938809	0.944601	0.844926	0.986097	0.961702	0.941258
575	MH320551	BK012007	MOCV2	MOCV1	MC332	MET1080	lesion biopsy	skin/lesion swab	PG4	PG1	Slovenia	USA	0	0	0	0	0	0.938786	0.944174	0.845081	0.986097	0.961702	0.941256
576	MH320551	BK012014	MOCV2	MOCV1	MC332	MET1727	lesion biopsy	skin/lesion swab	PG4	PG1	Slovenia	USA	0	0	0	0	0	0.938925	0.948067	0.845081	0.986097	0.961702	0.94125
577	MH320551	BK012033	MOCV2	MOCV1	MC332	MET2085	lesion biopsy	skin/lesion swab	PG4	PG1	Slovenia	USA	0	0	0	0	0	0.938705	0.944767	0.845081	0.986097	0.961702	0.941128
578	MH320551	BK012034	MOCV2	MOCV1	MC332	MET2086	lesion biopsy	skin/lesion swab	PG4	PG1	Slovenia	USA	0	0	0	0	0	0.93872	0.944253	0.845081	0.986097	0.961702	0.941189
579	MH320551	BK012005	MOCV2	MOCV1	MC332	MET1077	lesion biopsy	skin/lesion swab	PG4	PG1	Slovenia	USA	0	0	0	0	0	0.938891	0.949263	0.845081	0.986097	0.961702	0.941137
580	MH320551	BK012012	MOCV2	MOCV1	MC332	MET1719	lesion biopsy	skin/lesion swab	PG4	PG1	Slovenia	USA	0	0	0	0	0	0.938825	0.94734	0.845081	0.986097	0.961702	0.941131
581	MH320551	BK012006	MOCV2	MOCV1	MC332	MET1078	lesion biopsy	skin/lesion swab	PG4	PG1	Slovenia	USA	0	0	0	0	0	0.938737	0.946075	0.845081	0.986097	0.961702	0.941142
582	MH320551	BK012036	MOCV2	MOCV1	MC332	MET2093	lesion biopsy	skin/lesion swab	PG4	PG1	Slovenia	USA	0	0	0	0	0	0.938705	0.944609	0.845081	0.986097	0.961702	0.941136
583	MH320551	BK012011	MOCV2	MOCV1	MC332	MET1715	lesion biopsy	skin/lesion swab	PG4	PG1	Slovenia	USA	0	0	0	0	0	0.938922	0.948384	0.845081	0.986097	0.961702	0.941264
584	MH320551	BK012013	MOCV2	MOCV1	MC332	MET1721	lesion biopsy	skin/lesion swab	PG4	PG1	Slovenia	USA	0	0	0	0	0	0.938856	0.948419	0.845081	0.986097	0.961702	0.941196
585	KY040274	OQ401159	MOCV2	MOCV3	Madrid 2016_1	OQ401159	unknown	lesion biopsy	PG4	PG6	Spain: Madrid	Sweden	0	0	0	0	0	0.930075	0.9051	0.999393	0.91791	0.937021	0.929436
586	KY040274	OQ401160	MOCV2	MOCV3	Madrid 2016_1	OQ401160	unknown	lesion biopsy	PG4	PG6	Spain: Madrid	Sweden	0	0	0	0	0	0.931159	0.911778	0.999242	0.935341	0.937021	0.929777
587	KY040274	MH320549	MOCV2	MOCV2	Madrid 2016_1	MC313	unknown	lesion biopsy	PG4	PG4	Spain: Madrid	Slovenia	1	1	0	0	0	0.99927	0.997225	1	1	0.961702	0.999689
588	KY040274	MN931747	MOCV2	MOCV2	Madrid 2016_1	Madrid 2016_	unknown	lesion biopsy	PG4	PG4	Spain: Madrid	Slovenia	1	1	0	0	0	0.999827	0.997995	0.99985	1	1	0.999994
589	KY040274	MN931741	MOCV2	MOCV2	Madrid 2016_1	Madrid 2016_	unknown	lesion biopsy	PG4	PG4	Spain: Madrid	Slovenia	1	1	0	0	0	0.999811	0.99799	0.999701	1	1	0.999982
590	KY040274	MH320550	MOCV2	MOCV2	Madrid 2016_1	MC316	unknown	lesion biopsy	PG4	PG4	Spain: Madrid	Slovenia	1	1	0	0	0	0.999765	0.997564	0.999701	1	1	0.999982
591	KY040274	MN931740	MOCV2	MOCV2	Madrid 2016_1	Madrid 2016_	unknown	lesion biopsy	PG4	PG4	Spain: Madrid	Slovenia	1	1	0	0	0	0.999926	0.999527	0.999701	1	1	0.99997
592	KY040274	MN931751	MOCV2	MOCV2	Madrid 2016_1	MC344	unknown	lesion biopsy	PG4	PG4	Spain: Madrid	Slovenia	1	1	0	0	0	0.998919	0.986301	0.99985	1	1	0.999903
593	KY040274	MH320551	MOCV2	MOCV2	Madrid 2016_1	MC332	unknown	lesion biopsy	PG4	PG4	Spain: Madrid	Slovenia	1	1	0	0	0	0.999821	0.998465	0.99985	1	1	0.999945
594	KY040274	MH320548	MOCV2	MOCV2	Madrid 2016_1	MB98	unknown	lesion biopsy	PG4	PG4	Spain: Madrid	Slovenia	1	1	0	0	0	0.999858	0.999203	0.999701	1	0.999149	0.999933
595	KY040274	MN931745	MOCV2	MOCV2	Madrid 2016_1	Madrid 2016_	unknown	lesion biopsy	PG4	PG4	Spain: Madrid	Slovenia	1	1	0	0	0	0.999727	0.998208	1	1	1	0.999848
596	KY040274	MN931746	MOCV2	MOCV2	Madrid 2016_1	Madrid 2016_	unknown	lesion biopsy	PG4	PG4	Spain: Madrid	Slovenia	1	1	0	0	0	0.999883	1	1	1	1	0.999866
597	KY040274	MH320556	MOCV2	MOCV2	Madrid 2016_1	MC515	unknown	lesion biopsy	PG4	PG5	Spain: Madrid	Slovenia	1	0	0	0	0	0.993699	0.999422	0.821599	1	1	0.99986
598	KY040274	MN931752	MOCV2	MOCV2	Madrid 2016_1	MC515	unknown	lesion biopsy	PG4	PG5	Spain: Madrid	Slovenia	1	0	0	0	0	0.993704	0.999494	0.821599	1	1	0.99986
599	KY040274	MN931750	MOCV2	MOCV2	Madrid 2016_1	MB101	unknown	lesion biopsy	PG4	PG5	Spain: Madrid	Slovenia	1	0	0	0	0	0.993029	0.99848	0.821445	1	0.961702	0.999463
600	KY040274	BK012019	MOCV2	MOCV2	Madrid 2016_1	MET1825	unknown	skin/lesion swab	PG4	PG5	Spain: Madrid	USA	1	0	0	0	0	0.99306	0.999816	0.821599	1	0.961702	0.999494
601	KY040274	KY040276	MOCV2	MOCV1	Madrid 2016_1	Madrid 2016_6	unknown	unknown	PG4	PG3	Spain: Madrid	Spain: Madrid	0	0	1	0	1	0.943065	0.945545	0.997307	0.898357	0.96	0.941371
602	KY040274	BK012035	MOCV2	MOCV1	Madrid 2016_1	MET2092	unknown	skin/lesion swab	PG4	PG3	Spain: Madrid	USA	0	0	0	0	0	0.943094	0.946352	0.997307	0.898871	0.96	0.941346
603	KY040274	MN931748	MOCV2	MOCV1	Madrid 2016_1	Madrid 2016_	unknown	lesion biopsy	PG4	PG2	Spain: Madrid	Slovenia	0	0	0	0	0	0.937581	0.943464	0.845236	0.941532	0.960851	0.941132
604	KY040274	MN931749	MOCV2	MOCV1	Madrid 2016_1	Madrid 2016_	unknown	lesion biopsy	PG4	PG2	Spain: Madrid	Slovenia	0	0	0	0	0	0.937501	0.93967	0.845236	0.941532	0.960851	0.941184
605	KY040274	MH320547	MOCV2	MOCV1	Madrid 2016_1	MB100	unknown	lesion biopsy	PG4	PG2	Spain: Madrid	Slovenia	0	0	0	0	0	0.937377	0.944459	0.845236	0.900411	0.960851	0.941124
606	KY040274	MH320553	MOCV2	MOCV1	Madrid 2016_1	MC343	unknown	lesion biopsy	PG4	PG2	Spain: Madrid	Slovenia	0	0	0	0	0	0.937383	0.944396	0.845236	0.900924	0.960851	0.941128
607	KY040274	MH320552	MOCV2	MOCV1	Madrid 2016_1	MC340	unknown	lesion biopsy	PG4	PG2	Spain: Madrid	Slovenia	0	0	0	0	0	0.937501	0.944554	0.845236	0.900924	0.960851	0.941244
608	KY040274	MH320555	MOCV2	MOCV1	Madrid 2016_1	MC505	unknown	lesion biopsy	PG4	PG2	Spain: Madrid	Slovenia	0	0	0	0	0	0.937526	0.944851	0.845236	0.900924	0.961702	0.941216
609	KY040274	MN202187	MOCV2	MOCV1	Madrid 2016_1	NT2017	unknown	lesion biopsy	PG4	PG2	Spain: Madrid	Australia	0	0	0	0	0	0.937368	0.941696	0.845715	0.898871	0.96	0.941368
610	KY040274	BK012028	MOCV2	MOCV1	Madrid 2016_1	MET1867	unknown	skin/lesion swab	PG4	PG2	Spain: Madrid	USA	0	0	0	0	0	0.937559	0.946991	0.845715	0.899384	0.960851	0.941292
611	KY040274	BK012029	MOCV2	MOCV1	Madrid 2016_1	MET1868	unknown	skin/lesion swab	PG4	PG2	Spain: Madrid	USA	0	0	0	0	0	0.937559	0.946991	0.845715	0.899384	0.960851	0.941292
612	KY040274	BK012037	MOCV2	MOCV1	Madrid 2016_1	MET2101	unknown	skin/lesion swab	PG4	PG2	Spain: Madrid	USA	0	0	0	0	0	0.937559	0.946991	0.845715	0.899384	0.960851	0.941292
613	KY040274	BK012038	MOCV2	MOCV1	Madrid 2016_1	MET2102	unknown	skin/lesion swab	PG4	PG2	Spain: Madrid	USA	0	0	0	0	0	0.937247	0.940364	0.845715	0.899384	0.960851	0.94132
614	KY040274	BK012030	MOCV2	MOCV1	Madrid 2016_1	MET1870	unknown	skin/lesion swab	PG4	PG2	Spain: Madrid	USA	0	0	0	0	0	0.937559	0.945701	0.845715	0.899384	0.960851	0.941367
615	KY040274	BK012031	MOCV2	MOCV1	Madrid 2016_1	MET1872	unknown	skin/lesion swab	PG4	PG2	Spain: Madrid	USA	0	0	0	0	0	0.93751	0.945713	0.845715	0.899384	0.960851	0.941305
616	KY040274	BK012032	MOCV2	MOCV1	Madrid 2016_1	MET1874	unknown	skin/lesion swab	PG4	PG2	Spain: Madrid	USA	0	0	0	0	0	0.937501	0.945856	0.845715	0.899384	0.960851	0.941285
617	KY040274	KY040277	MOCV2	MOCV1	Madrid 2016_1	Madrid 2016_7	unknown	unknown	PG4	PG2	Spain: Madrid	Spain: Madrid	0	0	1	0	1	0.937689	0.946233	0.845081	0.899897	0.961702	0.941323
618	KY040274	BK012016	MOCV2	MOCV1	Madrid 2016_1	MET1756	unknown	skin/lesion swab	PG4	PG2	Spain: Madrid	USA	0	0	0	0	0	0.937743	0.948685	0.845081	0.899897	0.961702	0.941337
619	KY040274	BK012009	MOCV2	MOCV1	Madrid 2016_1	MET1090	unknown	skin/lesion swab	PG4	PG2	Spain: Madrid	USA	0	0	0	0	0	0.937707	0.946092	0.845081	0.899897	0.961702	0.941351
620	KY040274	BK012008	MOCV2	MOCV1	Madrid 2016_1	MET1089	unknown	skin/lesion swab	PG4	PG2	Spain: Madrid	USA	0	0	0	0	0	0.937721	0.94891	0.845081	0.899897	0.961702	0.941337
621	KY040274	BK012017	MOCV2	MOCV1	Madrid 2016_1	MET1758	unknown	skin/lesion swab	PG4	PG2	Spain: Madrid	USA	0	0	0	0	0	0.937695	0.948446	0.845081	0.899897	0.961702	0.941346
622	KY040274	BK012018	MOCV2	MOCV1	Madrid 2016_1	MET1762	unknown	skin/lesion swab	PG4	PG2	Spain: Madrid	USA	0	0	0	0	0	0.937647	0.947755	0.845081	0.899897	0.961702	0.941342
623	KY040274	BK012010	MOCV2	MOCV1	Madrid 2016_1	MET1093	unknown	skin/lesion swab	PG4	PG2	Spain: Madrid	USA	0	0	0	0	0	0.937705	0.946417	0.845081	0.899897	0.961702	0.941342
624	KY040274	BK012015	MOCV2	MOCV1	Madrid 2016_1	MET1752	unknown	skin/lesion swab	PG4	PG2	Spain: Madrid	USA	0	0	0	0	0	0.93769	0.946067	0.845081	0.899897	0.961702	0.941342
625	KY040274	MH646551	MOCV2	MOCV1	Madrid 2016_1	sercmolcont1	unknown	unknown	PG4	PG1	Spain: Madrid	Australia	0	0	1	0	0	0.938719	0.946667	0.845081	0.986097	0.961702	0.941083
626	KY040274	U60315	MOCV2	MOCV1	Madrid 2016_1	U60315	unknown	unknown	PG4	PG1	Spain: Madrid	USA	0	0	1	0	0	0.939007	0.945304	0.844926	0.985601	0.962553	0.941343
627	KY040274	MN931743	MOCV2	MOCV1	Madrid 2016_1	Madrid 2016_	unknown	lesion biopsy	PG4	PG1	Spain: Madrid	Slovenia	0	0	0	0	0	0.939189	0.94604	0.845081	0.986097	0.962553	0.941498
628	KY040274	MN931742	MOCV2	MOCV1	Madrid 2016_1	Madrid 2016_	unknown	lesion biopsy	PG4	PG1	Spain: Madrid	Slovenia	0	0	0	0	0	0.939133	0.94604	0.845236	0.986097	0.962553	0.941424
629	KY040274	MN931744	MOCV2	MOCV1	Madrid 2016_1	Madrid 2016_	unknown	lesion biopsy	PG4	PG1	Spain: Madrid	Slovenia	0	0	0	0	0	0.939133	0.94604	0.845236	0.986097	0.962553	0.941424
630	KY040274	BK012020	MOCV2	MOCV1	Madrid 2016_1	MET1843	unknown	skin/lesion swab	PG4	PG1	Spain: Madrid	USA	0	0	0	0	0	0.938986	0.946317	0.845081	0.985601	0.961702	0.941334
631	KY040274	BK012021	MOCV2	MOCV1	Madrid 2016_1	MET1844	unknown	skin/lesion swab	PG4	PG1	Spain: Madrid	USA	0	0	0	0	0	0.938971	0.946317	0.845236	0.985601	0.961702	0.941312
632	KY040274	BK012024	MOCV2	MOCV1	Madrid 2016_1	MET1847	unknown	skin/lesion swab	PG4	PG1	Spain: Madrid	USA	0	0	0	0	0	0.938932	0.947669	0.845081	0.985601	0.961702	0.941335
633	KY040274	BK012025	MOCV2	MOCV1	Madrid 2016_1	MET1848	unknown	skin/lesion swab	PG4	PG1	Spain: Madrid	USA	0	0	0	0	0	0.938981	0.946317	0.845081	0.985601	0.961702	0.941329
634	KY040274	BK012027	MOCV2	MOCV1	Madrid 2016_1	MET1850	unknown	skin/lesion swab	PG4	PG1	Spain: Madrid	USA	0	0	0	0	0	0.938969	0.946485	0.845081	0.985601	0.961702	0.941317
635	KY040274	BK012022	MOCV2	MOCV1	Madrid 2016_1	MET1845	unknown	skin/lesion swab	PG4	PG1	Spain: Madrid	USA	0	0	0	0	0	0.938971	0.946317	0.845081	0.985601	0.961702	0.941318
636	KY040274	BK012023	MOCV2	MOCV1	Madrid 2016_1	MET1846	unknown	skin/lesion swab	PG4	PG1	Spain: Madrid	USA	0	0	0	0	0	0.938981	0.946317	0.845236	0.985601	0.961702	0.941324
637	KY040274	BK012026	MOCV2	MOCV1	Madrid 2016_1	MET1849	unknown	skin/lesion swab	PG4	PG1	Spain: Madrid	USA	0	0	0	0	0	0.938976	0.946317	0.845081	0.985601	0.961702	0.941324
638	KY040274	KY040275	MOCV2	MOCV1	Madrid 2016_1	Madrid 2016_3	unknown	unknown	PG4	PG1	Spain: Madrid	Spain: Madrid	0	0	1	0	1	0.939053	0.946437	0.845236	0.986097	0.961702	0.941394
639	KY040274	MH320554	MOCV2	MOCV1	Madrid 2016_1	MC349	unknown	lesion biopsy	PG4	PG1	Spain: Madrid	Slovenia	0	0	0	0	0	0.939015	0.946606	0.845081	0.986097	0.961702	0.941333
640	KY040274	BK012007	MOCV2	MOCV1	Madrid 2016_1	MET1080	unknown	skin/lesion swab	PG4	PG1	Spain: Madrid	USA	0	0	0	0	0	0.938981	0.946165	0.845236	0.986097	0.961702	0.941318
641	KY040274	BK012014	MOCV2	MOCV1	Madrid 2016_1	MET1727	unknown	skin/lesion swab	PG4	PG1	Spain: Madrid	USA	0	0	0	0	0	0.938993	0.948189	0.845236	0.986097	0.961702	0.941313
642	KY040274	BK012033	MOCV2	MOCV1	Madrid 2016_1	MET2085	unknown	skin/lesion swab	PG4	PG1	Spain: Madrid	USA	0	0	0	0	0	0.938903	0.946722	0.845236	0.986097	0.961702	0.941203
643	KY040274	BK012034	MOCV2	MOCV1	Madrid 2016_1	MET2086	unknown	skin/lesion swab	PG4	PG1	Spain: Madrid	USA	0	0	0	0	0	0.938876	0.946143	0.845236	0.986097	0.961702	0.941217
644	KY040274	BK012005	MOCV2	MOCV1	Madrid 2016_1	MET1077	unknown	skin/lesion swab	PG4	PG1	Spain: Madrid	USA	0	0	0	0	0	0.93897	0.949337	0.845236	0.986097	0.961702	0.941212
645	KY040274	BK012012	MOCV2	MOCV1	Madrid 2016_1	MET1719	unknown	skin/lesion swab	PG4	PG1	Spain: Madrid	USA	0	0	0	0	0	0.938909	0.947471	0.845236	0.986097	0.961702	0.941206
646	KY040274	BK012006	MOCV2	MOCV1	Madrid 2016_1	MET1078	unknown	skin/lesion swab	PG4	PG1	Spain: Madrid	USA	0	0	0	0	0	0.938817	0.946185	0.845236	0.986097	0.961702	0.941217
647	KY040274	BK012036	MOCV2	MOCV1	Madrid 2016_1	MET2093	unknown	skin/lesion swab	PG4	PG1	Spain: Madrid	USA	0	0	0	0	0	0.93891	0.9466	0.845236	0.986097	0.961702	0.941211
648	KY040274	BK012011	MOCV2	MOCV1	Madrid 2016_1	MET1715	unknown	skin/lesion swab	PG4	PG1	Spain: Madrid	USA	0	0	0	0	0	0.939004	0.948312	0.845236	0.986097	0.961702	0.941356
649	KY040274	BK012013	MOCV2	MOCV1	Madrid 2016_1	MET1721	unknown	skin/lesion swab	PG4	PG1	Spain: Madrid	USA	0	0	0	0	0	0.93892	0.948506	0.845236	0.986097	0.961702	0.941259
650	MH320548	OQ401159	MOCV2	MOCV3	MB98	OQ401159	lesion biopsy	lesion biopsy	PG4	PG6	Slovenia	Sweden	0	0	1	0	0	0.929983	0.904809	0.99909	0.91791	0.93617	0.929373
651	MH320548	OQ401160	MOCV2	MOCV3	MB98	OQ401160	lesion biopsy	lesion biopsy	PG4	PG6	Slovenia	Sweden	0	0	1	0	0	0.931205	0.911778	0.998938	0.935341	0.93617	0.929851
652	MH320548	MH320549	MOCV2	MOCV2	MB98	MC313	lesion biopsy	lesion biopsy	PG4	PG4	Slovenia	Slovenia	1	1	1	0	1	0.999404	0.998912	0.999701	1	0.960851	0.999708
653	MH320548	MN931747	MOCV2	MOCV2	MB98	MB9	lesion biopsy	lesion biopsy	PG4	PG4	Slovenia	Slovenia	1	1	1	0	1	0.999821	0.998606	0.99985	1	0.999149	0.999939
654	MH320548	MN931741	MOCV2	MOCV2	MB98	MB9	lesion biopsy	lesion biopsy	PG4	PG4	Slovenia	Slovenia	1	1	1	0	1	0.999826	0.998869	0.999701	1	0.999149	0.999927
655	MH320548	MH320550	MOCV2	MOCV2	MB98	MC316	lesion biopsy	lesion biopsy	PG4	PG4	Slovenia	Slovenia	1	1	1	0	1	0.999863	0.999336	0.999701	1	0.999149	0.999927
656	MH320548	MN931740	MOCV2	MOCV2	MB98	MB9	lesion biopsy	lesion biopsy	PG4	PG4	Slovenia	Slovenia	1	1	1	0	1	0.999905	0.999862	0.999701	1	0.999149	0.999927
657	MH320548	MN931751	MOCV2	MOCV2	MB98	MC344	lesion biopsy	lesion biopsy	PG4	PG4	Slovenia	Slovenia	1	1	1	0	1	0.998967	0.986672	0.99985	1	0.999149	0.999939
658	MH320548	MH320551	MOCV2	MOCV2	MB98	MC332	lesion biopsy	lesion biopsy	PG4	PG4	Slovenia	Slovenia	1	1	1	0	1	0.999879	0.998936	0.99985	1	0.999149	0.999976
659	MH320548	KY040274	MOCV2	MOCV2	MB98	Madrid 2016_1	lesion biopsy	unknown	PG4	PG4	Slovenia	Spain: Madrid	1	1	0	0	0	0.999858	0.999203	0.999701	1	0.999149	0.999933
660	MH320548	MN931745	MOCV2	MOCV2	MB98	MB9	lesion biopsy	lesion biopsy	PG4	PG4	Slovenia	Slovenia	1	1	1	0	1	0.999779	0.998771	0.999701	1	0.999149	0.999878
661	MH320548	MN931746	MOCV2	MOCV2	MB98	MB9	lesion biopsy	lesion biopsy	PG4	PG4	Slovenia	Slovenia	1	1	1	0	1	0.999872	1	0.999701	1	0.999149	0.999878
662	MH320548	MH320556	MOCV2	MOCV2	MB98	MC515	lesion biopsy	lesion biopsy	PG4	PG5	Slovenia	Slovenia	1	0	1	0	1	0.993696	0.999557	0.821291	1	0.999149	0.999878
663	MH320548	MN931752	MOCV2	MOCV2	MB98	MC515	lesion biopsy	lesion biopsy	PG4	PG5	Slovenia	Slovenia	1	0	1	0	1	0.993701	0.999631	0.821291	1	0.999149	0.999878
664	MH320548	MN931750	MOCV2	MOCV2	MB98	MB101	lesion biopsy	lesion biopsy	PG4	PG5	Slovenia	Slovenia	1	0	1	0	1	0.993088	0.999695	0.821137	1	0.960851	0.999482
665	MH320548	BK012019	MOCV2	MOCV2	MB98	MET1825	lesion biopsy	skin/lesion swab	PG4	PG5	Slovenia	USA	1	0	0	0	0	0.993071	0.999816	0.821291	1	0.960851	0.999531
666	MH320548	KY040276	MOCV2	MOCV1	MB98	Madrid 2016_6	lesion biopsy	unknown	PG4	PG3	Slovenia	Spain: Madrid	0	0	0	0	0	0.942936	0.945024	0.997008	0.898357	0.959149	0.941299
667	MH320548	BK012035	MOCV2	MOCV1	MB98	MET2092	lesion biopsy	skin/lesion swab	PG4	PG3	Slovenia	USA	0	0	0	0	0	0.943011	0.946508	0.997008	0.898871	0.959149	0.941273
668	MH320548	MN931748	MOCV2	MOCV1	MB98	MB9	lesion biopsy	lesion biopsy	PG4	PG2	Slovenia	Slovenia	0	0	1	0	1	0.937488	0.943464	0.844926	0.941532	0.96	0.941058
669	MH320548	MN931749	MOCV2	MOCV1	MB98	MB9	lesion biopsy	lesion biopsy	PG4	PG2	Slovenia	Slovenia	0	0	1	0	1	0.937389	0.93967	0.844926	0.941532	0.96	0.941089
670	MH320548	MH320547	MOCV2	MOCV1	MB98	MB100	lesion biopsy	lesion biopsy	PG4	PG2	Slovenia	Slovenia	0	0	1	0	1	0.937291	0.944601	0.844926	0.900411	0.96	0.941048
671	MH320548	MH320553	MOCV2	MOCV1	MB98	MC343	lesion biopsy	lesion biopsy	PG4	PG2	Slovenia	Slovenia	0	0	1	0	1	0.937298	0.944562	0.844926	0.900924	0.96	0.941052
672	MH320548	MH320552	MOCV2	MOCV1	MB98	MC340	lesion biopsy	lesion biopsy	PG4	PG2	Slovenia	Slovenia	0	0	1	0	1	0.937414	0.944719	0.844926	0.900924	0.96	0.941167
673	MH320548	MH320555	MOCV2	MOCV1	MB98	MC505	lesion biopsy	lesion biopsy	PG4	PG2	Slovenia	Slovenia	0	0	1	0	1	0.937379	0.944331	0.844926	0.900924	0.960851	0.941139
674	MH320548	MN202187	MOCV2	MOCV1	MB98	NT2017	lesion biopsy	lesion biopsy	PG4	PG2	Slovenia	Australia	0	0	1	0	0	0.937254	0.941496	0.845407	0.898871	0.959149	0.941282
675	MH320548	BK012028	MOCV2	MOCV1	MB98	MET1867	lesion biopsy	skin/lesion swab	PG4	PG2	Slovenia	USA	0	0	0	0	0	0.937457	0.946991	0.845407	0.899384	0.96	0.941206
676	MH320548	BK012029	MOCV2	MOCV1	MB98	MET1868	lesion biopsy	skin/lesion swab	PG4	PG2	Slovenia	USA	0	0	0	0	0	0.937457	0.946991	0.845407	0.899384	0.96	0.941206
677	MH320548	BK012037	MOCV2	MOCV1	MB98	MET2101	lesion biopsy	skin/lesion swab	PG4	PG2	Slovenia	USA	0	0	0	0	0	0.937457	0.946991	0.845407	0.899384	0.96	0.941206
678	MH320548	BK012038	MOCV2	MOCV1	MB98	MET2102	lesion biopsy	skin/lesion swab	PG4	PG2	Slovenia	USA	0	0	0	0	0	0.937216	0.941707	0.845407	0.899384	0.96	0.941236
679	MH320548	BK012030	MOCV2	MOCV1	MB98	MET1870	lesion biopsy	skin/lesion swab	PG4	PG2	Slovenia	USA	0	0	0	0	0	0.937453	0.945721	0.845407	0.899384	0.96	0.941275
680	MH320548	BK012031	MOCV2	MOCV1	MB98	MET1872	lesion biopsy	skin/lesion swab	PG4	PG2	Slovenia	USA	0	0	0	0	0	0.937408	0.945727	0.845407	0.899384	0.96	0.941219
681	MH320548	BK012032	MOCV2	MOCV1	MB98	MET1874	lesion biopsy	skin/lesion swab	PG4	PG2	Slovenia	USA	0	0	0	0	0	0.937396	0.945841	0.845407	0.899384	0.96	0.941198
682	MH320548	KY040277	MOCV2	MOCV1	MB98	Madrid 2016_7	lesion biopsy	unknown	PG4	PG2	Slovenia	Spain: Madrid	0	0	0	0	0	0.937588	0.946361	0.844771	0.899897	0.960851	0.941236
683	MH320548	BK012016	MOCV2	MOCV1	MB98	MET1756	lesion biopsy	skin/lesion swab	PG4	PG2	Slovenia	USA	0	0	0	0	0	0.937628	0.948567	0.844771	0.899897	0.960851	0.94125
684	MH320548	BK012009	MOCV2	MOCV1	MB98	MET1090	lesion biopsy	skin/lesion swab	PG4	PG2	Slovenia	USA	0	0	0	0	0	0.937603	0.946195	0.844771	0.899897	0.960851	0.941264
685	MH320548	BK012008	MOCV2	MOCV1	MB98	MET1089	lesion biopsy	skin/lesion swab	PG4	PG2	Slovenia	USA	0	0	0	0	0	0.937618	0.94891	0.844771	0.899897	0.960851	0.94125
686	MH320548	BK012017	MOCV2	MOCV1	MB98	MET1758	lesion biopsy	skin/lesion swab	PG4	PG2	Slovenia	USA	0	0	0	0	0	0.937591	0.948446	0.844771	0.899897	0.960851	0.941258
687	MH320548	BK012018	MOCV2	MOCV1	MB98	MET1762	lesion biopsy	skin/lesion swab	PG4	PG2	Slovenia	USA	0	0	0	0	0	0.937545	0.947755	0.844771	0.899897	0.960851	0.941256
688	MH320548	BK012010	MOCV2	MOCV1	MB98	MET1093	lesion biopsy	skin/lesion swab	PG4	PG2	Slovenia	USA	0	0	0	0	0	0.937602	0.946495	0.844771	0.899897	0.960851	0.941256
689	MH320548	BK012015	MOCV2	MOCV1	MB98	MET1752	lesion biopsy	skin/lesion swab	PG4	PG2	Slovenia	USA	0	0	0	0	0	0.937587	0.946176	0.844771	0.899897	0.960851	0.941256
690	MH320548	MH646551	MOCV2	MOCV1	MB98	sercmolcont1	lesion biopsy	unknown	PG4	PG1	Slovenia	Australia	0	0	0	0	0	0.938627	0.946667	0.844771	0.986097	0.960851	0.941002
691	MH320548	U60315	MOCV2	MOCV1	MB98	U60315	lesion biopsy	unknown	PG4	PG1	Slovenia	USA	0	0	0	0	0	0.938861	0.94467	0.844617	0.985601	0.961702	0.941268
692	MH320548	MN931743	MOCV2	MOCV1	MB98	MB9	lesion biopsy	lesion biopsy	PG4	PG1	Slovenia	Slovenia	0	0	1	0	1	0.939077	0.946106	0.844771	0.986097	0.961702	0.941403
693	MH320548	MN931742	MOCV2	MOCV1	MB98	MB9	lesion biopsy	lesion biopsy	PG4	PG1	Slovenia	Slovenia	0	0	1	0	1	0.939027	0.946106	0.844926	0.986097	0.961702	0.941336
694	MH320548	MN931744	MOCV2	MOCV1	MB98	MB9	lesion biopsy	lesion biopsy	PG4	PG1	Slovenia	Slovenia	0	0	1	0	1	0.939027	0.946106	0.844926	0.986097	0.961702	0.941336
695	MH320548	BK012020	MOCV2	MOCV1	MB98	MET1843	lesion biopsy	skin/lesion swab	PG4	PG1	Slovenia	USA	0	0	0	0	0	0.938847	0.945928	0.844771	0.985601	0.960851	0.941247
696	MH320548	BK012021	MOCV2	MOCV1	MB98	MET1844	lesion biopsy	skin/lesion swab	PG4	PG1	Slovenia	USA	0	0	0	0	0	0.938832	0.945928	0.844926	0.985601	0.960851	0.941225
697	MH320548	BK012024	MOCV2	MOCV1	MB98	MET1847	lesion biopsy	skin/lesion swab	PG4	PG1	Slovenia	USA	0	0	0	0	0	0.938834	0.947669	0.844771	0.985601	0.960851	0.941247
698	MH320548	BK012025	MOCV2	MOCV1	MB98	MET1848	lesion biopsy	skin/lesion swab	PG4	PG1	Slovenia	USA	0	0	0	0	0	0.938842	0.945928	0.844771	0.985601	0.960851	0.941242
699	MH320548	BK012027	MOCV2	MOCV1	MB98	MET1850	lesion biopsy	skin/lesion swab	PG4	PG1	Slovenia	USA	0	0	0	0	0	0.938835	0.946168	0.844771	0.985601	0.960851	0.94123
700	MH320548	BK012022	MOCV2	MOCV1	MB98	MET1845	lesion biopsy	skin/lesion swab	PG4	PG1	Slovenia	USA	0	0	0	0	0	0.938832	0.945928	0.844771	0.985601	0.960851	0.94123
701	MH320548	BK012023	MOCV2	MOCV1	MB98	MET1846	lesion biopsy	skin/lesion swab	PG4	PG1	Slovenia	USA	0	0	0	0	0	0.938842	0.945928	0.844926	0.985601	0.960851	0.941236
702	MH320548	BK012026	MOCV2	MOCV1	MB98	MET1849	lesion biopsy	skin/lesion swab	PG4	PG1	Slovenia	USA	0	0	0	0	0	0.938837	0.945928	0.844771	0.985601	0.960851	0.941236
703	MH320548	KY040275	MOCV2	MOCV1	MB98	Madrid 2016_3	lesion biopsy	unknown	PG4	PG1	Slovenia	Spain: Madrid	0	0	0	0	0	0.938924	0.946169	0.844926	0.986097	0.960851	0.941306
704	MH320548	MH320554	MOCV2	MOCV1	MB98	MC349	lesion biopsy	lesion biopsy	PG4	PG1	Slovenia	Slovenia	0	0	1	0	1	0.938858	0.946002	0.844771	0.986097	0.960851	0.941245
705	MH320548	BK012007	MOCV2	MOCV1	MB98	MET1080	lesion biopsy	skin/lesion swab	PG4	PG1	Slovenia	USA	0	0	0	0	0	0.93884	0.945813	0.844926	0.986097	0.960851	0.941231
706	MH320548	BK012014	MOCV2	MOCV1	MB98	MET1727	lesion biopsy	skin/lesion swab	PG4	PG1	Slovenia	USA	0	0	0	0	0	0.938864	0.947742	0.844926	0.986097	0.960851	0.941226
707	MH320548	BK012033	MOCV2	MOCV1	MB98	MET2085	lesion biopsy	skin/lesion swab	PG4	PG1	Slovenia	USA	0	0	0	0	0	0.938774	0.946454	0.844926	0.986097	0.960851	0.941115
708	MH320548	BK012034	MOCV2	MOCV1	MB98	MET2086	lesion biopsy	skin/lesion swab	PG4	PG1	Slovenia	USA	0	0	0	0	0	0.938778	0.945725	0.844926	0.986097	0.960851	0.941182
709	MH320548	BK012005	MOCV2	MOCV1	MB98	MET1077	lesion biopsy	skin/lesion swab	PG4	PG1	Slovenia	USA	0	0	0	0	0	0.938832	0.94888	0.844926	0.986097	0.960851	0.941124
710	MH320548	BK012012	MOCV2	MOCV1	MB98	MET1719	lesion biopsy	skin/lesion swab	PG4	PG1	Slovenia	USA	0	0	0	0	0	0.938749	0.946754	0.844926	0.986097	0.960851	0.941119
711	MH320548	BK012006	MOCV2	MOCV1	MB98	MET1078	lesion biopsy	skin/lesion swab	PG4	PG1	Slovenia	USA	0	0	0	0	0	0.938685	0.945781	0.844926	0.986097	0.960851	0.941129
712	MH320548	BK012036	MOCV2	MOCV1	MB98	MET2093	lesion biopsy	skin/lesion swab	PG4	PG1	Slovenia	USA	0	0	0	0	0	0.93878	0.946433	0.844926	0.986097	0.960851	0.941123
713	MH320548	BK012011	MOCV2	MOCV1	MB98	MET1715	lesion biopsy	skin/lesion swab	PG4	PG1	Slovenia	USA	0	0	0	0	0	0.938897	0.948202	0.844926	0.986097	0.960851	0.941268
714	MH320548	BK012013	MOCV2	MOCV1	MB98	MET1721	lesion biopsy	skin/lesion swab	PG4	PG1	Slovenia	USA	0	0	0	0	0	0.938816	0.948397	0.844926	0.986097	0.960851	0.941171
715	MN931745	OQ401159	MOCV2	MOCV3	P03S01	OQ401159	lesion biopsy	lesion biopsy	PG4	PG6	Slovenia	Sweden	0	0	1	0	0	0.930105	0.904709	0.999393	0.91791	0.937021	0.929492
716	MN931745	OQ401160	MOCV2	MOCV3	P03S01	OQ401160	lesion biopsy	lesion biopsy	PG4	PG6	Slovenia	Sweden	0	0	1	0	0	0.931169	0.911676	0.999242	0.935341	0.937021	0.929794
717	MN931745	MH320549	MOCV2	MOCV2	P03S01	MC313	lesion biopsy	lesion biopsy	PG4	PG4	Slovenia	Slovenia	1	1	1	0	1	0.999351	0.998952	1	1	0.961702	0.999622
718	MN931745	MN931747	MOCV2	MOCV2	P03S01	P03S0	lesion biopsy	lesion biopsy	PG4	PG4	Slovenia	Slovenia	1	1	1	0	1	0.999807	0.999251	0.99985	1	1	0.999854
719	MN931745	MN931741	MOCV2	MOCV2	P03S01	P03S0	lesion biopsy	lesion biopsy	PG4	PG4	Slovenia	Slovenia	1	1	1	0	1	0.999784	0.999131	0.999701	1	1	0.999842
720	MN931745	MH320550	MOCV2	MOCV2	P03S01	MC316	lesion biopsy	lesion biopsy	PG4	PG4	Slovenia	Slovenia	1	1	1	0	1	0.999703	0.998232	0.999701	1	1	0.999842
721	MN931745	MN931740	MOCV2	MOCV2	P03S01	P03S0	lesion biopsy	lesion biopsy	PG4	PG4	Slovenia	Slovenia	1	1	1	0	1	0.999805	0.999372	0.999701	1	1	0.999842
722	MN931745	MN931751	MOCV2	MOCV2	P03S01	MC344	lesion biopsy	lesion biopsy	PG4	PG4	Slovenia	Slovenia	1	1	1	0	1	0.998671	0.983513	0.99985	1	1	0.999854
723	MN931745	MH320551	MOCV2	MOCV2	P03S01	MC332	lesion biopsy	lesion biopsy	PG4	PG4	Slovenia	Slovenia	1	1	1	0	1	0.999796	0.998897	0.99985	1	1	0.999878
724	MN931745	KY040274	MOCV2	MOCV2	P03S01	Madrid 2016_1	lesion biopsy	unknown	PG4	PG4	Slovenia	Spain: Madrid	1	1	0	0	0	0.999727	0.998208	1	1	1	0.999848
725	MN931745	MH320548	MOCV2	MOCV2	P03S01	MB98	lesion biopsy	lesion biopsy	PG4	PG4	Slovenia	Slovenia	1	1	1	0	1	0.999779	0.998771	0.999701	1	0.999149	0.999878
726	MN931745	MN931746	MOCV2	MOCV2	P03S01	P03S0	lesion biopsy	lesion biopsy	PG4	PG4	Slovenia	Slovenia	1	1	1	0	1	1	1	1	1	1	1
727	MN931745	MH320556	MOCV2	MOCV2	P03S01	MC515	lesion biopsy	lesion biopsy	PG4	PG5	Slovenia	Slovenia	1	0	1	0	1	0.993637	0.999335	0.821599	1	1	0.999805
728	MN931745	MN931752	MOCV2	MOCV2	P03S01	MC515	lesion biopsy	lesion biopsy	PG4	PG5	Slovenia	Slovenia	1	0	1	0	1	0.993643	0.999409	0.821599	1	1	0.999805
729	MN931745	MN931750	MOCV2	MOCV2	P03S01	MB101	lesion biopsy	lesion biopsy	PG4	PG5	Slovenia	Slovenia	1	0	1	0	1	0.993031	0.999478	0.821445	1	0.961702	0.999396
730	MN931745	BK012019	MOCV2	MOCV2	P03S01	MET1825	lesion biopsy	skin/lesion swab	PG4	PG5	Slovenia	USA	1	0	0	0	0	0.993019	0.999817	0.821599	1	0.961702	0.999446
731	MN931745	KY040276	MOCV2	MOCV1	P03S01	Madrid 2016_6	lesion biopsy	unknown	PG4	PG3	Slovenia	Spain: Madrid	0	0	0	0	0	0.942947	0.943957	0.997307	0.898357	0.96	0.941359
732	MN931745	BK012035	MOCV2	MOCV1	P03S01	MET2092	lesion biopsy	skin/lesion swab	PG4	PG3	Slovenia	USA	0	0	0	0	0	0.942974	0.944672	0.997307	0.898871	0.96	0.941333
733	MN931745	MN931748	MOCV2	MOCV1	P03S01	P03S0	lesion biopsy	lesion biopsy	PG4	PG2	Slovenia	Slovenia	0	0	1	0	1	0.937559	0.94317	0.845236	0.941532	0.960851	0.94112
734	MN931745	MN931749	MOCV2	MOCV1	P03S01	P03S0	lesion biopsy	lesion biopsy	PG4	PG2	Slovenia	Slovenia	0	0	1	0	1	0.937468	0.939378	0.845236	0.941532	0.960851	0.941159
735	MN931745	MH320547	MOCV2	MOCV1	P03S01	MB100	lesion biopsy	lesion biopsy	PG4	PG2	Slovenia	Slovenia	0	0	1	0	1	0.937219	0.942343	0.845236	0.900411	0.960851	0.941091
736	MN931745	MH320553	MOCV2	MOCV1	P03S01	MC343	lesion biopsy	lesion biopsy	PG4	PG2	Slovenia	Slovenia	0	0	1	0	1	0.937228	0.942353	0.845236	0.900924	0.960851	0.941096
737	MN931745	MH320552	MOCV2	MOCV1	P03S01	MC340	lesion biopsy	lesion biopsy	PG4	PG2	Slovenia	Slovenia	0	0	1	0	1	0.937342	0.942462	0.845236	0.900924	0.960851	0.941212
738	MN931745	MH320555	MOCV2	MOCV1	P03S01	MC505	lesion biopsy	lesion biopsy	PG4	PG2	Slovenia	Slovenia	0	0	1	0	1	0.93733	0.942369	0.845236	0.900924	0.961702	0.941184
739	MN931745	MN202187	MOCV2	MOCV1	P03S01	NT2017	lesion biopsy	lesion biopsy	PG4	PG2	Slovenia	Australia	0	0	1	0	0	0.93733	0.941657	0.845715	0.898871	0.96	0.941328
740	MN931745	BK012028	MOCV2	MOCV1	P03S01	MET1867	lesion biopsy	skin/lesion swab	PG4	PG2	Slovenia	USA	0	0	0	0	0	0.937518	0.946888	0.845715	0.899384	0.960851	0.941251
741	MN931745	BK012029	MOCV2	MOCV1	P03S01	MET1868	lesion biopsy	skin/lesion swab	PG4	PG2	Slovenia	USA	0	0	0	0	0	0.937518	0.946888	0.845715	0.899384	0.960851	0.941252
742	MN931745	BK012037	MOCV2	MOCV1	P03S01	MET2101	lesion biopsy	skin/lesion swab	PG4	PG2	Slovenia	USA	0	0	0	0	0	0.937518	0.946888	0.845715	0.899384	0.960851	0.941251
743	MN931745	BK012038	MOCV2	MOCV1	P03S01	MET2102	lesion biopsy	skin/lesion swab	PG4	PG2	Slovenia	USA	0	0	0	0	0	0.9372	0.940156	0.845715	0.899384	0.960851	0.941279
744	MN931745	BK012030	MOCV2	MOCV1	P03S01	MET1870	lesion biopsy	skin/lesion swab	PG4	PG2	Slovenia	USA	0	0	0	0	0	0.937525	0.945707	0.845715	0.899384	0.960851	0.941328
745	MN931745	BK012031	MOCV2	MOCV1	P03S01	MET1872	lesion biopsy	skin/lesion swab	PG4	PG2	Slovenia	USA	0	0	0	0	0	0.937474	0.945719	0.845715	0.899384	0.960851	0.941264
746	MN931745	BK012032	MOCV2	MOCV1	P03S01	MET1874	lesion biopsy	skin/lesion swab	PG4	PG2	Slovenia	USA	0	0	0	0	0	0.937479	0.945862	0.845715	0.899384	0.960851	0.94126
747	MN931745	KY040277	MOCV2	MOCV1	P03S01	Madrid 2016_7	lesion biopsy	unknown	PG4	PG2	Slovenia	Spain: Madrid	0	0	0	0	0	0.937586	0.944968	0.845081	0.899897	0.961702	0.941299
748	MN931745	BK012016	MOCV2	MOCV1	P03S01	MET1756	lesion biopsy	skin/lesion swab	PG4	PG2	Slovenia	USA	0	0	0	0	0	0.937721	0.948746	0.845081	0.899897	0.961702	0.941311
749	MN931745	BK012009	MOCV2	MOCV1	P03S01	MET1090	lesion biopsy	skin/lesion swab	PG4	PG2	Slovenia	USA	0	0	0	0	0	0.937607	0.944911	0.845081	0.899897	0.961702	0.941324
750	MN931745	BK012008	MOCV2	MOCV1	P03S01	MET1089	lesion biopsy	skin/lesion swab	PG4	PG2	Slovenia	USA	0	0	0	0	0	0.937692	0.948812	0.845081	0.899897	0.961702	0.941311
751	MN931745	BK012017	MOCV2	MOCV1	P03S01	MET1758	lesion biopsy	skin/lesion swab	PG4	PG2	Slovenia	USA	0	0	0	0	0	0.937665	0.948345	0.845081	0.899897	0.961702	0.941319
752	MN931745	BK012018	MOCV2	MOCV1	P03S01	MET1762	lesion biopsy	skin/lesion swab	PG4	PG2	Slovenia	USA	0	0	0	0	0	0.937618	0.947652	0.845081	0.899897	0.961702	0.941316
753	MN931745	BK012010	MOCV2	MOCV1	P03S01	MET1093	lesion biopsy	skin/lesion swab	PG4	PG2	Slovenia	USA	0	0	0	0	0	0.937596	0.945049	0.845081	0.899897	0.961702	0.941316
754	MN931745	BK012015	MOCV2	MOCV1	P03S01	MET1752	lesion biopsy	skin/lesion swab	PG4	PG2	Slovenia	USA	0	0	0	0	0	0.937591	0.944875	0.845081	0.899897	0.961702	0.941316
755	MN931745	MH646551	MOCV2	MOCV1	P03S01	sercmolcont1	lesion biopsy	unknown	PG4	PG1	Slovenia	Australia	0	0	0	0	0	0.938692	0.946561	0.845081	0.986097	0.961702	0.941058
756	MN931745	U60315	MOCV2	MOCV1	P03S01	U60315	lesion biopsy	unknown	PG4	PG1	Slovenia	USA	0	0	0	0	0	0.938872	0.943657	0.844926	0.985601	0.962553	0.941318
757	MN931745	MN931743	MOCV2	MOCV1	P03S01	P03S0	lesion biopsy	lesion biopsy	PG4	PG1	Slovenia	Slovenia	0	0	1	0	1	0.939072	0.94484	0.845081	0.986097	0.962553	0.941457
758	MN931745	MN931742	MOCV2	MOCV1	P03S01	P03S0	lesion biopsy	lesion biopsy	PG4	PG1	Slovenia	Slovenia	0	0	1	0	1	0.939015	0.94484	0.845236	0.986097	0.962553	0.941382
759	MN931745	MN931744	MOCV2	MOCV1	P03S01	P03S0	lesion biopsy	lesion biopsy	PG4	PG1	Slovenia	Slovenia	0	0	1	0	1	0.939015	0.94484	0.845236	0.986097	0.962553	0.941382
760	MN931745	BK012020	MOCV2	MOCV1	P03S01	MET1843	lesion biopsy	skin/lesion swab	PG4	PG1	Slovenia	USA	0	0	0	0	0	0.938876	0.945005	0.845081	0.985601	0.961702	0.941309
761	MN931745	BK012021	MOCV2	MOCV1	P03S01	MET1844	lesion biopsy	skin/lesion swab	PG4	PG1	Slovenia	USA	0	0	0	0	0	0.938861	0.945005	0.845236	0.985601	0.961702	0.941287
762	MN931745	BK012024	MOCV2	MOCV1	P03S01	MET1847	lesion biopsy	skin/lesion swab	PG4	PG1	Slovenia	USA	0	0	0	0	0	0.938905	0.947567	0.845081	0.985601	0.961702	0.94131
763	MN931745	BK012025	MOCV2	MOCV1	P03S01	MET1848	lesion biopsy	skin/lesion swab	PG4	PG1	Slovenia	USA	0	0	0	0	0	0.938871	0.945005	0.845081	0.985601	0.961702	0.941305
764	MN931745	BK012027	MOCV2	MOCV1	P03S01	MET1850	lesion biopsy	skin/lesion swab	PG4	PG1	Slovenia	USA	0	0	0	0	0	0.938854	0.945067	0.845081	0.985601	0.961702	0.941292
765	MN931745	BK012022	MOCV2	MOCV1	P03S01	MET1845	lesion biopsy	skin/lesion swab	PG4	PG1	Slovenia	USA	0	0	0	0	0	0.93886	0.945005	0.845081	0.985601	0.961702	0.941293
766	MN931745	BK012023	MOCV2	MOCV1	P03S01	MET1846	lesion biopsy	skin/lesion swab	PG4	PG1	Slovenia	USA	0	0	0	0	0	0.938871	0.945005	0.845236	0.985601	0.961702	0.941299
767	MN931745	BK012026	MOCV2	MOCV1	P03S01	MET1849	lesion biopsy	skin/lesion swab	PG4	PG1	Slovenia	USA	0	0	0	0	0	0.938865	0.945005	0.845081	0.985601	0.961702	0.941299
768	MN931745	KY040275	MOCV2	MOCV1	P03S01	Madrid 2016_3	lesion biopsy	unknown	PG4	PG1	Slovenia	Spain: Madrid	0	0	0	0	0	0.938933	0.94498	0.845236	0.986097	0.961702	0.941369
769	MN931745	MH320554	MOCV2	MOCV1	P03S01	MC349	lesion biopsy	lesion biopsy	PG4	PG1	Slovenia	Slovenia	0	0	1	0	1	0.938893	0.945159	0.845081	0.986097	0.961702	0.941308
770	MN931745	BK012007	MOCV2	MOCV1	P03S01	MET1080	lesion biopsy	skin/lesion swab	PG4	PG1	Slovenia	USA	0	0	0	0	0	0.938877	0.944841	0.845236	0.986097	0.961702	0.941306
771	MN931745	BK012014	MOCV2	MOCV1	P03S01	MET1727	lesion biopsy	skin/lesion swab	PG4	PG1	Slovenia	USA	0	0	0	0	0	0.938969	0.948004	0.845236	0.986097	0.961702	0.941301
772	MN931745	BK012033	MOCV2	MOCV1	P03S01	MET2085	lesion biopsy	skin/lesion swab	PG4	PG1	Slovenia	USA	0	0	0	0	0	0.938786	0.945281	0.845236	0.986097	0.961702	0.941178
773	MN931745	BK012034	MOCV2	MOCV1	P03S01	MET2086	lesion biopsy	skin/lesion swab	PG4	PG1	Slovenia	USA	0	0	0	0	0	0.938804	0.944824	0.845236	0.986097	0.961702	0.941239
774	MN931745	BK012005	MOCV2	MOCV1	P03S01	MET1077	lesion biopsy	skin/lesion swab	PG4	PG1	Slovenia	USA	0	0	0	0	0	0.938937	0.949224	0.845236	0.986097	0.961702	0.941187
775	MN931745	BK012012	MOCV2	MOCV1	P03S01	MET1719	lesion biopsy	skin/lesion swab	PG4	PG1	Slovenia	USA	0	0	0	0	0	0.938874	0.947387	0.845236	0.986097	0.961702	0.941181
776	MN931745	BK012006	MOCV2	MOCV1	P03S01	MET1078	lesion biopsy	skin/lesion swab	PG4	PG1	Slovenia	USA	0	0	0	0	0	0.938776	0.945938	0.845236	0.986097	0.961702	0.941192
777	MN931745	BK012036	MOCV2	MOCV1	P03S01	MET2093	lesion biopsy	skin/lesion swab	PG4	PG1	Slovenia	USA	0	0	0	0	0	0.938801	0.945355	0.845236	0.986097	0.961702	0.941186
778	MN931745	BK012011	MOCV2	MOCV1	P03S01	MET1715	lesion biopsy	skin/lesion swab	PG4	PG1	Slovenia	USA	0	0	0	0	0	0.938965	0.948296	0.845236	0.986097	0.961702	0.941314
779	MN931745	BK012013	MOCV2	MOCV1	P03S01	MET1721	lesion biopsy	skin/lesion swab	PG4	PG1	Slovenia	USA	0	0	0	0	0	0.938897	0.948296	0.845236	0.986097	0.961702	0.941246
780	MN931746	OQ401159	MOCV2	MOCV3	P03S02	OQ401159	lesion biopsy	lesion biopsy	PG4	PG6	Slovenia	Sweden	0	0	1	0	0	0.930274	0.907824	0.999393	0.91791	0.937021	0.929485
781	MN931746	OQ401160	MOCV2	MOCV3	P03S02	OQ401160	lesion biopsy	lesion biopsy	PG4	PG6	Slovenia	Sweden	0	0	1	0	0	0.931163	0.911676	0.999242	0.935341	0.937021	0.929787
782	MN931746	MH320549	MOCV2	MOCV2	P03S02	MC313	lesion biopsy	lesion biopsy	PG4	PG4	Slovenia	Slovenia	1	1	1	0	1	0.999427	1	1	1	0.961702	0.999622
783	MN931746	MN931747	MOCV2	MOCV2	P03S02	P03S0	lesion biopsy	lesion biopsy	PG4	PG4	Slovenia	Slovenia	1	1	1	0	1	0.999872	0.999833	0.99985	1	1	0.999872
784	MN931746	MN931741	MOCV2	MOCV2	P03S02	P03S0	lesion biopsy	lesion biopsy	PG4	PG4	Slovenia	Slovenia	1	1	1	0	1	0.999867	1	0.999701	1	1	0.99986
785	MN931746	MH320550	MOCV2	MOCV2	P03S02	MC316	lesion biopsy	lesion biopsy	PG4	PG4	Slovenia	Slovenia	1	1	1	0	1	0.999867	1	0.999701	1	1	0.99986
786	MN931746	MN931740	MOCV2	MOCV2	P03S02	P03S0	lesion biopsy	lesion biopsy	PG4	PG4	Slovenia	Slovenia	1	1	1	0	1	0.999867	1	0.999701	1	1	0.99986
787	MN931746	MN931751	MOCV2	MOCV2	P03S02	MC344	lesion biopsy	lesion biopsy	PG4	PG4	Slovenia	Slovenia	1	1	1	0	1	0.999861	0.999916	0.99985	1	1	0.999854
788	MN931746	MH320551	MOCV2	MOCV2	P03S02	MC332	lesion biopsy	lesion biopsy	PG4	PG4	Slovenia	Slovenia	1	1	1	0	1	0.999882	0.999918	0.99985	1	1	0.999878
789	MN931746	KY040274	MOCV2	MOCV2	P03S02	Madrid 2016_1	lesion biopsy	unknown	PG4	PG4	Slovenia	Spain: Madrid	1	1	0	0	0	0.999883	1	1	1	1	0.999866
790	MN931746	MH320548	MOCV2	MOCV2	P03S02	MB98	lesion biopsy	lesion biopsy	PG4	PG4	Slovenia	Slovenia	1	1	1	0	1	0.999872	1	0.999701	1	0.999149	0.999878
791	MN931746	MN931745	MOCV2	MOCV2	P03S02	P03S0	lesion biopsy	lesion biopsy	PG4	PG4	Slovenia	Slovenia	1	1	1	0	1	1	1	1	1	1	1
792	MN931746	MH320556	MOCV2	MOCV2	P03S02	MC515	lesion biopsy	lesion biopsy	PG4	PG5	Slovenia	Slovenia	1	0	1	0	1	0.993622	0.999754	0.821599	1	1	0.999805
793	MN931746	MN931752	MOCV2	MOCV2	P03S02	MC515	lesion biopsy	lesion biopsy	PG4	PG5	Slovenia	Slovenia	1	0	1	0	1	0.993622	0.999754	0.821599	1	1	0.999805
794	MN931746	MN931750	MOCV2	MOCV2	P03S02	MB101	lesion biopsy	lesion biopsy	PG4	PG5	Slovenia	Slovenia	1	0	1	0	1	0.993007	0.999916	0.821445	1	0.961702	0.999396
795	MN931746	BK012019	MOCV2	MOCV2	P03S02	MET1825	lesion biopsy	skin/lesion swab	PG4	PG5	Slovenia	USA	1	0	0	0	0	0.993018	0.999817	0.821599	1	0.961702	0.999446
796	MN931746	KY040276	MOCV2	MOCV1	P03S02	Madrid 2016_6	lesion biopsy	unknown	PG4	PG3	Slovenia	Spain: Madrid	0	0	0	0	0	0.943041	0.94573	0.997307	0.898357	0.96	0.941362
797	MN931746	BK012035	MOCV2	MOCV1	P03S02	MET2092	lesion biopsy	skin/lesion swab	PG4	PG3	Slovenia	USA	0	0	0	0	0	0.943065	0.946542	0.997307	0.898871	0.96	0.941336
798	MN931746	MN931748	MOCV2	MOCV1	P03S02	P03S0	lesion biopsy	lesion biopsy	PG4	PG2	Slovenia	Slovenia	0	0	1	0	1	0.937562	0.943481	0.845236	0.941532	0.960851	0.941113
799	MN931746	MN931749	MOCV2	MOCV1	P03S02	P03S0	lesion biopsy	lesion biopsy	PG4	PG2	Slovenia	Slovenia	0	0	1	0	1	0.937509	0.940903	0.845236	0.941532	0.960851	0.941149
800	MN931746	MH320547	MOCV2	MOCV1	P03S02	MB100	lesion biopsy	lesion biopsy	PG4	PG2	Slovenia	Slovenia	0	0	1	0	1	0.937364	0.945671	0.845236	0.900411	0.960851	0.941103
801	MN931746	MH320553	MOCV2	MOCV1	P03S02	MC343	lesion biopsy	lesion biopsy	PG4	PG2	Slovenia	Slovenia	0	0	1	0	1	0.937368	0.945575	0.845236	0.900924	0.960851	0.941107
802	MN931746	MH320552	MOCV2	MOCV1	P03S02	MC340	lesion biopsy	lesion biopsy	PG4	PG2	Slovenia	Slovenia	0	0	1	0	1	0.937487	0.94574	0.845236	0.900924	0.960851	0.941224
803	MN931746	MH320555	MOCV2	MOCV1	P03S02	MC505	lesion biopsy	lesion biopsy	PG4	PG2	Slovenia	Slovenia	0	0	1	0	1	0.937469	0.945401	0.845236	0.900924	0.961702	0.941195
804	MN931746	MN202187	MOCV2	MOCV1	P03S02	NT2017	lesion biopsy	lesion biopsy	PG4	PG2	Slovenia	Australia	0	0	1	0	0	0.937424	0.943328	0.845715	0.898871	0.96	0.941336
805	MN931746	BK012028	MOCV2	MOCV1	P03S02	MET1867	lesion biopsy	skin/lesion swab	PG4	PG2	Slovenia	USA	0	0	0	0	0	0.937524	0.946888	0.845715	0.899384	0.960851	0.941259
806	MN931746	BK012029	MOCV2	MOCV1	P03S02	MET1868	lesion biopsy	skin/lesion swab	PG4	PG2	Slovenia	USA	0	0	0	0	0	0.937524	0.946888	0.845715	0.899384	0.960851	0.94126
807	MN931746	BK012037	MOCV2	MOCV1	P03S02	MET2101	lesion biopsy	skin/lesion swab	PG4	PG2	Slovenia	USA	0	0	0	0	0	0.937524	0.946888	0.845715	0.899384	0.960851	0.941259
808	MN931746	BK012038	MOCV2	MOCV1	P03S02	MET2102	lesion biopsy	skin/lesion swab	PG4	PG2	Slovenia	USA	0	0	0	0	0	0.93728	0.941606	0.845715	0.899384	0.960851	0.941287
809	MN931746	BK012030	MOCV2	MOCV1	P03S02	MET1870	lesion biopsy	skin/lesion swab	PG4	PG2	Slovenia	USA	0	0	0	0	0	0.937526	0.945619	0.845715	0.899384	0.960851	0.941336
810	MN931746	BK012031	MOCV2	MOCV1	P03S02	MET1872	lesion biopsy	skin/lesion swab	PG4	PG2	Slovenia	USA	0	0	0	0	0	0.937475	0.945625	0.845715	0.899384	0.960851	0.941272
811	MN931746	BK012032	MOCV2	MOCV1	P03S02	MET1874	lesion biopsy	skin/lesion swab	PG4	PG2	Slovenia	USA	0	0	0	0	0	0.937463	0.945739	0.845715	0.899384	0.960851	0.941251
812	MN931746	KY040277	MOCV2	MOCV1	P03S02	Madrid 2016_7	lesion biopsy	unknown	PG4	PG2	Slovenia	Spain: Madrid	0	0	0	0	0	0.937593	0.946698	0.845081	0.899897	0.961702	0.941289
813	MN931746	BK012016	MOCV2	MOCV1	P03S02	MET1756	lesion biopsy	skin/lesion swab	PG4	PG2	Slovenia	USA	0	0	0	0	0	0.937695	0.948483	0.845081	0.899897	0.961702	0.941304
814	MN931746	BK012009	MOCV2	MOCV1	P03S02	MET1090	lesion biopsy	skin/lesion swab	PG4	PG2	Slovenia	USA	0	0	0	0	0	0.937622	0.946751	0.845081	0.899897	0.961702	0.941317
815	MN931746	BK012008	MOCV2	MOCV1	P03S02	MET1089	lesion biopsy	skin/lesion swab	PG4	PG2	Slovenia	USA	0	0	0	0	0	0.937685	0.948812	0.845081	0.899897	0.961702	0.941304
816	MN931746	BK012017	MOCV2	MOCV1	P03S02	MET1758	lesion biopsy	skin/lesion swab	PG4	PG2	Slovenia	USA	0	0	0	0	0	0.937658	0.948345	0.845081	0.899897	0.961702	0.941312
817	MN931746	BK012018	MOCV2	MOCV1	P03S02	MET1762	lesion biopsy	skin/lesion swab	PG4	PG2	Slovenia	USA	0	0	0	0	0	0.937611	0.947652	0.845081	0.899897	0.961702	0.941309
818	MN931746	BK012010	MOCV2	MOCV1	P03S02	MET1093	lesion biopsy	skin/lesion swab	PG4	PG2	Slovenia	USA	0	0	0	0	0	0.937627	0.947236	0.845081	0.899897	0.961702	0.941309
819	MN931746	BK012015	MOCV2	MOCV1	P03S02	MET1752	lesion biopsy	skin/lesion swab	PG4	PG2	Slovenia	USA	0	0	0	0	0	0.937614	0.946751	0.845081	0.899897	0.961702	0.941309
820	MN931746	MH646551	MOCV2	MOCV1	P03S02	sercmolcont1	lesion biopsy	unknown	PG4	PG1	Slovenia	Australia	0	0	0	0	0	0.938683	0.946561	0.845081	0.986097	0.961702	0.941049
821	MN931746	U60315	MOCV2	MOCV1	P03S02	U60315	lesion biopsy	unknown	PG4	PG1	Slovenia	USA	0	0	0	0	0	0.938883	0.944908	0.844926	0.985601	0.962553	0.941309
822	MN931746	MN931743	MOCV2	MOCV1	P03S02	P03S0	lesion biopsy	lesion biopsy	PG4	PG1	Slovenia	Slovenia	0	0	1	0	1	0.93911	0.946622	0.845081	0.986097	0.962553	0.941457
823	MN931746	MN931742	MOCV2	MOCV1	P03S02	P03S0	lesion biopsy	lesion biopsy	PG4	PG1	Slovenia	Slovenia	0	0	1	0	1	0.939053	0.946622	0.845236	0.986097	0.962553	0.941382
824	MN931746	MN931744	MOCV2	MOCV1	P03S02	P03S0	lesion biopsy	lesion biopsy	PG4	PG1	Slovenia	Slovenia	0	0	1	0	1	0.939053	0.946622	0.845236	0.986097	0.962553	0.941382
825	MN931746	BK012020	MOCV2	MOCV1	P03S02	MET1843	lesion biopsy	skin/lesion swab	PG4	PG1	Slovenia	USA	0	0	0	0	0	0.938954	0.946898	0.845081	0.985601	0.961702	0.941347
826	MN931746	BK012021	MOCV2	MOCV1	P03S02	MET1844	lesion biopsy	skin/lesion swab	PG4	PG1	Slovenia	USA	0	0	0	0	0	0.938939	0.946898	0.845236	0.985601	0.961702	0.941325
827	MN931746	BK012024	MOCV2	MOCV1	P03S02	MET1847	lesion biopsy	skin/lesion swab	PG4	PG1	Slovenia	USA	0	0	0	0	0	0.938938	0.947567	0.845081	0.985601	0.961702	0.941348
828	MN931746	BK012025	MOCV2	MOCV1	P03S02	MET1848	lesion biopsy	skin/lesion swab	PG4	PG1	Slovenia	USA	0	0	0	0	0	0.938949	0.946898	0.845081	0.985601	0.961702	0.941343
829	MN931746	BK012027	MOCV2	MOCV1	P03S02	MET1850	lesion biopsy	skin/lesion swab	PG4	PG1	Slovenia	USA	0	0	0	0	0	0.938941	0.947181	0.845081	0.985601	0.961702	0.94133
830	MN931746	BK012022	MOCV2	MOCV1	P03S02	MET1845	lesion biopsy	skin/lesion swab	PG4	PG1	Slovenia	USA	0	0	0	0	0	0.938939	0.946898	0.845081	0.985601	0.961702	0.941331
831	MN931746	BK012023	MOCV2	MOCV1	P03S02	MET1846	lesion biopsy	skin/lesion swab	PG4	PG1	Slovenia	USA	0	0	0	0	0	0.938949	0.946898	0.845236	0.985601	0.961702	0.941337
832	MN931746	BK012026	MOCV2	MOCV1	P03S02	MET1849	lesion biopsy	skin/lesion swab	PG4	PG1	Slovenia	USA	0	0	0	0	0	0.938944	0.946898	0.845081	0.985601	0.961702	0.941337
833	MN931746	KY040275	MOCV2	MOCV1	P03S02	Madrid 2016_3	lesion biopsy	unknown	PG4	PG1	Slovenia	Spain: Madrid	0	0	0	0	0	0.93895	0.946596	0.845236	0.986097	0.961702	0.941352
834	MN931746	MH320554	MOCV2	MOCV1	P03S02	MC349	lesion biopsy	lesion biopsy	PG4	PG1	Slovenia	Slovenia	0	0	1	0	1	0.938923	0.947021	0.845081	0.986097	0.961702	0.941299
835	MN931746	BK012007	MOCV2	MOCV1	P03S02	MET1080	lesion biopsy	skin/lesion swab	PG4	PG1	Slovenia	USA	0	0	0	0	0	0.938888	0.946614	0.845236	0.986097	0.961702	0.941278
836	MN931746	BK012014	MOCV2	MOCV1	P03S02	MET1727	lesion biopsy	skin/lesion swab	PG4	PG1	Slovenia	USA	0	0	0	0	0	0.938955	0.948243	0.845236	0.986097	0.961702	0.941273
837	MN931746	BK012033	MOCV2	MOCV1	P03S02	MET2085	lesion biopsy	skin/lesion swab	PG4	PG1	Slovenia	USA	0	0	0	0	0	0.938835	0.94707	0.845236	0.986097	0.961702	0.941199
838	MN931746	BK012034	MOCV2	MOCV1	P03S02	MET2086	lesion biopsy	skin/lesion swab	PG4	PG1	Slovenia	USA	0	0	0	0	0	0.93892	0.947394	0.845236	0.986097	0.961702	0.941266
839	MN931746	BK012005	MOCV2	MOCV1	P03S02	MET1077	lesion biopsy	skin/lesion swab	PG4	PG1	Slovenia	USA	0	0	0	0	0	0.938938	0.948972	0.845236	0.986097	0.961702	0.941209
840	MN931746	BK012012	MOCV2	MOCV1	P03S02	MET1719	lesion biopsy	skin/lesion swab	PG4	PG1	Slovenia	USA	0	0	0	0	0	0.938868	0.947519	0.845236	0.986097	0.961702	0.941203
841	MN931746	BK012006	MOCV2	MOCV1	P03S02	MET1078	lesion biopsy	skin/lesion swab	PG4	PG1	Slovenia	USA	0	0	0	0	0	0.938799	0.946489	0.845236	0.986097	0.961702	0.941213
842	MN931746	BK012036	MOCV2	MOCV1	P03S02	MET2093	lesion biopsy	skin/lesion swab	PG4	PG1	Slovenia	USA	0	0	0	0	0	0.938866	0.947404	0.845236	0.986097	0.961702	0.941207
843	MN931746	BK012011	MOCV2	MOCV1	P03S02	MET1715	lesion biopsy	skin/lesion swab	PG4	PG1	Slovenia	USA	0	0	0	0	0	0.938958	0.948189	0.845236	0.986097	0.961702	0.941314
844	MN931746	BK012013	MOCV2	MOCV1	P03S02	MET1721	lesion biopsy	skin/lesion swab	PG4	PG1	Slovenia	USA	0	0	0	0	0	0.938871	0.948291	0.845236	0.986097	0.961702	0.941217
845	MH320556	OQ401159	MOCV2	MOCV3	MC515	OQ401159	lesion biopsy	lesion biopsy	PG5	PG6	Slovenia	Sweden	0	0	1	0	0	0.92336	0.904952	0.822445	0.91791	0.937021	0.929192
846	MH320556	OQ401160	MOCV2	MOCV3	MC515	OQ401160	lesion biopsy	lesion biopsy	PG5	PG6	Slovenia	Sweden	0	0	1	0	0	0.924523	0.911778	0.822344	0.935341	0.937021	0.929504
847	MH320556	MH320549	MOCV2	MOCV2	MC515	MC313	lesion biopsy	lesion biopsy	PG5	PG4	Slovenia	Slovenia	1	0	1	0	1	0.993278	0.999485	0.821599	1	0.961702	0.999653
848	MH320556	MN931747	MOCV2	MOCV2	MC515	MC51	lesion biopsy	lesion biopsy	PG5	PG4	Slovenia	Slovenia	1	0	1	0	1	0.993693	0.99941	0.821445	1	1	0.999866
849	MH320556	MN931741	MOCV2	MOCV2	MC515	MC51	lesion biopsy	lesion biopsy	PG5	PG4	Slovenia	Slovenia	1	0	1	0	1	0.993689	0.999493	0.821291	1	1	0.999854
850	MH320556	MH320550	MOCV2	MOCV2	MC515	MC316	lesion biopsy	lesion biopsy	PG5	PG4	Slovenia	Slovenia	1	0	1	0	1	0.993703	0.999494	0.821599	1	1	0.999854
851	MH320556	MN931740	MOCV2	MOCV2	MC515	MC51	lesion biopsy	lesion biopsy	PG5	PG4	Slovenia	Slovenia	1	0	1	0	1	0.993691	0.999493	0.821291	1	1	0.999854
852	MH320556	MN931751	MOCV2	MOCV2	MC515	MC344	lesion biopsy	lesion biopsy	PG5	PG4	Slovenia	Slovenia	1	0	1	0	1	0.993692	0.999695	0.821445	1	1	0.99986
853	MH320556	MH320551	MOCV2	MOCV2	MC515	MC332	lesion biopsy	lesion biopsy	PG5	PG4	Slovenia	Slovenia	1	0	1	0	1	0.99371	0.99942	0.821445	1	1	0.999884
854	MH320556	KY040274	MOCV2	MOCV2	MC515	Madrid 2016_1	lesion biopsy	unknown	PG5	PG4	Slovenia	Spain: Madrid	1	0	0	0	0	0.993699	0.999422	0.821599	1	1	0.99986
855	MH320556	MH320548	MOCV2	MOCV2	MC515	MB98	lesion biopsy	lesion biopsy	PG5	PG4	Slovenia	Slovenia	1	0	1	0	1	0.993696	0.999557	0.821291	1	0.999149	0.999878
856	MH320556	MN931745	MOCV2	MOCV2	MC515	MC51	lesion biopsy	lesion biopsy	PG5	PG4	Slovenia	Slovenia	1	0	1	0	1	0.993637	0.999335	0.821599	1	1	0.999805
857	MH320556	MN931746	MOCV2	MOCV2	MC515	MC51	lesion biopsy	lesion biopsy	PG5	PG4	Slovenia	Slovenia	1	0	1	0	1	0.993622	0.999754	0.821599	1	1	0.999805
858	MH320556	MN931752	MOCV2	MOCV2	MC515	MC515	lesion biopsy	lesion biopsy	PG5	PG5	Slovenia	Slovenia	1	1	1	1	1	0.999995	0.999928	1	1	1	1
859	MH320556	MN931750	MOCV2	MOCV2	MC515	MB101	lesion biopsy	lesion biopsy	PG5	PG5	Slovenia	Slovenia	1	1	1	0	1	0.999331	0.999254	0.999848	1	0.961702	0.999574
860	MH320556	BK012019	MOCV2	MOCV2	MC515	MET1825	lesion biopsy	skin/lesion swab	PG5	PG5	Slovenia	USA	1	1	0	0	0	0.999403	0.999725	1	1	0.961702	0.999617
861	MH320556	KY040276	MOCV2	MOCV1	MC515	Madrid 2016_6	lesion biopsy	unknown	PG5	PG3	Slovenia	Spain: Madrid	0	0	0	0	0	0.936727	0.94695	0.821836	0.898357	0.96	0.941199
862	MH320556	BK012035	MOCV2	MOCV1	MC515	MET2092	lesion biopsy	skin/lesion swab	PG5	PG3	Slovenia	USA	0	0	0	0	0	0.936747	0.947869	0.821836	0.898871	0.96	0.941173
863	MH320556	MN931748	MOCV2	MOCV1	MC515	MC51	lesion biopsy	lesion biopsy	PG5	PG2	Slovenia	Slovenia	0	0	1	0	1	0.936588	0.943464	0.820597	0.941532	0.960851	0.940953
864	MH320556	MN931749	MOCV2	MOCV1	MC515	MC51	lesion biopsy	lesion biopsy	PG5	PG2	Slovenia	Slovenia	0	0	1	0	1	0.936497	0.93967	0.820597	0.941532	0.960851	0.940993
865	MH320556	MH320547	MOCV2	MOCV1	MC515	MB100	lesion biopsy	lesion biopsy	PG5	PG2	Slovenia	Slovenia	0	0	1	0	1	0.936457	0.945941	0.820597	0.900411	0.960851	0.940925
866	MH320556	MH320553	MOCV2	MOCV1	MC515	MC343	lesion biopsy	lesion biopsy	PG5	PG2	Slovenia	Slovenia	0	0	1	0	1	0.936462	0.945873	0.820597	0.900924	0.960851	0.94093
867	MH320556	MH320552	MOCV2	MOCV1	MC515	MC340	lesion biopsy	lesion biopsy	PG5	PG2	Slovenia	Slovenia	0	0	1	0	1	0.936581	0.94602	0.820597	0.900924	0.960851	0.941046
868	MH320556	MH320555	MOCV2	MOCV1	MC515	MC505	lesion biopsy	lesion biopsy	PG5	PG2	Slovenia	Slovenia	0	0	1	0	1	0.936573	0.94579	0.820597	0.900924	0.961702	0.941018
869	MH320556	MN202187	MOCV2	MOCV1	MC515	NT2017	lesion biopsy	lesion biopsy	PG5	PG2	Slovenia	Australia	0	0	1	0	0	0.936389	0.941761	0.821339	0.898871	0.96	0.941168
870	MH320556	BK012028	MOCV2	MOCV1	MC515	MET1867	lesion biopsy	skin/lesion swab	PG5	PG2	Slovenia	USA	0	0	0	0	0	0.936561	0.946991	0.821026	0.899384	0.960851	0.941091
871	MH320556	BK012029	MOCV2	MOCV1	MC515	MET1868	lesion biopsy	skin/lesion swab	PG5	PG2	Slovenia	USA	0	0	0	0	0	0.936561	0.946991	0.821026	0.899384	0.960851	0.941092
872	MH320556	BK012037	MOCV2	MOCV1	MC515	MET2101	lesion biopsy	skin/lesion swab	PG5	PG2	Slovenia	USA	0	0	0	0	0	0.936561	0.946991	0.821026	0.899384	0.960851	0.941091
873	MH320556	BK012038	MOCV2	MOCV1	MC515	MET2102	lesion biopsy	skin/lesion swab	PG5	PG2	Slovenia	USA	0	0	0	0	0	0.936244	0.940257	0.821026	0.899384	0.960851	0.941119
874	MH320556	BK012030	MOCV2	MOCV1	MC515	MET1870	lesion biopsy	skin/lesion swab	PG5	PG2	Slovenia	USA	0	0	0	0	0	0.936567	0.945809	0.821026	0.899384	0.960851	0.941168
875	MH320556	BK012031	MOCV2	MOCV1	MC515	MET1872	lesion biopsy	skin/lesion swab	PG5	PG2	Slovenia	USA	0	0	0	0	0	0.936518	0.945821	0.821026	0.899384	0.960851	0.941104
876	MH320556	BK012032	MOCV2	MOCV1	MC515	MET1874	lesion biopsy	skin/lesion swab	PG5	PG2	Slovenia	USA	0	0	0	0	0	0.936523	0.945963	0.821026	0.899384	0.960851	0.9411
877	MH320556	KY040277	MOCV2	MOCV1	MC515	Madrid 2016_7	lesion biopsy	unknown	PG5	PG2	Slovenia	Spain: Madrid	0	0	0	0	0	0.936775	0.947503	0.820755	0.899897	0.961702	0.941139
878	MH320556	BK012016	MOCV2	MOCV1	MC515	MET1756	lesion biopsy	skin/lesion swab	PG5	PG2	Slovenia	USA	0	0	0	0	0	0.936772	0.948612	0.820755	0.899897	0.961702	0.941151
879	MH320556	BK012009	MOCV2	MOCV1	MC515	MET1090	lesion biopsy	skin/lesion swab	PG5	PG2	Slovenia	USA	0	0	0	0	0	0.936793	0.947443	0.820755	0.899897	0.961702	0.941164
880	MH320556	BK012008	MOCV2	MOCV1	MC515	MET1089	lesion biopsy	skin/lesion swab	PG5	PG2	Slovenia	USA	0	0	0	0	0	0.936754	0.94891	0.820755	0.899897	0.961702	0.941151
881	MH320556	BK012017	MOCV2	MOCV1	MC515	MET1758	lesion biopsy	skin/lesion swab	PG5	PG2	Slovenia	USA	0	0	0	0	0	0.936726	0.948446	0.820755	0.899897	0.961702	0.941159
882	MH320556	BK012018	MOCV2	MOCV1	MC515	MET1762	lesion biopsy	skin/lesion swab	PG5	PG2	Slovenia	USA	0	0	0	0	0	0.936679	0.947755	0.820755	0.899897	0.961702	0.941156
883	MH320556	BK012010	MOCV2	MOCV1	MC515	MET1093	lesion biopsy	skin/lesion swab	PG5	PG2	Slovenia	USA	0	0	0	0	0	0.936795	0.947883	0.820755	0.899897	0.961702	0.941156
884	MH320556	BK012015	MOCV2	MOCV1	MC515	MET1752	lesion biopsy	skin/lesion swab	PG5	PG2	Slovenia	USA	0	0	0	0	0	0.936785	0.947518	0.820755	0.899897	0.961702	0.941156
885	MH320556	MH646551	MOCV2	MOCV1	MC515	sercmolcont1	lesion biopsy	unknown	PG5	PG1	Slovenia	Australia	0	0	0	0	0	0.937751	0.946667	0.820755	0.986097	0.961702	0.940899
886	MH320556	U60315	MOCV2	MOCV1	MC515	U60315	lesion biopsy	unknown	PG5	PG1	Slovenia	USA	0	0	0	0	0	0.93807	0.945953	0.820912	0.985601	0.962553	0.941159
887	MH320556	MN931743	MOCV2	MOCV1	MC515	MC51	lesion biopsy	lesion biopsy	PG5	PG1	Slovenia	Slovenia	0	0	1	0	1	0.938273	0.947423	0.820755	0.986097	0.962553	0.941296
888	MH320556	MN931742	MOCV2	MOCV1	MC515	MC51	lesion biopsy	lesion biopsy	PG5	PG1	Slovenia	Slovenia	0	0	1	0	1	0.938217	0.947423	0.820912	0.986097	0.962553	0.941222
889	MH320556	MN931744	MOCV2	MOCV1	MC515	MC51	lesion biopsy	lesion biopsy	PG5	PG1	Slovenia	Slovenia	0	0	1	0	1	0.938217	0.947423	0.820912	0.986097	0.962553	0.941222
890	MH320556	BK012020	MOCV2	MOCV1	MC515	MET1843	lesion biopsy	skin/lesion swab	PG5	PG1	Slovenia	USA	0	0	0	0	0	0.938082	0.947615	0.820755	0.985601	0.961702	0.94115
891	MH320556	BK012021	MOCV2	MOCV1	MC515	MET1844	lesion biopsy	skin/lesion swab	PG5	PG1	Slovenia	USA	0	0	0	0	0	0.938067	0.947615	0.820912	0.985601	0.961702	0.941127
892	MH320556	BK012024	MOCV2	MOCV1	MC515	MET1847	lesion biopsy	skin/lesion swab	PG5	PG1	Slovenia	USA	0	0	0	0	0	0.937965	0.947669	0.820755	0.985601	0.961702	0.94115
893	MH320556	BK012025	MOCV2	MOCV1	MC515	MET1848	lesion biopsy	skin/lesion swab	PG5	PG1	Slovenia	USA	0	0	0	0	0	0.938077	0.947615	0.820755	0.985601	0.961702	0.941145
894	MH320556	BK012027	MOCV2	MOCV1	MC515	MET1850	lesion biopsy	skin/lesion swab	PG5	PG1	Slovenia	USA	0	0	0	0	0	0.938072	0.947973	0.820755	0.985601	0.961702	0.941132
895	MH320556	BK012022	MOCV2	MOCV1	MC515	MET1845	lesion biopsy	skin/lesion swab	PG5	PG1	Slovenia	USA	0	0	0	0	0	0.938067	0.947615	0.820755	0.985601	0.961702	0.941133
896	MH320556	BK012023	MOCV2	MOCV1	MC515	MET1846	lesion biopsy	skin/lesion swab	PG5	PG1	Slovenia	USA	0	0	0	0	0	0.938077	0.947615	0.820912	0.985601	0.961702	0.941139
897	MH320556	BK012026	MOCV2	MOCV1	MC515	MET1849	lesion biopsy	skin/lesion swab	PG5	PG1	Slovenia	USA	0	0	0	0	0	0.938072	0.947615	0.820755	0.985601	0.961702	0.941139
898	MH320556	KY040275	MOCV2	MOCV1	MC515	Madrid 2016_3	lesion biopsy	unknown	PG5	PG1	Slovenia	Spain: Madrid	0	0	0	0	0	0.938147	0.947716	0.820912	0.986097	0.961702	0.941209
899	MH320556	MH320554	MOCV2	MOCV1	MC515	MC349	lesion biopsy	lesion biopsy	PG5	PG1	Slovenia	Slovenia	0	0	1	0	1	0.938095	0.947759	0.820755	0.986097	0.961702	0.941148
900	MH320556	BK012007	MOCV2	MOCV1	MC515	MET1080	lesion biopsy	skin/lesion swab	PG5	PG1	Slovenia	USA	0	0	0	0	0	0.938076	0.947373	0.820912	0.986097	0.961702	0.941146
901	MH320556	BK012014	MOCV2	MOCV1	MC515	MET1727	lesion biopsy	skin/lesion swab	PG5	PG1	Slovenia	USA	0	0	0	0	0	0.938019	0.947859	0.820912	0.986097	0.961702	0.941141
902	MH320556	BK012033	MOCV2	MOCV1	MC515	MET2085	lesion biopsy	skin/lesion swab	PG5	PG1	Slovenia	USA	0	0	0	0	0	0.937991	0.947997	0.820912	0.986097	0.961702	0.941018
903	MH320556	BK012034	MOCV2	MOCV1	MC515	MET2086	lesion biopsy	skin/lesion swab	PG5	PG1	Slovenia	USA	0	0	0	0	0	0.938014	0.947544	0.820912	0.986097	0.961702	0.941079
904	MH320556	BK012005	MOCV2	MOCV1	MC515	MET1077	lesion biopsy	skin/lesion swab	PG5	PG1	Slovenia	USA	0	0	0	0	0	0.937983	0.949194	0.820597	0.986097	0.961702	0.941027
905	MH320556	BK012012	MOCV2	MOCV1	MC515	MET1719	lesion biopsy	skin/lesion swab	PG5	PG1	Slovenia	USA	0	0	0	0	0	0.937925	0.947335	0.820597	0.986097	0.961702	0.941021
906	MH320556	BK012006	MOCV2	MOCV1	MC515	MET1078	lesion biopsy	skin/lesion swab	PG5	PG1	Slovenia	USA	0	0	0	0	0	0.93784	0.946146	0.820597	0.986097	0.961702	0.941032
907	MH320556	BK012036	MOCV2	MOCV1	MC515	MET2093	lesion biopsy	skin/lesion swab	PG5	PG1	Slovenia	USA	0	0	0	0	0	0.937989	0.947941	0.820597	0.986097	0.961702	0.941026
908	MH320556	BK012011	MOCV2	MOCV1	MC515	MET1715	lesion biopsy	skin/lesion swab	PG5	PG1	Slovenia	USA	0	0	0	0	0	0.938013	0.948351	0.820597	0.986097	0.961702	0.941154
909	MH320556	BK012013	MOCV2	MOCV1	MC515	MET1721	lesion biopsy	skin/lesion swab	PG5	PG1	Slovenia	USA	0	0	0	0	0	0.937941	0.948397	0.820597	0.986097	0.961702	0.94108
910	MN931752	OQ401159	MOCV2	MOCV3	MC515	OQ401159	lesion biopsy	lesion biopsy	PG5	PG6	Slovenia	Sweden	0	0	1	0	0	0.92336	0.904952	0.822445	0.91791	0.937021	0.929192
911	MN931752	OQ401160	MOCV2	MOCV3	MC515	OQ401160	lesion biopsy	lesion biopsy	PG5	PG6	Slovenia	Sweden	0	0	1	0	0	0.924523	0.911778	0.822344	0.935341	0.937021	0.929504
912	MN931752	MH320549	MOCV2	MOCV2	MC515	MC313	lesion biopsy	lesion biopsy	PG5	PG4	Slovenia	Slovenia	1	0	1	0	1	0.993283	0.999558	0.821599	1	0.961702	0.999653
913	MN931752	MN931747	MOCV2	MOCV2	MC515	MC51	lesion biopsy	lesion biopsy	PG5	PG4	Slovenia	Slovenia	1	0	1	0	1	0.993699	0.999483	0.821445	1	1	0.999866
914	MN931752	MN931741	MOCV2	MOCV2	MC515	MC51	lesion biopsy	lesion biopsy	PG5	PG4	Slovenia	Slovenia	1	0	1	0	1	0.993694	0.999566	0.821291	1	1	0.999854
915	MN931752	MH320550	MOCV2	MOCV2	MC515	MC316	lesion biopsy	lesion biopsy	PG5	PG4	Slovenia	Slovenia	1	0	1	0	1	0.993708	0.999566	0.821599	1	1	0.999854
916	MN931752	MN931740	MOCV2	MOCV2	MC515	MC51	lesion biopsy	lesion biopsy	PG5	PG4	Slovenia	Slovenia	1	0	1	0	1	0.993696	0.999566	0.821291	1	1	0.999854
917	MN931752	MN931751	MOCV2	MOCV2	MC515	MC344	lesion biopsy	lesion biopsy	PG5	PG4	Slovenia	Slovenia	1	0	1	0	1	0.993686	0.999618	0.821445	1	1	0.99986
918	MN931752	MH320551	MOCV2	MOCV2	MC515	MC332	lesion biopsy	lesion biopsy	PG5	PG4	Slovenia	Slovenia	1	0	1	0	1	0.993715	0.999493	0.821445	1	1	0.999884
919	MN931752	KY040274	MOCV2	MOCV2	MC515	Madrid 2016_1	lesion biopsy	unknown	PG5	PG4	Slovenia	Spain: Madrid	1	0	0	0	0	0.993704	0.999494	0.821599	1	1	0.99986
920	MN931752	MH320548	MOCV2	MOCV2	MC515	MB98	lesion biopsy	lesion biopsy	PG5	PG4	Slovenia	Slovenia	1	0	1	0	1	0.993701	0.999631	0.821291	1	0.999149	0.999878
921	MN931752	MN931745	MOCV2	MOCV2	MC515	MC51	lesion biopsy	lesion biopsy	PG5	PG4	Slovenia	Slovenia	1	0	1	0	1	0.993643	0.999409	0.821599	1	1	0.999805
922	MN931752	MN931746	MOCV2	MOCV2	MC515	MC51	lesion biopsy	lesion biopsy	PG5	PG4	Slovenia	Slovenia	1	0	1	0	1	0.993622	0.999754	0.821599	1	1	0.999805
923	MN931752	MH320556	MOCV2	MOCV2	MC515	MC515	lesion biopsy	lesion biopsy	PG5	PG5	Slovenia	Slovenia	1	1	1	1	1	0.999995	0.999928	1	1	1	1
924	MN931752	MN931750	MOCV2	MOCV2	MC515	MB101	lesion biopsy	lesion biopsy	PG5	PG5	Slovenia	Slovenia	1	1	1	0	1	0.999336	0.999328	0.999848	1	0.961702	0.999574
925	MN931752	BK012019	MOCV2	MOCV2	MC515	MET1825	lesion biopsy	skin/lesion swab	PG5	PG5	Slovenia	USA	1	1	0	0	0	0.999403	0.999725	1	1	0.961702	0.999617
926	MN931752	KY040276	MOCV2	MOCV1	MC515	Madrid 2016_6	lesion biopsy	unknown	PG5	PG3	Slovenia	Spain: Madrid	0	0	0	0	0	0.936721	0.946864	0.821836	0.898357	0.96	0.941199
927	MN931752	BK012035	MOCV2	MOCV1	MC515	MET2092	lesion biopsy	skin/lesion swab	PG5	PG3	Slovenia	USA	0	0	0	0	0	0.936741	0.94778	0.821836	0.898871	0.96	0.941173
928	MN931752	MN931748	MOCV2	MOCV1	MC515	MC51	lesion biopsy	lesion biopsy	PG5	PG2	Slovenia	Slovenia	0	0	1	0	1	0.936588	0.943464	0.820597	0.941532	0.960851	0.940953
929	MN931752	MN931749	MOCV2	MOCV1	MC515	MC51	lesion biopsy	lesion biopsy	PG5	PG2	Slovenia	Slovenia	0	0	1	0	1	0.936497	0.93967	0.820597	0.941532	0.960851	0.940993
930	MN931752	MH320547	MOCV2	MOCV1	MC515	MB100	lesion biopsy	lesion biopsy	PG5	PG2	Slovenia	Slovenia	0	0	1	0	1	0.936451	0.945848	0.820597	0.900411	0.960851	0.940925
931	MN931752	MH320553	MOCV2	MOCV1	MC515	MC343	lesion biopsy	lesion biopsy	PG5	PG2	Slovenia	Slovenia	0	0	1	0	1	0.936457	0.945781	0.820597	0.900924	0.960851	0.94093
932	MN931752	MH320552	MOCV2	MOCV1	MC515	MC340	lesion biopsy	lesion biopsy	PG5	PG2	Slovenia	Slovenia	0	0	1	0	1	0.936576	0.945929	0.820597	0.900924	0.960851	0.941046
933	MN931752	MH320555	MOCV2	MOCV1	MC515	MC505	lesion biopsy	lesion biopsy	PG5	PG2	Slovenia	Slovenia	0	0	1	0	1	0.936567	0.945703	0.820597	0.900924	0.961702	0.941018
934	MN931752	MN202187	MOCV2	MOCV1	MC515	NT2017	lesion biopsy	lesion biopsy	PG5	PG2	Slovenia	Australia	0	0	1	0	0	0.936389	0.941761	0.821339	0.898871	0.96	0.941168
935	MN931752	BK012028	MOCV2	MOCV1	MC515	MET1867	lesion biopsy	skin/lesion swab	PG5	PG2	Slovenia	USA	0	0	0	0	0	0.936561	0.946991	0.821026	0.899384	0.960851	0.941091
936	MN931752	BK012029	MOCV2	MOCV1	MC515	MET1868	lesion biopsy	skin/lesion swab	PG5	PG2	Slovenia	USA	0	0	0	0	0	0.936561	0.946991	0.821026	0.899384	0.960851	0.941092
937	MN931752	BK012037	MOCV2	MOCV1	MC515	MET2101	lesion biopsy	skin/lesion swab	PG5	PG2	Slovenia	USA	0	0	0	0	0	0.936561	0.946991	0.821026	0.899384	0.960851	0.941091
938	MN931752	BK012038	MOCV2	MOCV1	MC515	MET2102	lesion biopsy	skin/lesion swab	PG5	PG2	Slovenia	USA	0	0	0	0	0	0.936244	0.940257	0.821026	0.899384	0.960851	0.941119
939	MN931752	BK012030	MOCV2	MOCV1	MC515	MET1870	lesion biopsy	skin/lesion swab	PG5	PG2	Slovenia	USA	0	0	0	0	0	0.936567	0.945809	0.821026	0.899384	0.960851	0.941168
940	MN931752	BK012031	MOCV2	MOCV1	MC515	MET1872	lesion biopsy	skin/lesion swab	PG5	PG2	Slovenia	USA	0	0	0	0	0	0.936518	0.945821	0.821026	0.899384	0.960851	0.941104
941	MN931752	BK012032	MOCV2	MOCV1	MC515	MET1874	lesion biopsy	skin/lesion swab	PG5	PG2	Slovenia	USA	0	0	0	0	0	0.936523	0.945963	0.821026	0.899384	0.960851	0.9411
942	MN931752	KY040277	MOCV2	MOCV1	MC515	Madrid 2016_7	lesion biopsy	unknown	PG5	PG2	Slovenia	Spain: Madrid	0	0	0	0	0	0.93677	0.947415	0.820755	0.899897	0.961702	0.941139
943	MN931752	BK012016	MOCV2	MOCV1	MC515	MET1756	lesion biopsy	skin/lesion swab	PG5	PG2	Slovenia	USA	0	0	0	0	0	0.936772	0.948612	0.820755	0.899897	0.961702	0.941151
944	MN931752	BK012009	MOCV2	MOCV1	MC515	MET1090	lesion biopsy	skin/lesion swab	PG5	PG2	Slovenia	USA	0	0	0	0	0	0.936788	0.947355	0.820755	0.899897	0.961702	0.941164
945	MN931752	BK012008	MOCV2	MOCV1	MC515	MET1089	lesion biopsy	skin/lesion swab	PG5	PG2	Slovenia	USA	0	0	0	0	0	0.936754	0.94891	0.820755	0.899897	0.961702	0.941151
946	MN931752	BK012017	MOCV2	MOCV1	MC515	MET1758	lesion biopsy	skin/lesion swab	PG5	PG2	Slovenia	USA	0	0	0	0	0	0.936726	0.948446	0.820755	0.899897	0.961702	0.941159
947	MN931752	BK012018	MOCV2	MOCV1	MC515	MET1762	lesion biopsy	skin/lesion swab	PG5	PG2	Slovenia	USA	0	0	0	0	0	0.936679	0.947755	0.820755	0.899897	0.961702	0.941156
948	MN931752	BK012010	MOCV2	MOCV1	MC515	MET1093	lesion biopsy	skin/lesion swab	PG5	PG2	Slovenia	USA	0	0	0	0	0	0.936789	0.947792	0.820755	0.899897	0.961702	0.941156
949	MN931752	BK012015	MOCV2	MOCV1	MC515	MET1752	lesion biopsy	skin/lesion swab	PG5	PG2	Slovenia	USA	0	0	0	0	0	0.936779	0.947429	0.820755	0.899897	0.961702	0.941156
950	MN931752	MH646551	MOCV2	MOCV1	MC515	sercmolcont1	lesion biopsy	unknown	PG5	PG1	Slovenia	Australia	0	0	0	0	0	0.937751	0.946667	0.820755	0.986097	0.961702	0.940899
951	MN931752	U60315	MOCV2	MOCV1	MC515	U60315	lesion biopsy	unknown	PG5	PG1	Slovenia	USA	0	0	0	0	0	0.938065	0.945867	0.820912	0.985601	0.962553	0.941159
952	MN931752	MN931743	MOCV2	MOCV1	MC515	MC51	lesion biopsy	lesion biopsy	PG5	PG1	Slovenia	Slovenia	0	0	1	0	1	0.938267	0.947336	0.820755	0.986097	0.962553	0.941296
953	MN931752	MN931742	MOCV2	MOCV1	MC515	MC51	lesion biopsy	lesion biopsy	PG5	PG1	Slovenia	Slovenia	0	0	1	0	1	0.938211	0.947336	0.820912	0.986097	0.962553	0.941222
954	MN931752	MN931744	MOCV2	MOCV1	MC515	MC51	lesion biopsy	lesion biopsy	PG5	PG1	Slovenia	Slovenia	0	0	1	0	1	0.938211	0.947336	0.820912	0.986097	0.962553	0.941222
955	MN931752	BK012020	MOCV2	MOCV1	MC515	MET1843	lesion biopsy	skin/lesion swab	PG5	PG1	Slovenia	USA	0	0	0	0	0	0.938077	0.947528	0.820755	0.985601	0.961702	0.94115
956	MN931752	BK012021	MOCV2	MOCV1	MC515	MET1844	lesion biopsy	skin/lesion swab	PG5	PG1	Slovenia	USA	0	0	0	0	0	0.938062	0.947528	0.820912	0.985601	0.961702	0.941127
957	MN931752	BK012024	MOCV2	MOCV1	MC515	MET1847	lesion biopsy	skin/lesion swab	PG5	PG1	Slovenia	USA	0	0	0	0	0	0.937965	0.947669	0.820755	0.985601	0.961702	0.94115
958	MN931752	BK012025	MOCV2	MOCV1	MC515	MET1848	lesion biopsy	skin/lesion swab	PG5	PG1	Slovenia	USA	0	0	0	0	0	0.938071	0.947528	0.820755	0.985601	0.961702	0.941145
959	MN931752	BK012027	MOCV2	MOCV1	MC515	MET1850	lesion biopsy	skin/lesion swab	PG5	PG1	Slovenia	USA	0	0	0	0	0	0.938067	0.947884	0.820755	0.985601	0.961702	0.941132
960	MN931752	BK012022	MOCV2	MOCV1	MC515	MET1845	lesion biopsy	skin/lesion swab	PG5	PG1	Slovenia	USA	0	0	0	0	0	0.938061	0.947528	0.820755	0.985601	0.961702	0.941133
961	MN931752	BK012023	MOCV2	MOCV1	MC515	MET1846	lesion biopsy	skin/lesion swab	PG5	PG1	Slovenia	USA	0	0	0	0	0	0.938072	0.947528	0.820912	0.985601	0.961702	0.941139
962	MN931752	BK012026	MOCV2	MOCV1	MC515	MET1849	lesion biopsy	skin/lesion swab	PG5	PG1	Slovenia	USA	0	0	0	0	0	0.938066	0.947528	0.820755	0.985601	0.961702	0.941139
963	MN931752	KY040275	MOCV2	MOCV1	MC515	Madrid 2016_3	lesion biopsy	unknown	PG5	PG1	Slovenia	Spain: Madrid	0	0	0	0	0	0.938141	0.947629	0.820912	0.986097	0.961702	0.941209
964	MN931752	MH320554	MOCV2	MOCV1	MC515	MC349	lesion biopsy	lesion biopsy	PG5	PG1	Slovenia	Slovenia	0	0	1	0	1	0.938089	0.947673	0.820755	0.986097	0.961702	0.941148
965	MN931752	BK012007	MOCV2	MOCV1	MC515	MET1080	lesion biopsy	skin/lesion swab	PG5	PG1	Slovenia	USA	0	0	0	0	0	0.93807	0.947287	0.820912	0.986097	0.961702	0.941146
966	MN931752	BK012014	MOCV2	MOCV1	MC515	MET1727	lesion biopsy	skin/lesion swab	PG5	PG1	Slovenia	USA	0	0	0	0	0	0.938019	0.947859	0.820912	0.986097	0.961702	0.941141
967	MN931752	BK012033	MOCV2	MOCV1	MC515	MET2085	lesion biopsy	skin/lesion swab	PG5	PG1	Slovenia	USA	0	0	0	0	0	0.937985	0.947909	0.820912	0.986097	0.961702	0.941018
968	MN931752	BK012034	MOCV2	MOCV1	MC515	MET2086	lesion biopsy	skin/lesion swab	PG5	PG1	Slovenia	USA	0	0	0	0	0	0.938009	0.947456	0.820912	0.986097	0.961702	0.941079
969	MN931752	BK012005	MOCV2	MOCV1	MC515	MET1077	lesion biopsy	skin/lesion swab	PG5	PG1	Slovenia	USA	0	0	0	0	0	0.937983	0.949194	0.820597	0.986097	0.961702	0.941027
970	MN931752	BK012012	MOCV2	MOCV1	MC515	MET1719	lesion biopsy	skin/lesion swab	PG5	PG1	Slovenia	USA	0	0	0	0	0	0.937925	0.947335	0.820597	0.986097	0.961702	0.941021
971	MN931752	BK012006	MOCV2	MOCV1	MC515	MET1078	lesion biopsy	skin/lesion swab	PG5	PG1	Slovenia	USA	0	0	0	0	0	0.93784	0.946146	0.820597	0.986097	0.961702	0.941032
972	MN931752	BK012036	MOCV2	MOCV1	MC515	MET2093	lesion biopsy	skin/lesion swab	PG5	PG1	Slovenia	USA	0	0	0	0	0	0.937984	0.947855	0.820597	0.986097	0.961702	0.941026
973	MN931752	BK012011	MOCV2	MOCV1	MC515	MET1715	lesion biopsy	skin/lesion swab	PG5	PG1	Slovenia	USA	0	0	0	0	0	0.938013	0.948351	0.820597	0.986097	0.961702	0.941154
974	MN931752	BK012013	MOCV2	MOCV1	MC515	MET1721	lesion biopsy	skin/lesion swab	PG5	PG1	Slovenia	USA	0	0	0	0	0	0.937941	0.948397	0.820597	0.986097	0.961702	0.94108
975	MN931750	OQ401159	MOCV2	MOCV3	MB101	OQ401159	lesion biopsy	lesion biopsy	PG5	PG6	Slovenia	Sweden	0	0	1	0	0	0.923365	0.904973	0.822288	0.91791	0.950638	0.929101
976	MN931750	OQ401160	MOCV2	MOCV3	MB101	OQ401160	lesion biopsy	lesion biopsy	PG5	PG6	Slovenia	Sweden	0	0	1	0	0	0.924715	0.911778	0.822187	0.935341	0.950638	0.929626
977	MN931750	MH320549	MOCV2	MOCV2	MB101	MC313	lesion biopsy	lesion biopsy	PG5	PG4	Slovenia	Slovenia	1	0	1	0	1	0.993485	0.999138	0.821445	1	1	0.999652
978	MN931750	MN931747	MOCV2	MOCV2	MB101	MB10	lesion biopsy	lesion biopsy	PG5	PG4	Slovenia	Slovenia	1	0	1	0	1	0.993084	0.999543	0.821291	1	0.961702	0.999469
979	MN931750	MN931741	MOCV2	MOCV2	MB101	MB10	lesion biopsy	lesion biopsy	PG5	PG4	Slovenia	Slovenia	1	0	1	0	1	0.993069	0.999406	0.821137	1	0.961702	0.999457
980	MN931750	MH320550	MOCV2	MOCV2	MB101	MC316	lesion biopsy	lesion biopsy	PG5	PG4	Slovenia	Slovenia	1	0	1	0	1	0.99309	0.99935	0.821445	1	0.961702	0.999457
981	MN931750	MN931740	MOCV2	MOCV2	MB101	MB10	lesion biopsy	lesion biopsy	PG5	PG4	Slovenia	Slovenia	1	0	1	0	1	0.993069	0.999406	0.821137	1	0.961702	0.999457
982	MN931750	MN931751	MOCV2	MOCV2	MB101	MC344	lesion biopsy	lesion biopsy	PG5	PG4	Slovenia	Slovenia	1	0	1	0	1	0.993082	0.999767	0.821291	1	0.961702	0.999463
983	MN931750	MH320551	MOCV2	MOCV2	MB101	MC332	lesion biopsy	lesion biopsy	PG5	PG4	Slovenia	Slovenia	1	0	1	0	1	0.993099	0.999331	0.821291	1	0.961702	0.999494
984	MN931750	KY040274	MOCV2	MOCV2	MB101	Madrid 2016_1	lesion biopsy	unknown	PG5	PG4	Slovenia	Spain: Madrid	1	0	0	0	0	0.993029	0.99848	0.821445	1	0.961702	0.999463
985	MN931750	MH320548	MOCV2	MOCV2	MB101	MB98	lesion biopsy	lesion biopsy	PG5	PG4	Slovenia	Slovenia	1	0	1	0	1	0.993088	0.999695	0.821137	1	0.960851	0.999482
986	MN931750	MN931745	MOCV2	MOCV2	MB101	MB10	lesion biopsy	lesion biopsy	PG5	PG4	Slovenia	Slovenia	1	0	1	0	1	0.993031	0.999478	0.821445	1	0.961702	0.999396
987	MN931750	MN931746	MOCV2	MOCV2	MB101	MB10	lesion biopsy	lesion biopsy	PG5	PG4	Slovenia	Slovenia	1	0	1	0	1	0.993007	0.999916	0.821445	1	0.961702	0.999396
988	MN931750	MH320556	MOCV2	MOCV2	MB101	MC515	lesion biopsy	lesion biopsy	PG5	PG5	Slovenia	Slovenia	1	1	1	0	1	0.999331	0.999254	0.999848	1	0.961702	0.999574
989	MN931750	MN931752	MOCV2	MOCV2	MB101	MC515	lesion biopsy	lesion biopsy	PG5	PG5	Slovenia	Slovenia	1	1	1	0	1	0.999336	0.999328	0.999848	1	0.961702	0.999574
990	MN931750	BK012019	MOCV2	MOCV2	MB101	MET1825	lesion biopsy	skin/lesion swab	PG5	PG5	Slovenia	USA	1	1	0	0	0	0.999892	0.999908	0.999848	1	1	0.99989
991	MN931750	KY040276	MOCV2	MOCV1	MB101	Madrid 2016_6	lesion biopsy	unknown	PG5	PG3	Slovenia	Spain: Madrid	0	0	0	0	0	0.93706	0.947382	0.821682	0.898357	0.998298	0.941268
992	MN931750	BK012035	MOCV2	MOCV1	MB101	MET2092	lesion biopsy	skin/lesion swab	PG5	PG3	Slovenia	USA	0	0	0	0	0	0.937065	0.948078	0.821682	0.898871	0.998298	0.941249
993	MN931750	MN931748	MOCV2	MOCV1	MB101	MB10	lesion biopsy	lesion biopsy	PG5	PG2	Slovenia	Slovenia	0	0	1	0	1	0.936911	0.943464	0.82044	0.941532	0.999149	0.941046
994	MN931750	MN931749	MOCV2	MOCV1	MB101	MB10	lesion biopsy	lesion biopsy	PG5	PG2	Slovenia	Slovenia	0	0	1	0	1	0.936811	0.93967	0.82044	0.941532	0.999149	0.941074
995	MN931750	MH320547	MOCV2	MOCV1	MB101	MB100	lesion biopsy	lesion biopsy	PG5	PG2	Slovenia	Slovenia	0	0	1	0	1	0.936772	0.946068	0.82044	0.900411	0.999149	0.941007
996	MN931750	MH320553	MOCV2	MOCV1	MB101	MC343	lesion biopsy	lesion biopsy	PG5	PG2	Slovenia	Slovenia	0	0	1	0	1	0.936776	0.94606	0.82044	0.900924	0.999149	0.941005
997	MN931750	MH320552	MOCV2	MOCV1	MB101	MC340	lesion biopsy	lesion biopsy	PG5	PG2	Slovenia	Slovenia	0	0	1	0	1	0.936898	0.946164	0.82044	0.900924	0.999149	0.941128
998	MN931750	MH320555	MOCV2	MOCV1	MB101	MC505	lesion biopsy	lesion biopsy	PG5	PG2	Slovenia	Slovenia	0	0	1	0	1	0.936938	0.946494	0.82044	0.900924	1	0.941099
999	MN931750	MN202187	MOCV2	MOCV1	MB101	NT2017	lesion biopsy	lesion biopsy	PG5	PG2	Slovenia	Australia	0	0	1	0	0	0.936703	0.941829	0.821183	0.898871	0.998298	0.941253
1000	MN931750	BK012028	MOCV2	MOCV1	MB101	MET1867	lesion biopsy	skin/lesion swab	PG5	PG2	Slovenia	USA	0	0	0	0	0	0.936893	0.946985	0.82087	0.899384	0.999149	0.941201
1001	MN931750	BK012029	MOCV2	MOCV1	MB101	MET1868	lesion biopsy	skin/lesion swab	PG5	PG2	Slovenia	USA	0	0	0	0	0	0.936893	0.946985	0.82087	0.899384	0.999149	0.941202
1002	MN931750	BK012037	MOCV2	MOCV1	MB101	MET2101	lesion biopsy	skin/lesion swab	PG5	PG2	Slovenia	USA	0	0	0	0	0	0.936893	0.946985	0.82087	0.899384	0.999149	0.941201
1003	MN931750	BK012038	MOCV2	MOCV1	MB101	MET2102	lesion biopsy	skin/lesion swab	PG5	PG2	Slovenia	USA	0	0	0	0	0	0.936579	0.940251	0.82087	0.899384	0.999149	0.941233
1004	MN931750	BK012030	MOCV2	MOCV1	MB101	MET1870	lesion biopsy	skin/lesion swab	PG5	PG2	Slovenia	USA	0	0	0	0	0	0.936896	0.945803	0.82087	0.899384	0.999149	0.941273
1005	MN931750	BK012031	MOCV2	MOCV1	MB101	MET1872	lesion biopsy	skin/lesion swab	PG5	PG2	Slovenia	USA	0	0	0	0	0	0.93685	0.945815	0.82087	0.899384	0.999149	0.941214
1006	MN931750	BK012032	MOCV2	MOCV1	MB101	MET1874	lesion biopsy	skin/lesion swab	PG5	PG2	Slovenia	USA	0	0	0	0	0	0.936855	0.945958	0.82087	0.899384	0.999149	0.94121
1007	MN931750	KY040277	MOCV2	MOCV1	MB101	Madrid 2016_7	lesion biopsy	unknown	PG5	PG2	Slovenia	Spain: Madrid	0	0	0	0	0	0.93706	0.947553	0.820597	0.899897	0.998298	0.941202
1008	MN931750	BK012016	MOCV2	MOCV1	MB101	MET1756	lesion biopsy	skin/lesion swab	PG5	PG2	Slovenia	USA	0	0	0	0	0	0.937068	0.948652	0.820597	0.899897	0.998298	0.941226
1009	MN931750	BK012009	MOCV2	MOCV1	MB101	MET1090	lesion biopsy	skin/lesion swab	PG5	PG2	Slovenia	USA	0	0	0	0	0	0.937085	0.947438	0.820597	0.899897	0.998298	0.94124
1010	MN931750	BK012008	MOCV2	MOCV1	MB101	MET1089	lesion biopsy	skin/lesion swab	PG5	PG2	Slovenia	USA	0	0	0	0	0	0.93704	0.948822	0.820597	0.899897	0.998298	0.941226
1011	MN931750	BK012017	MOCV2	MOCV1	MB101	MET1758	lesion biopsy	skin/lesion swab	PG5	PG2	Slovenia	USA	0	0	0	0	0	0.937018	0.948451	0.820597	0.899897	0.998298	0.941234
1012	MN931750	BK012018	MOCV2	MOCV1	MB101	MET1762	lesion biopsy	skin/lesion swab	PG5	PG2	Slovenia	USA	0	0	0	0	0	0.93697	0.947749	0.820597	0.899897	0.998298	0.941231
1013	MN931750	BK012010	MOCV2	MOCV1	MB101	MET1093	lesion biopsy	skin/lesion swab	PG5	PG2	Slovenia	USA	0	0	0	0	0	0.937085	0.947876	0.820597	0.899897	0.998298	0.941231
1014	MN931750	BK012015	MOCV2	MOCV1	MB101	MET1752	lesion biopsy	skin/lesion swab	PG5	PG2	Slovenia	USA	0	0	0	0	0	0.937065	0.947336	0.820597	0.899897	0.998298	0.941231
1015	MN931750	MH646551	MOCV2	MOCV1	MB101	sercmolcont1	lesion biopsy	unknown	PG5	PG1	Slovenia	Australia	0	0	0	0	0	0.93809	0.946661	0.820597	0.986097	0.998298	0.941021
1016	MN931750	U60315	MOCV2	MOCV1	MB101	U60315	lesion biopsy	unknown	PG5	PG1	Slovenia	USA	0	0	0	0	0	0.938439	0.946885	0.820755	0.985601	0.997447	0.941245
1017	MN931750	MN931743	MOCV2	MOCV1	MB101	MB10	lesion biopsy	lesion biopsy	PG5	PG1	Slovenia	Slovenia	0	0	1	0	1	0.938554	0.947491	0.820597	0.986097	0.997447	0.941356
1018	MN931750	MN931742	MOCV2	MOCV1	MB101	MB10	lesion biopsy	lesion biopsy	PG5	PG1	Slovenia	Slovenia	0	0	1	0	1	0.938506	0.947491	0.820755	0.986097	0.997447	0.941291
1019	MN931750	MN931744	MOCV2	MOCV1	MB101	MB10	lesion biopsy	lesion biopsy	PG5	PG1	Slovenia	Slovenia	0	0	1	0	1	0.938506	0.947491	0.820755	0.986097	0.997447	0.941291
1020	MN931750	BK012020	MOCV2	MOCV1	MB101	MET1843	lesion biopsy	skin/lesion swab	PG5	PG1	Slovenia	USA	0	0	0	0	0	0.938403	0.947741	0.820597	0.985601	0.998298	0.941237
1021	MN931750	BK012021	MOCV2	MOCV1	MB101	MET1844	lesion biopsy	skin/lesion swab	PG5	PG1	Slovenia	USA	0	0	0	0	0	0.938388	0.947741	0.820755	0.985601	0.998298	0.941214
1022	MN931750	BK012024	MOCV2	MOCV1	MB101	MET1847	lesion biopsy	skin/lesion swab	PG5	PG1	Slovenia	USA	0	0	0	0	0	0.938273	0.947664	0.820597	0.985601	0.998298	0.941237
1023	MN931750	BK012025	MOCV2	MOCV1	MB101	MET1848	lesion biopsy	skin/lesion swab	PG5	PG1	Slovenia	USA	0	0	0	0	0	0.938398	0.947741	0.820597	0.985601	0.998298	0.941232
1024	MN931750	BK012027	MOCV2	MOCV1	MB101	MET1850	lesion biopsy	skin/lesion swab	PG5	PG1	Slovenia	USA	0	0	0	0	0	0.938389	0.948035	0.820597	0.985601	0.998298	0.941219
1025	MN931750	BK012022	MOCV2	MOCV1	MB101	MET1845	lesion biopsy	skin/lesion swab	PG5	PG1	Slovenia	USA	0	0	0	0	0	0.938387	0.947741	0.820597	0.985601	0.998298	0.94122
1026	MN931750	BK012023	MOCV2	MOCV1	MB101	MET1846	lesion biopsy	skin/lesion swab	PG5	PG1	Slovenia	USA	0	0	0	0	0	0.938398	0.947741	0.820755	0.985601	0.998298	0.941226
1027	MN931750	BK012026	MOCV2	MOCV1	MB101	MET1849	lesion biopsy	skin/lesion swab	PG5	PG1	Slovenia	USA	0	0	0	0	0	0.938392	0.947741	0.820597	0.985601	0.998298	0.941226
1028	MN931750	KY040275	MOCV2	MOCV1	MB101	Madrid 2016_3	lesion biopsy	unknown	PG5	PG1	Slovenia	Spain: Madrid	0	0	0	0	0	0.938508	0.948131	0.820755	0.986097	0.998298	0.941322
1029	MN931750	MH320554	MOCV2	MOCV1	MB101	MC349	lesion biopsy	lesion biopsy	PG5	PG1	Slovenia	Slovenia	0	0	1	0	1	0.938428	0.948001	0.820597	0.986097	0.998298	0.941236
1030	MN931750	BK012007	MOCV2	MOCV1	MB101	MET1080	lesion biopsy	skin/lesion swab	PG5	PG1	Slovenia	USA	0	0	0	0	0	0.938437	0.947756	0.820755	0.986097	0.998298	0.94125
1031	MN931750	BK012014	MOCV2	MOCV1	MB101	MET1727	lesion biopsy	skin/lesion swab	PG5	PG1	Slovenia	USA	0	0	0	0	0	0.938355	0.948043	0.820755	0.986097	0.998298	0.941245
1032	MN931750	BK012033	MOCV2	MOCV1	MB101	MET2085	lesion biopsy	skin/lesion swab	PG5	PG1	Slovenia	USA	0	0	0	0	0	0.938294	0.947955	0.820755	0.986097	0.998298	0.9411
1033	MN931750	BK012034	MOCV2	MOCV1	MB101	MET2086	lesion biopsy	skin/lesion swab	PG5	PG1	Slovenia	USA	0	0	0	0	0	0.938329	0.947504	0.820755	0.986097	0.998298	0.941167
1034	MN931750	BK012005	MOCV2	MOCV1	MB101	MET1077	lesion biopsy	skin/lesion swab	PG5	PG1	Slovenia	USA	0	0	0	0	0	0.938303	0.949294	0.82044	0.986097	0.998298	0.941115
1035	MN931750	BK012012	MOCV2	MOCV1	MB101	MET1719	lesion biopsy	skin/lesion swab	PG5	PG1	Slovenia	USA	0	0	0	0	0	0.938251	0.947484	0.82044	0.986097	0.998298	0.941109
1036	MN931750	BK012006	MOCV2	MOCV1	MB101	MET1078	lesion biopsy	skin/lesion swab	PG5	PG1	Slovenia	USA	0	0	0	0	0	0.938135	0.945878	0.82044	0.986097	0.998298	0.94112
1037	MN931750	BK012036	MOCV2	MOCV1	MB101	MET2093	lesion biopsy	skin/lesion swab	PG5	PG1	Slovenia	USA	0	0	0	0	0	0.938334	0.948279	0.82044	0.986097	0.998298	0.941114
1038	MN931750	BK012011	MOCV2	MOCV1	MB101	MET1715	lesion biopsy	skin/lesion swab	PG5	PG1	Slovenia	USA	0	0	0	0	0	0.938317	0.94824	0.82044	0.986097	0.998298	0.941242
1039	MN931750	BK012013	MOCV2	MOCV1	MB101	MET1721	lesion biopsy	skin/lesion swab	PG5	PG1	Slovenia	USA	0	0	0	0	0	0.938258	0.948511	0.82044	0.986097	0.998298	0.941168
1040	BK012019	OQ401159	MOCV2	MOCV3	MET1825	OQ401159	skin/lesion swab	lesion biopsy	PG5	PG6	USA	Sweden	0	0	0	0	0	0.923602	0.909957	0.822445	0.91791	0.950638	0.929058
1041	BK012019	OQ401160	MOCV2	MOCV3	MET1825	OQ401160	skin/lesion swab	lesion biopsy	PG5	PG6	USA	Sweden	0	0	0	0	0	0.924675	0.911531	0.822344	0.935341	0.950638	0.929584
1042	BK012019	MH320549	MOCV2	MOCV2	MET1825	MC313	skin/lesion swab	lesion biopsy	PG5	PG4	USA	Slovenia	1	0	0	0	0	0.993484	0.999816	0.821599	1	1	0.999701
1043	BK012019	MN931747	MOCV2	MOCV2	MET1825	MET182	skin/lesion swab	lesion biopsy	PG5	PG4	USA	Slovenia	1	0	0	0	0	0.993064	0.999816	0.821445	1	0.961702	0.999501
1044	BK012019	MN931741	MOCV2	MOCV2	MET1825	MET182	skin/lesion swab	lesion biopsy	PG5	PG4	USA	Slovenia	1	0	0	0	0	0.993045	0.999816	0.821291	1	0.961702	0.999488
1045	BK012019	MH320550	MOCV2	MOCV2	MET1825	MC316	skin/lesion swab	lesion biopsy	PG5	PG4	USA	Slovenia	1	0	0	0	0	0.993059	0.999816	0.821599	1	0.961702	0.999489
1046	BK012019	MN931740	MOCV2	MOCV2	MET1825	MET182	skin/lesion swab	lesion biopsy	PG5	PG4	USA	Slovenia	1	0	0	0	0	0.993048	0.999816	0.821291	1	0.961702	0.999489
1047	BK012019	MN931751	MOCV2	MOCV2	MET1825	MC344	skin/lesion swab	lesion biopsy	PG5	PG4	USA	Slovenia	1	0	0	0	0	0.99305	0.999724	0.821445	1	0.961702	0.999494
1048	BK012019	MH320551	MOCV2	MOCV2	MET1825	MC332	skin/lesion swab	lesion biopsy	PG5	PG4	USA	Slovenia	1	0	0	0	0	0.993084	0.999724	0.821445	1	0.961702	0.999542
1049	BK012019	KY040274	MOCV2	MOCV2	MET1825	Madrid 2016_1	skin/lesion swab	unknown	PG5	PG4	USA	Spain: Madrid	1	0	0	0	0	0.99306	0.999816	0.821599	1	0.961702	0.999494
1050	BK012019	MH320548	MOCV2	MOCV2	MET1825	MB98	skin/lesion swab	lesion biopsy	PG5	PG4	USA	Slovenia	1	0	0	0	0	0.993071	0.999816	0.821291	1	0.960851	0.999531
1051	BK012019	MN931745	MOCV2	MOCV2	MET1825	MET182	skin/lesion swab	lesion biopsy	PG5	PG4	USA	Slovenia	1	0	0	0	0	0.993019	0.999817	0.821599	1	0.961702	0.999446
1052	BK012019	MN931746	MOCV2	MOCV2	MET1825	MET182	skin/lesion swab	lesion biopsy	PG5	PG4	USA	Slovenia	1	0	0	0	0	0.993018	0.999817	0.821599	1	0.961702	0.999446
1053	BK012019	MH320556	MOCV2	MOCV2	MET1825	MC515	skin/lesion swab	lesion biopsy	PG5	PG5	USA	Slovenia	1	1	0	0	0	0.999403	0.999725	1	1	0.961702	0.999617
1054	BK012019	MN931752	MOCV2	MOCV2	MET1825	MC515	skin/lesion swab	lesion biopsy	PG5	PG5	USA	Slovenia	1	1	0	0	0	0.999403	0.999725	1	1	0.961702	0.999617
1055	BK012019	MN931750	MOCV2	MOCV2	MET1825	MB101	skin/lesion swab	lesion biopsy	PG5	PG5	USA	Slovenia	1	1	0	0	0	0.999892	0.999908	0.999848	1	1	0.99989
1056	BK012019	KY040276	MOCV2	MOCV1	MET1825	Madrid 2016_6	skin/lesion swab	unknown	PG5	PG3	USA	Spain: Madrid	0	0	0	0	0	0.936888	0.948332	0.821836	0.898357	0.998298	0.941142
1057	BK012019	BK012035	MOCV2	MOCV1	MET1825	MET2092	skin/lesion swab	skin/lesion swab	PG5	PG3	USA	USA	0	0	1	0	1	0.936915	0.949116	0.821836	0.898871	0.998298	0.941123
1058	BK012019	MN931748	MOCV2	MOCV1	MET1825	MET182	skin/lesion swab	lesion biopsy	PG5	PG2	USA	Slovenia	0	0	0	0	0	0.936788	0.943481	0.820597	0.941532	0.999149	0.940904
1059	BK012019	MN931749	MOCV2	MOCV1	MET1825	MET182	skin/lesion swab	lesion biopsy	PG5	PG2	USA	Slovenia	0	0	0	0	0	0.936731	0.940903	0.820597	0.941532	0.999149	0.940937
1060	BK012019	MH320547	MOCV2	MOCV1	MET1825	MB100	skin/lesion swab	lesion biopsy	PG5	PG2	USA	Slovenia	0	0	0	0	0	0.936683	0.947726	0.820597	0.900411	0.999149	0.940878
1061	BK012019	MH320553	MOCV2	MOCV1	MET1825	MC343	skin/lesion swab	lesion biopsy	PG5	PG2	USA	Slovenia	0	0	0	0	0	0.936683	0.947622	0.820597	0.900924	0.999149	0.940877
1062	BK012019	MH320552	MOCV2	MOCV1	MET1825	MC340	skin/lesion swab	lesion biopsy	PG5	PG2	USA	Slovenia	0	0	0	0	0	0.936789	0.947538	0.820597	0.900924	0.999149	0.940996
1063	BK012019	MH320555	MOCV2	MOCV1	MET1825	MC505	skin/lesion swab	lesion biopsy	PG5	PG2	USA	Slovenia	0	0	0	0	0	0.936788	0.947744	0.820597	0.900924	1	0.940967
1064	BK012019	MN202187	MOCV2	MOCV1	MET1825	NT2017	skin/lesion swab	lesion biopsy	PG5	PG2	USA	Australia	0	0	0	0	0	0.936751	0.945186	0.821339	0.898871	0.998298	0.941116
1065	BK012019	BK012028	MOCV2	MOCV1	MET1825	MET1867	skin/lesion swab	skin/lesion swab	PG5	PG2	USA	USA	0	0	1	0	1	0.936776	0.946985	0.821026	0.899384	0.999149	0.941064
1066	BK012019	BK012029	MOCV2	MOCV1	MET1825	MET1868	skin/lesion swab	skin/lesion swab	PG5	PG2	USA	USA	0	0	1	0	1	0.936776	0.946985	0.821026	0.899384	0.999149	0.941065
1067	BK012019	BK012037	MOCV2	MOCV1	MET1825	MET2101	skin/lesion swab	skin/lesion swab	PG5	PG2	USA	USA	0	0	1	0	1	0.936776	0.946985	0.821026	0.899384	0.999149	0.941064
1068	BK012019	BK012038	MOCV2	MOCV1	MET1825	MET2102	skin/lesion swab	skin/lesion swab	PG5	PG2	USA	USA	0	0	1	0	1	0.936651	0.943941	0.821026	0.899384	0.999149	0.941097
1069	BK012019	BK012030	MOCV2	MOCV1	MET1825	MET1870	skin/lesion swab	skin/lesion swab	PG5	PG2	USA	USA	0	0	1	0	1	0.93676	0.945557	0.821026	0.899384	0.999149	0.94113
1070	BK012019	BK012031	MOCV2	MOCV1	MET1825	MET1872	skin/lesion swab	skin/lesion swab	PG5	PG2	USA	USA	0	0	1	0	1	0.936715	0.945557	0.821026	0.899384	0.999149	0.941074
1071	BK012019	BK012032	MOCV2	MOCV1	MET1825	MET1874	skin/lesion swab	skin/lesion swab	PG5	PG2	USA	USA	0	0	1	0	1	0.936719	0.945642	0.821026	0.899384	0.999149	0.941073
1072	BK012019	KY040277	MOCV2	MOCV1	MET1825	Madrid 2016_7	skin/lesion swab	unknown	PG5	PG2	USA	Spain: Madrid	0	0	0	0	0	0.936919	0.94867	0.820755	0.899897	0.998298	0.941083
1073	BK012019	BK012016	MOCV2	MOCV1	MET1825	MET1756	skin/lesion swab	skin/lesion swab	PG5	PG2	USA	USA	0	0	1	0	1	0.936944	0.948813	0.820755	0.899897	0.998298	0.941103
1074	BK012019	BK012009	MOCV2	MOCV1	MET1825	MET1090	skin/lesion swab	skin/lesion swab	PG5	PG2	USA	USA	0	0	1	0	1	0.936951	0.948823	0.820755	0.899897	0.998298	0.941108
1075	BK012019	BK012008	MOCV2	MOCV1	MET1825	MET1089	skin/lesion swab	skin/lesion swab	PG5	PG2	USA	USA	0	0	1	0	1	0.936939	0.948946	0.820755	0.899897	0.998298	0.941103
1076	BK012019	BK012017	MOCV2	MOCV1	MET1825	MET1758	skin/lesion swab	skin/lesion swab	PG5	PG2	USA	USA	0	0	1	0	1	0.936901	0.948356	0.820755	0.899897	0.998298	0.941103
1077	BK012019	BK012018	MOCV2	MOCV1	MET1825	MET1762	skin/lesion swab	skin/lesion swab	PG5	PG2	USA	USA	0	0	1	0	1	0.93686	0.947652	0.820755	0.899897	0.998298	0.941108
1078	BK012019	BK012010	MOCV2	MOCV1	MET1825	MET1093	skin/lesion swab	skin/lesion swab	PG5	PG2	USA	USA	0	0	1	0	1	0.936946	0.94893	0.820755	0.899897	0.998298	0.941108
1079	BK012019	BK012015	MOCV2	MOCV1	MET1825	MET1752	skin/lesion swab	skin/lesion swab	PG5	PG2	USA	USA	0	0	1	0	1	0.936951	0.948823	0.820755	0.899897	0.998298	0.941108
1080	BK012019	MH646551	MOCV2	MOCV1	MET1825	sercmolcont1	skin/lesion swab	unknown	PG5	PG1	USA	Australia	0	0	0	0	0	0.937953	0.946661	0.820755	0.986097	0.998298	0.940861
1081	BK012019	U60315	MOCV2	MOCV1	MET1825	U60315	skin/lesion swab	unknown	PG5	PG1	USA	USA	0	0	0	0	1	0.938226	0.946868	0.820912	0.985601	0.997447	0.941115
1082	BK012019	MN931743	MOCV2	MOCV1	MET1825	MET182	skin/lesion swab	lesion biopsy	PG5	PG1	USA	Slovenia	0	0	0	0	0	0.938429	0.948686	0.820755	0.986097	0.997447	0.941241
1083	BK012019	MN931742	MOCV2	MOCV1	MET1825	MET182	skin/lesion swab	lesion biopsy	PG5	PG1	USA	Slovenia	0	0	0	0	0	0.938367	0.948686	0.820912	0.986097	0.997447	0.941162
1084	BK012019	MN931744	MOCV2	MOCV1	MET1825	MET182	skin/lesion swab	lesion biopsy	PG5	PG1	USA	Slovenia	0	0	0	0	0	0.938367	0.948686	0.820912	0.986097	0.997447	0.941162
1085	BK012019	BK012020	MOCV2	MOCV1	MET1825	MET1843	skin/lesion swab	skin/lesion swab	PG5	PG1	USA	USA	0	0	1	0	1	0.938253	0.948926	0.820755	0.985601	0.998298	0.941106
1086	BK012019	BK012021	MOCV2	MOCV1	MET1825	MET1844	skin/lesion swab	skin/lesion swab	PG5	PG1	USA	USA	0	0	1	0	1	0.938238	0.948926	0.820912	0.985601	0.998298	0.941084
1087	BK012019	BK012024	MOCV2	MOCV1	MET1825	MET1847	skin/lesion swab	skin/lesion swab	PG5	PG1	USA	USA	0	0	1	0	1	0.938157	0.947562	0.820755	0.985601	0.998298	0.941107
1088	BK012019	BK012025	MOCV2	MOCV1	MET1825	MET1848	skin/lesion swab	skin/lesion swab	PG5	PG1	USA	USA	0	0	1	0	1	0.938248	0.948926	0.820755	0.985601	0.998298	0.941101
1089	BK012019	BK012027	MOCV2	MOCV1	MET1825	MET1850	skin/lesion swab	skin/lesion swab	PG5	PG1	USA	USA	0	0	1	0	1	0.938224	0.94883	0.820755	0.985601	0.998298	0.941089
1090	BK012019	BK012022	MOCV2	MOCV1	MET1825	MET1845	skin/lesion swab	skin/lesion swab	PG5	PG1	USA	USA	0	0	1	0	1	0.938238	0.948926	0.820755	0.985601	0.998298	0.94109
1091	BK012019	BK012023	MOCV2	MOCV1	MET1825	MET1846	skin/lesion swab	skin/lesion swab	PG5	PG1	USA	USA	0	0	1	0	1	0.938248	0.948926	0.820912	0.985601	0.998298	0.941096
1092	BK012019	BK012026	MOCV2	MOCV1	MET1825	MET1849	skin/lesion swab	skin/lesion swab	PG5	PG1	USA	USA	0	0	1	0	1	0.938243	0.948926	0.820755	0.985601	0.998298	0.941096
1093	BK012019	KY040275	MOCV2	MOCV1	MET1825	Madrid 2016_3	skin/lesion swab	unknown	PG5	PG1	USA	Spain: Madrid	0	0	0	0	0	0.938284	0.948414	0.820912	0.986097	0.998298	0.94116
1094	BK012019	MH320554	MOCV2	MOCV1	MET1825	MC349	skin/lesion swab	lesion biopsy	PG5	PG1	USA	Slovenia	0	0	0	0	0	0.938255	0.94851	0.820755	0.986097	0.998298	0.941129
1095	BK012019	BK012007	MOCV2	MOCV1	MET1825	MET1080	skin/lesion swab	skin/lesion swab	PG5	PG1	USA	USA	0	0	1	0	1	0.938244	0.948232	0.820912	0.986097	0.998298	0.941126
1096	BK012019	BK012014	MOCV2	MOCV1	MET1825	MET1727	skin/lesion swab	skin/lesion swab	PG5	PG1	USA	USA	0	0	1	0	1	0.938218	0.947934	0.820912	0.986097	0.998298	0.941121
1097	BK012019	BK012033	MOCV2	MOCV1	MET1825	MET2085	skin/lesion swab	skin/lesion swab	PG5	PG1	USA	USA	0	0	1	0	1	0.938137	0.948982	0.820912	0.986097	0.998298	0.940969
1098	BK012019	BK012034	MOCV2	MOCV1	MET1825	MET2086	skin/lesion swab	skin/lesion swab	PG5	PG1	USA	USA	0	0	1	0	1	0.938201	0.949076	0.820912	0.986097	0.998298	0.94103
1099	BK012019	BK012005	MOCV2	MOCV1	MET1825	MET1077	skin/lesion swab	skin/lesion swab	PG5	PG1	USA	USA	0	0	1	0	1	0.938132	0.948934	0.820597	0.986097	0.998298	0.940978
1100	BK012019	BK012012	MOCV2	MOCV1	MET1825	MET1719	skin/lesion swab	skin/lesion swab	PG5	PG1	USA	USA	0	0	1	0	1	0.938137	0.949086	0.820597	0.986097	0.998298	0.940972
1101	BK012019	BK012006	MOCV2	MOCV1	MET1825	MET1078	skin/lesion swab	skin/lesion swab	PG5	PG1	USA	USA	0	0	1	0	1	0.938111	0.948637	0.820597	0.986097	0.998298	0.940983
1102	BK012019	BK012036	MOCV2	MOCV1	MET1825	MET2093	skin/lesion swab	skin/lesion swab	PG5	PG1	USA	USA	0	0	1	0	1	0.938141	0.949086	0.820597	0.986097	0.998298	0.940977
1103	BK012019	BK012011	MOCV2	MOCV1	MET1825	MET1715	skin/lesion swab	skin/lesion swab	PG5	PG1	USA	USA	0	0	1	0	1	0.938174	0.948121	0.820597	0.986097	0.998298	0.941093
1104	BK012019	BK012013	MOCV2	MOCV1	MET1825	MET1721	skin/lesion swab	skin/lesion swab	PG5	PG1	USA	USA	0	0	1	0	1	0.938124	0.948243	0.820597	0.986097	0.998298	0.941031
1105	KY040276	OQ401159	MOCV1	MOCV3	Madrid 2016_6	OQ401159	unknown	lesion biopsy	PG3	PG6	Spain: Madrid	Sweden	0	0	0	0	0	0.927136	0.907644	0.996814	0.863766	0.950638	0.926578
1106	KY040276	OQ401160	MOCV1	MOCV3	Madrid 2016_6	OQ401160	unknown	lesion biopsy	PG3	PG6	Spain: Madrid	Sweden	0	0	0	0	0	0.928231	0.914249	0.996967	0.89304	0.950638	0.92697
1107	KY040276	MH320549	MOCV1	MOCV2	Madrid 2016_6	MC313	unknown	lesion biopsy	PG3	PG4	Spain: Madrid	Slovenia	0	0	0	0	0	0.94314	0.945137	0.997307	0.898357	0.998298	0.941207
1108	KY040276	MN931747	MOCV1	MOCV2	Madrid 2016_6	Madrid 2016_	unknown	lesion biopsy	PG3	PG4	Spain: Madrid	Slovenia	0	0	0	0	0	0.942822	0.943281	0.997158	0.898357	0.96	0.94128
1109	KY040276	MN931741	MOCV1	MOCV2	Madrid 2016_6	Madrid 2016_	unknown	lesion biopsy	PG3	PG4	Spain: Madrid	Slovenia	0	0	0	0	0	0.943067	0.945649	0.997008	0.898357	0.96	0.941384
1110	KY040276	MH320550	MOCV1	MOCV2	Madrid 2016_6	MC316	unknown	lesion biopsy	PG3	PG4	Spain: Madrid	Slovenia	0	0	0	0	0	0.942967	0.945167	0.997008	0.898357	0.96	0.941297
1111	KY040276	MN931740	MOCV1	MOCV2	Madrid 2016_6	Madrid 2016_	unknown	lesion biopsy	PG3	PG4	Spain: Madrid	Slovenia	0	0	0	0	0	0.943063	0.94729	0.997008	0.898357	0.96	0.941262
1112	KY040276	MN931751	MOCV1	MOCV2	Madrid 2016_6	MC344	unknown	lesion biopsy	PG3	PG4	Spain: Madrid	Slovenia	0	0	0	0	0	0.942482	0.937785	0.997158	0.898357	0.96	0.941289
1113	KY040276	MH320551	MOCV1	MOCV2	Madrid 2016_6	MC332	unknown	lesion biopsy	PG3	PG4	Spain: Madrid	Slovenia	0	0	0	0	0	0.942851	0.943328	0.997158	0.898357	0.96	0.941308
1114	KY040276	KY040274	MOCV1	MOCV2	Madrid 2016_6	Madrid 2016_1	unknown	unknown	PG3	PG4	Spain: Madrid	Spain: Madrid	0	0	1	0	1	0.943065	0.945545	0.997307	0.898357	0.96	0.941371
1115	KY040276	MH320548	MOCV1	MOCV2	Madrid 2016_6	MB98	unknown	lesion biopsy	PG3	PG4	Spain: Madrid	Slovenia	0	0	0	0	0	0.942936	0.945024	0.997008	0.898357	0.959149	0.941299
1116	KY040276	MN931745	MOCV1	MOCV2	Madrid 2016_6	Madrid 2016_	unknown	lesion biopsy	PG3	PG4	Spain: Madrid	Slovenia	0	0	0	0	0	0.942947	0.943957	0.997307	0.898357	0.96	0.941359
1117	KY040276	MN931746	MOCV1	MOCV2	Madrid 2016_6	Madrid 2016_	unknown	lesion biopsy	PG3	PG4	Spain: Madrid	Slovenia	0	0	0	0	0	0.943041	0.94573	0.997307	0.898357	0.96	0.941362
1118	KY040276	MH320556	MOCV1	MOCV2	Madrid 2016_6	MC515	unknown	lesion biopsy	PG3	PG5	Spain: Madrid	Slovenia	0	0	0	0	0	0.936727	0.94695	0.821836	0.898357	0.96	0.941199
1119	KY040276	MN931752	MOCV1	MOCV2	Madrid 2016_6	MC515	unknown	lesion biopsy	PG3	PG5	Spain: Madrid	Slovenia	0	0	0	0	0	0.936721	0.946864	0.821836	0.898357	0.96	0.941199
1120	KY040276	MN931750	MOCV1	MOCV2	Madrid 2016_6	MB101	unknown	lesion biopsy	PG3	PG5	Spain: Madrid	Slovenia	0	0	0	0	0	0.93706	0.947382	0.821682	0.898357	0.998298	0.941268
1121	KY040276	BK012019	MOCV1	MOCV2	Madrid 2016_6	MET1825	unknown	skin/lesion swab	PG3	PG5	Spain: Madrid	USA	0	0	0	0	0	0.936888	0.948332	0.821836	0.898357	0.998298	0.941142
1122	KY040276	BK012035	MOCV1	MOCV1	Madrid 2016_6	MET2092	unknown	skin/lesion swab	PG3	PG3	Spain: Madrid	USA	1	1	0	0	0	0.999681	0.997571	1	0.9995	1	0.99983
1123	KY040276	MN931748	MOCV1	MOCV1	Madrid 2016_6	Madrid 2016_	unknown	lesion biopsy	PG3	PG2	Spain: Madrid	Slovenia	1	0	0	0	0	0.99196	0.996423	0.845153	0.952825	0.999149	0.997997
1124	KY040276	MN931749	MOCV1	MOCV1	Madrid 2016_6	Madrid 2016_	unknown	lesion biopsy	PG3	PG2	Spain: Madrid	Slovenia	1	0	0	0	0	0.991856	0.9935	0.845153	0.952825	0.999149	0.99799
1125	KY040276	MH320547	MOCV1	MOCV1	Madrid 2016_6	MB100	unknown	lesion biopsy	PG3	PG2	Spain: Madrid	Slovenia	1	0	0	0	0	0.992376	0.993447	0.845153	0.994997	0.999149	0.998026
1126	KY040276	MH320553	MOCV1	MOCV1	Madrid 2016_6	MC343	unknown	lesion biopsy	PG3	PG2	Spain: Madrid	Slovenia	1	0	0	0	0	0.992376	0.993576	0.845153	0.995498	0.999149	0.998013
1127	KY040276	MH320552	MOCV1	MOCV1	Madrid 2016_6	MC340	unknown	lesion biopsy	PG3	PG2	Spain: Madrid	Slovenia	1	0	0	0	0	0.992355	0.992799	0.845153	0.995498	0.999149	0.998045
1128	KY040276	MH320555	MOCV1	MOCV1	Madrid 2016_6	MC505	unknown	lesion biopsy	PG3	PG2	Spain: Madrid	Slovenia	1	0	0	0	0	0.99223	0.991205	0.845153	0.995498	0.998298	0.998032
1129	KY040276	MN202187	MOCV1	MOCV1	Madrid 2016_6	NT2017	unknown	lesion biopsy	PG3	PG2	Spain: Madrid	Australia	1	0	0	0	0	0.992519	0.990291	0.845632	0.995498	0.998298	0.998405
1130	KY040276	BK012028	MOCV1	MOCV1	Madrid 2016_6	MET1867	unknown	skin/lesion swab	PG3	PG2	Spain: Madrid	USA	1	0	0	0	0	0.992889	0.997855	0.845632	0.995998	0.999149	0.998363
1131	KY040276	BK012029	MOCV1	MOCV1	Madrid 2016_6	MET1868	unknown	skin/lesion swab	PG3	PG2	Spain: Madrid	USA	1	0	0	0	0	0.992889	0.997855	0.845632	0.995998	0.999149	0.998363
1132	KY040276	BK012037	MOCV1	MOCV1	Madrid 2016_6	MET2101	unknown	skin/lesion swab	PG3	PG2	Spain: Madrid	USA	1	0	0	0	0	0.992889	0.997855	0.845632	0.995998	0.999149	0.998363
1133	KY040276	BK012038	MOCV1	MOCV1	Madrid 2016_6	MET2102	unknown	skin/lesion swab	PG3	PG2	Spain: Madrid	USA	1	0	0	0	0	0.992505	0.990277	0.845632	0.995998	0.999149	0.998368
1134	KY040276	BK012030	MOCV1	MOCV1	Madrid 2016_6	MET1870	unknown	skin/lesion swab	PG3	PG2	Spain: Madrid	USA	1	0	0	0	0	0.992796	0.995746	0.845632	0.995998	0.999149	0.998385
1135	KY040276	BK012031	MOCV1	MOCV1	Madrid 2016_6	MET1872	unknown	skin/lesion swab	PG3	PG2	Spain: Madrid	USA	1	0	0	0	0	0.992783	0.995747	0.845632	0.995998	0.999149	0.998363
1136	KY040276	BK012032	MOCV1	MOCV1	Madrid 2016_6	MET1874	unknown	skin/lesion swab	PG3	PG2	Spain: Madrid	USA	1	0	0	0	0	0.992791	0.995856	0.845632	0.995998	0.999149	0.998363
1137	KY040276	KY040277	MOCV1	MOCV1	Madrid 2016_6	Madrid 2016_7	unknown	unknown	PG3	PG2	Spain: Madrid	Spain: Madrid	1	0	1	0	1	0.992638	0.996672	0.844998	0.995498	0.998298	0.998078
1138	KY040276	BK012016	MOCV1	MOCV1	Madrid 2016_6	MET1756	unknown	skin/lesion swab	PG3	PG2	Spain: Madrid	USA	1	0	0	0	0	0.992557	0.996498	0.844998	0.995498	0.998298	0.998059
1139	KY040276	BK012009	MOCV1	MOCV1	Madrid 2016_6	MET1090	unknown	skin/lesion swab	PG3	PG2	Spain: Madrid	USA	1	0	0	0	0	0.992621	0.996328	0.844998	0.995498	0.998298	0.998083
1140	KY040276	BK012008	MOCV1	MOCV1	Madrid 2016_6	MET1089	unknown	skin/lesion swab	PG3	PG2	Spain: Madrid	USA	1	0	0	0	0	0.992631	0.997734	0.844998	0.995498	0.998298	0.998083
1141	KY040276	BK012017	MOCV1	MOCV1	Madrid 2016_6	MET1758	unknown	skin/lesion swab	PG3	PG2	Spain: Madrid	USA	1	0	0	0	0	0.992637	0.997909	0.844998	0.995498	0.998298	0.998083
1142	KY040276	BK012018	MOCV1	MOCV1	Madrid 2016_6	MET1762	unknown	skin/lesion swab	PG3	PG2	Spain: Madrid	USA	1	0	0	0	0	0.992635	0.997978	0.844998	0.995498	0.998298	0.998083
1143	KY040276	BK012010	MOCV1	MOCV1	Madrid 2016_6	MET1093	unknown	skin/lesion swab	PG3	PG2	Spain: Madrid	USA	1	0	0	0	0	0.992508	0.994765	0.844998	0.995498	0.998298	0.998083
1144	KY040276	BK012015	MOCV1	MOCV1	Madrid 2016_6	MET1752	unknown	skin/lesion swab	PG3	PG2	Spain: Madrid	USA	1	0	0	0	0	0.992466	0.994421	0.844998	0.995498	0.998298	0.998059
1145	KY040276	MH646551	MOCV1	MOCV1	Madrid 2016_6	sercmolcont1	unknown	unknown	PG3	PG1	Spain: Madrid	Australia	1	0	1	0	0	0.990847	0.998229	0.844998	0.899221	0.998298	0.997683
1146	KY040276	U60315	MOCV1	MOCV1	Madrid 2016_6	U60315	unknown	unknown	PG3	PG1	Spain: Madrid	USA	1	0	1	0	0	0.990852	0.993576	0.844844	0.899221	0.997447	0.997889
1147	KY040276	MN931743	MOCV1	MOCV1	Madrid 2016_6	Madrid 2016_	unknown	lesion biopsy	PG3	PG1	Spain: Madrid	Slovenia	1	0	0	0	0	0.991152	0.995862	0.844998	0.899221	0.997447	0.998072
1148	KY040276	MN931742	MOCV1	MOCV1	Madrid 2016_6	Madrid 2016_	unknown	lesion biopsy	PG3	PG1	Spain: Madrid	Slovenia	1	0	0	0	0	0.991132	0.995862	0.845153	0.899221	0.997447	0.998028
1149	KY040276	MN931744	MOCV1	MOCV1	Madrid 2016_6	Madrid 2016_	unknown	lesion biopsy	PG3	PG1	Spain: Madrid	Slovenia	1	0	0	0	0	0.991132	0.995862	0.845153	0.899221	0.997447	0.998028
1150	KY040276	BK012020	MOCV1	MOCV1	Madrid 2016_6	MET1843	unknown	skin/lesion swab	PG3	PG1	Spain: Madrid	USA	1	0	0	0	0	0.99111	0.995126	0.844998	0.899221	0.998298	0.997974
1151	KY040276	BK012021	MOCV1	MOCV1	Madrid 2016_6	MET1844	unknown	skin/lesion swab	PG3	PG1	Spain: Madrid	USA	1	0	0	0	0	0.991124	0.995196	0.845153	0.899221	0.998298	0.997974
1152	KY040276	BK012024	MOCV1	MOCV1	Madrid 2016_6	MET1847	unknown	skin/lesion swab	PG3	PG1	Spain: Madrid	USA	1	0	0	0	0	0.99113	0.997023	0.844998	0.899221	0.998298	0.997974
1153	KY040276	BK012025	MOCV1	MOCV1	Madrid 2016_6	MET1848	unknown	skin/lesion swab	PG3	PG1	Spain: Madrid	USA	1	0	0	0	0	0.991119	0.995195	0.844998	0.899221	0.998298	0.997974
1154	KY040276	BK012027	MOCV1	MOCV1	Madrid 2016_6	MET1850	unknown	skin/lesion swab	PG3	PG1	Spain: Madrid	USA	1	0	0	0	0	0.991145	0.995687	0.844998	0.899221	0.998298	0.997974
1155	KY040276	BK012022	MOCV1	MOCV1	Madrid 2016_6	MET1845	unknown	skin/lesion swab	PG3	PG1	Spain: Madrid	USA	1	0	0	0	0	0.9911	0.994973	0.844998	0.899221	0.998298	0.997974
1156	KY040276	BK012023	MOCV1	MOCV1	Madrid 2016_6	MET1846	unknown	skin/lesion swab	PG3	PG1	Spain: Madrid	USA	1	0	0	0	0	0.990995	0.993345	0.845153	0.899221	0.998298	0.997974
1157	KY040276	BK012026	MOCV1	MOCV1	Madrid 2016_6	MET1849	unknown	skin/lesion swab	PG3	PG1	Spain: Madrid	USA	1	0	0	0	0	0.991017	0.993761	0.844998	0.899221	0.998298	0.997974
1158	KY040276	KY040275	MOCV1	MOCV1	Madrid 2016_6	Madrid 2016_3	unknown	unknown	PG3	PG1	Spain: Madrid	Spain: Madrid	1	0	1	0	1	0.991286	0.996986	0.845153	0.899221	0.998298	0.998027
1159	KY040276	MH320554	MOCV1	MOCV1	Madrid 2016_6	MC349	unknown	lesion biopsy	PG3	PG1	Spain: Madrid	Slovenia	1	0	0	0	0	0.991092	0.994504	0.844998	0.899221	0.998298	0.998004
1160	KY040276	BK012007	MOCV1	MOCV1	Madrid 2016_6	MET1080	unknown	skin/lesion swab	PG3	PG1	Spain: Madrid	USA	1	0	0	0	0	0.991166	0.996475	0.845153	0.899221	0.998298	0.997925
1161	KY040276	BK012014	MOCV1	MOCV1	Madrid 2016_6	MET1727	unknown	skin/lesion swab	PG3	PG1	Spain: Madrid	USA	1	0	0	0	0	0.991076	0.996298	0.845153	0.899221	0.998298	0.997925
1162	KY040276	BK012033	MOCV1	MOCV1	Madrid 2016_6	MET2085	unknown	skin/lesion swab	PG3	PG1	Spain: Madrid	USA	1	0	0	0	0	0.991143	0.996543	0.845153	0.899221	0.998298	0.997901
1163	KY040276	BK012034	MOCV1	MOCV1	Madrid 2016_6	MET2086	unknown	skin/lesion swab	PG3	PG1	Spain: Madrid	USA	1	0	0	0	0	0.991162	0.996679	0.845153	0.899221	0.998298	0.997911
1164	KY040276	BK012005	MOCV1	MOCV1	Madrid 2016_6	MET1077	unknown	skin/lesion swab	PG3	PG1	Spain: Madrid	USA	1	0	0	0	0	0.99111	0.996729	0.845153	0.899221	0.998298	0.997937
1165	KY040276	BK012012	MOCV1	MOCV1	Madrid 2016_6	MET1719	unknown	skin/lesion swab	PG3	PG1	Spain: Madrid	USA	1	0	0	0	0	0.991117	0.996324	0.845153	0.899221	0.998298	0.997937
1166	KY040276	BK012006	MOCV1	MOCV1	Madrid 2016_6	MET1078	unknown	skin/lesion swab	PG3	PG1	Spain: Madrid	USA	1	0	0	0	0	0.99112	0.996677	0.845153	0.899221	0.998298	0.997937
1167	KY040276	BK012036	MOCV1	MOCV1	Madrid 2016_6	MET2093	unknown	skin/lesion swab	PG3	PG1	Spain: Madrid	USA	1	0	0	0	0	0.991188	0.99666	0.845153	0.899221	0.998298	0.997937
1168	KY040276	BK012011	MOCV1	MOCV1	Madrid 2016_6	MET1715	unknown	skin/lesion swab	PG3	PG1	Spain: Madrid	USA	1	0	0	0	0	0.991168	0.997221	0.845153	0.899221	0.998298	0.998002
1169	KY040276	BK012013	MOCV1	MOCV1	Madrid 2016_6	MET1721	unknown	skin/lesion swab	PG3	PG1	Spain: Madrid	USA	1	0	0	0	0	0.991154	0.998015	0.845153	0.899221	0.998298	0.997942
1170	BK012035	OQ401159	MOCV1	MOCV3	MET2092	OQ401159	skin/lesion swab	lesion biopsy	PG3	PG6	USA	Sweden	0	0	0	0	0	0.927169	0.908063	0.996814	0.864479	0.950638	0.926581
1171	BK012035	OQ401160	MOCV1	MOCV3	MET2092	OQ401160	skin/lesion swab	lesion biopsy	PG3	PG6	USA	Sweden	0	0	0	0	0	0.928247	0.914342	0.996967	0.893552	0.950638	0.926976
1172	BK012035	MH320549	MOCV1	MOCV2	MET2092	MC313	skin/lesion swab	lesion biopsy	PG3	PG4	USA	Slovenia	0	0	0	0	0	0.943198	0.946307	0.997307	0.898871	0.998298	0.941181
1173	BK012035	MN931747	MOCV1	MOCV2	MET2092	MET209	skin/lesion swab	lesion biopsy	PG3	PG4	USA	Slovenia	0	0	0	0	0	0.942891	0.944622	0.997158	0.898871	0.96	0.941254
1174	BK012035	MN931741	MOCV1	MOCV2	MET2092	MET209	skin/lesion swab	lesion biopsy	PG3	PG4	USA	Slovenia	0	0	0	0	0	0.943095	0.946448	0.997008	0.898871	0.96	0.941358
1175	BK012035	MH320550	MOCV1	MOCV2	MET2092	MC316	skin/lesion swab	lesion biopsy	PG3	PG4	USA	Slovenia	0	0	0	0	0	0.943009	0.946107	0.997008	0.898871	0.96	0.941272
1176	BK012035	MN931740	MOCV1	MOCV2	MET2092	MET209	skin/lesion swab	lesion biopsy	PG3	PG4	USA	Slovenia	0	0	0	0	0	0.943085	0.948071	0.997008	0.898871	0.96	0.941236
1177	BK012035	MN931751	MOCV1	MOCV2	MET2092	MC344	skin/lesion swab	lesion biopsy	PG3	PG4	USA	Slovenia	0	0	0	0	0	0.942516	0.938542	0.997158	0.898871	0.96	0.941263
1178	BK012035	MH320551	MOCV1	MOCV2	MET2092	MC332	skin/lesion swab	lesion biopsy	PG3	PG4	USA	Slovenia	0	0	0	0	0	0.942883	0.944093	0.997158	0.898871	0.96	0.941282
1179	BK012035	KY040274	MOCV1	MOCV2	MET2092	Madrid 2016_1	skin/lesion swab	unknown	PG3	PG4	USA	Spain: Madrid	0	0	0	0	0	0.943094	0.946352	0.997307	0.898871	0.96	0.941346
1180	BK012035	MH320548	MOCV1	MOCV2	MET2092	MB98	skin/lesion swab	lesion biopsy	PG3	PG4	USA	Slovenia	0	0	0	0	0	0.943011	0.946508	0.997008	0.898871	0.959149	0.941273
1181	BK012035	MN931745	MOCV1	MOCV2	MET2092	MET209	skin/lesion swab	lesion biopsy	PG3	PG4	USA	Slovenia	0	0	0	0	0	0.942974	0.944672	0.997307	0.898871	0.96	0.941333
1182	BK012035	MN931746	MOCV1	MOCV2	MET2092	MET209	skin/lesion swab	lesion biopsy	PG3	PG4	USA	Slovenia	0	0	0	0	0	0.943065	0.946542	0.997307	0.898871	0.96	0.941336
1183	BK012035	MH320556	MOCV1	MOCV2	MET2092	MC515	skin/lesion swab	lesion biopsy	PG3	PG5	USA	Slovenia	0	0	0	0	0	0.936747	0.947869	0.821836	0.898871	0.96	0.941173
1184	BK012035	MN931752	MOCV1	MOCV2	MET2092	MC515	skin/lesion swab	lesion biopsy	PG3	PG5	USA	Slovenia	0	0	0	0	0	0.936741	0.94778	0.821836	0.898871	0.96	0.941173
1185	BK012035	MN931750	MOCV1	MOCV2	MET2092	MB101	skin/lesion swab	lesion biopsy	PG3	PG5	USA	Slovenia	0	0	0	0	0	0.937065	0.948078	0.821682	0.898871	0.998298	0.941249
1186	BK012035	BK012019	MOCV1	MOCV2	MET2092	MET1825	skin/lesion swab	skin/lesion swab	PG3	PG5	USA	USA	0	0	1	0	1	0.936915	0.949116	0.821836	0.898871	0.998298	0.941123
1187	BK012035	KY040276	MOCV1	MOCV1	MET2092	Madrid 2016_6	skin/lesion swab	unknown	PG3	PG3	USA	Spain: Madrid	1	1	0	0	0	0.999681	0.997571	1	0.9995	1	0.99983
1188	BK012035	MN931748	MOCV1	MOCV1	MET2092	MET209	skin/lesion swab	lesion biopsy	PG3	PG2	USA	Slovenia	1	0	0	0	0	0.991959	0.996253	0.845153	0.953344	0.999149	0.997997
1189	BK012035	MN931749	MOCV1	MOCV1	MET2092	MET209	skin/lesion swab	lesion biopsy	PG3	PG2	USA	Slovenia	1	0	0	0	0	0.991855	0.993329	0.845153	0.953344	0.999149	0.99799
1190	BK012035	MH320547	MOCV1	MOCV1	MET2092	MB100	skin/lesion swab	lesion biopsy	PG3	PG2	USA	Slovenia	1	0	0	0	0	0.992303	0.992408	0.845153	0.995498	0.999149	0.998014
1191	BK012035	MH320553	MOCV1	MOCV1	MET2092	MC343	skin/lesion swab	lesion biopsy	PG3	PG2	USA	Slovenia	1	0	0	0	0	0.992328	0.992915	0.845153	0.995998	0.999149	0.998001
1192	BK012035	MH320552	MOCV1	MOCV1	MET2092	MC340	skin/lesion swab	lesion biopsy	PG3	PG2	USA	Slovenia	1	0	0	0	0	0.992352	0.992834	0.845153	0.995998	0.999149	0.998032
1193	BK012035	MH320555	MOCV1	MOCV1	MET2092	MC505	skin/lesion swab	lesion biopsy	PG3	PG2	USA	Slovenia	1	0	0	0	0	0.992295	0.992211	0.845153	0.995998	0.998298	0.99802
1194	BK012035	MN202187	MOCV1	MOCV1	MET2092	NT2017	skin/lesion swab	lesion biopsy	PG3	PG2	USA	Australia	1	0	0	0	0	0.992552	0.990572	0.845632	0.995998	0.998298	0.998417
1195	BK012035	BK012028	MOCV1	MOCV1	MET2092	MET1867	skin/lesion swab	skin/lesion swab	PG3	PG2	USA	USA	1	0	1	0	1	0.992894	0.997853	0.845632	0.996498	0.999149	0.998363
1196	BK012035	BK012029	MOCV1	MOCV1	MET2092	MET1868	skin/lesion swab	skin/lesion swab	PG3	PG2	USA	USA	1	0	1	0	1	0.992894	0.997853	0.845632	0.996498	0.999149	0.998363
1197	BK012035	BK012037	MOCV1	MOCV1	MET2092	MET2101	skin/lesion swab	skin/lesion swab	PG3	PG2	USA	USA	1	0	1	0	1	0.992894	0.997853	0.845632	0.996498	0.999149	0.998363
1198	BK012035	BK012038	MOCV1	MOCV1	MET2092	MET2102	skin/lesion swab	skin/lesion swab	PG3	PG2	USA	USA	1	0	1	0	1	0.992574	0.991417	0.845632	0.996498	0.999149	0.998374
1199	BK012035	BK012030	MOCV1	MOCV1	MET2092	MET1870	skin/lesion swab	skin/lesion swab	PG3	PG2	USA	USA	1	0	1	0	1	0.992822	0.996162	0.845632	0.996498	0.999149	0.998385
1200	BK012035	BK012031	MOCV1	MOCV1	MET2092	MET1872	skin/lesion swab	skin/lesion swab	PG3	PG2	USA	USA	1	0	1	0	1	0.99281	0.996162	0.845632	0.996498	0.999149	0.998363
1201	BK012035	BK012032	MOCV1	MOCV1	MET2092	MET1874	skin/lesion swab	skin/lesion swab	PG3	PG2	USA	USA	1	0	1	0	1	0.992817	0.996271	0.845632	0.996498	0.999149	0.998363
1202	BK012035	KY040277	MOCV1	MOCV1	MET2092	Madrid 2016_7	skin/lesion swab	unknown	PG3	PG2	USA	Spain: Madrid	1	0	0	0	0	0.992649	0.996718	0.844998	0.995998	0.998298	0.998084
1203	BK012035	BK012016	MOCV1	MOCV1	MET2092	MET1756	skin/lesion swab	skin/lesion swab	PG3	PG2	USA	USA	1	0	1	0	1	0.99258	0.996763	0.844998	0.995998	0.998298	0.998065
1204	BK012035	BK012009	MOCV1	MOCV1	MET2092	MET1090	skin/lesion swab	skin/lesion swab	PG3	PG2	USA	USA	1	0	1	0	1	0.992656	0.996707	0.844998	0.995998	0.998298	0.998089
1205	BK012035	BK012008	MOCV1	MOCV1	MET2092	MET1089	skin/lesion swab	skin/lesion swab	PG3	PG2	USA	USA	1	0	1	0	1	0.992629	0.997619	0.844998	0.995998	0.998298	0.998083
1206	BK012035	BK012017	MOCV1	MOCV1	MET2092	MET1758	skin/lesion swab	skin/lesion swab	PG3	PG2	USA	USA	1	0	1	0	1	0.99264	0.997793	0.844998	0.995998	0.998298	0.998089
1207	BK012035	BK012018	MOCV1	MOCV1	MET2092	MET1762	skin/lesion swab	skin/lesion swab	PG3	PG2	USA	USA	1	0	1	0	1	0.992655	0.998184	0.844998	0.995998	0.998298	0.998089
1208	BK012035	BK012010	MOCV1	MOCV1	MET2092	MET1093	skin/lesion swab	skin/lesion swab	PG3	PG2	USA	USA	1	0	1	0	1	0.992363	0.992425	0.844998	0.995998	0.998298	0.998089
1209	BK012035	BK012015	MOCV1	MOCV1	MET2092	MET1752	skin/lesion swab	skin/lesion swab	PG3	PG2	USA	USA	1	0	1	0	1	0.992336	0.992331	0.844998	0.995998	0.998298	0.998065
1210	BK012035	MH646551	MOCV1	MOCV1	MET2092	sercmolcont1	skin/lesion swab	unknown	PG3	PG1	USA	Australia	1	0	0	0	0	0.990845	0.998115	0.844998	0.89974	0.998298	0.997682
1211	BK012035	U60315	MOCV1	MOCV1	MET2092	U60315	skin/lesion swab	unknown	PG3	PG1	USA	USA	1	0	0	0	1	0.990918	0.994513	0.844844	0.89974	0.997447	0.997895
1212	BK012035	MN931743	MOCV1	MOCV1	MET2092	MET209	skin/lesion swab	lesion biopsy	PG3	PG1	USA	Slovenia	1	0	0	0	0	0.991178	0.99634	0.844998	0.89974	0.997447	0.998066
1213	BK012035	MN931742	MOCV1	MOCV1	MET2092	MET209	skin/lesion swab	lesion biopsy	PG3	PG1	USA	Slovenia	1	0	0	0	0	0.991164	0.99634	0.845153	0.89974	0.997447	0.998028
1214	BK012035	MN931744	MOCV1	MOCV1	MET2092	MET209	skin/lesion swab	lesion biopsy	PG3	PG1	USA	Slovenia	1	0	0	0	0	0.991164	0.99634	0.845153	0.89974	0.997447	0.998028
1215	BK012035	BK012020	MOCV1	MOCV1	MET2092	MET1843	skin/lesion swab	skin/lesion swab	PG3	PG1	USA	USA	1	0	1	0	1	0.991177	0.996014	0.844998	0.89974	0.998298	0.997986
1216	BK012035	BK012021	MOCV1	MOCV1	MET2092	MET1844	skin/lesion swab	skin/lesion swab	PG3	PG1	USA	USA	1	0	1	0	1	0.991194	0.996093	0.845153	0.89974	0.998298	0.997986
1217	BK012035	BK012024	MOCV1	MOCV1	MET2092	MET1847	skin/lesion swab	skin/lesion swab	PG3	PG1	USA	USA	1	0	1	0	1	0.991165	0.997436	0.844998	0.89974	0.998298	0.997986
1218	BK012035	BK012025	MOCV1	MOCV1	MET2092	MET1848	skin/lesion swab	skin/lesion swab	PG3	PG1	USA	USA	1	0	1	0	1	0.991189	0.996093	0.844998	0.89974	0.998298	0.997986
1219	BK012035	BK012027	MOCV1	MOCV1	MET2092	MET1850	skin/lesion swab	skin/lesion swab	PG3	PG1	USA	USA	1	0	1	0	1	0.99119	0.996235	0.844998	0.89974	0.998298	0.997986
1220	BK012035	BK012022	MOCV1	MOCV1	MET2092	MET1845	skin/lesion swab	skin/lesion swab	PG3	PG1	USA	USA	1	0	1	0	1	0.991155	0.995696	0.844998	0.89974	0.998298	0.997986
1221	BK012035	BK012023	MOCV1	MOCV1	MET2092	MET1846	skin/lesion swab	skin/lesion swab	PG3	PG1	USA	USA	1	0	1	0	1	0.990926	0.992165	0.845153	0.89974	0.998298	0.997986
1222	BK012035	BK012026	MOCV1	MOCV1	MET2092	MET1849	skin/lesion swab	skin/lesion swab	PG3	PG1	USA	USA	1	0	1	0	1	0.990968	0.992885	0.844998	0.89974	0.998298	0.997986
1223	BK012035	KY040275	MOCV1	MOCV1	MET2092	Madrid 2016_3	skin/lesion swab	unknown	PG3	PG1	USA	Spain: Madrid	1	0	0	0	0	0.991265	0.996592	0.845153	0.89974	0.998298	0.998039
1224	BK012035	MH320554	MOCV1	MOCV1	MET2092	MC349	skin/lesion swab	lesion biopsy	PG3	PG1	USA	Slovenia	1	0	0	0	0	0.990978	0.992501	0.844998	0.89974	0.998298	0.998028
1225	BK012035	BK012007	MOCV1	MOCV1	MET2092	MET1080	skin/lesion swab	skin/lesion swab	PG3	PG1	USA	USA	1	0	1	0	1	0.991175	0.996349	0.845153	0.89974	0.998298	0.997955
1226	BK012035	BK012014	MOCV1	MOCV1	MET2092	MET1727	skin/lesion swab	skin/lesion swab	PG3	PG1	USA	USA	1	0	1	0	1	0.991138	0.996935	0.845153	0.89974	0.998298	0.997955
1227	BK012035	BK012033	MOCV1	MOCV1	MET2092	MET2085	skin/lesion swab	skin/lesion swab	PG3	PG1	USA	USA	1	0	1	0	1	0.991151	0.996394	0.845153	0.89974	0.998298	0.997925
1228	BK012035	BK012034	MOCV1	MOCV1	MET2092	MET2086	skin/lesion swab	skin/lesion swab	PG3	PG1	USA	USA	1	0	1	0	1	0.991178	0.996674	0.845153	0.89974	0.998298	0.997935
1229	BK012035	BK012005	MOCV1	MOCV1	MET2092	MET1077	skin/lesion swab	skin/lesion swab	PG3	PG1	USA	USA	1	0	1	0	1	0.991138	0.996861	0.845153	0.89974	0.998298	0.997961
1230	BK012035	BK012012	MOCV1	MOCV1	MET2092	MET1719	skin/lesion swab	skin/lesion swab	PG3	PG1	USA	USA	1	0	1	0	1	0.991123	0.996185	0.845153	0.89974	0.998298	0.997961
1231	BK012035	BK012006	MOCV1	MOCV1	MET2092	MET1078	skin/lesion swab	skin/lesion swab	PG3	PG1	USA	USA	1	0	1	0	1	0.991129	0.996505	0.845153	0.89974	0.998298	0.997961
1232	BK012035	BK012036	MOCV1	MOCV1	MET2092	MET2093	skin/lesion swab	skin/lesion swab	PG3	PG1	USA	USA	1	0	1	0	1	0.991193	0.996497	0.845153	0.89974	0.998298	0.997961
1233	BK012035	BK012011	MOCV1	MOCV1	MET2092	MET1715	skin/lesion swab	skin/lesion swab	PG3	PG1	USA	USA	1	0	1	0	1	0.991202	0.997412	0.845153	0.89974	0.998298	0.998026
1234	BK012035	BK012013	MOCV1	MOCV1	MET2092	MET1721	skin/lesion swab	skin/lesion swab	PG3	PG1	USA	USA	1	0	1	0	1	0.991167	0.997796	0.845153	0.89974	0.998298	0.997966
1235	MN931748	OQ401159	MOCV1	MOCV3	P05S01	OQ401159	lesion biopsy	lesion biopsy	PG2	PG6	Slovenia	Sweden	0	0	1	0	0	0.922084	0.914381	0.845247	0.894479	0.951489	0.926391
1236	MN931748	OQ401160	MOCV1	MOCV3	P05S01	OQ401160	lesion biopsy	lesion biopsy	PG2	PG6	Slovenia	Sweden	0	0	1	0	0	0.923139	0.915337	0.84483	0.914776	0.951489	0.926985
1237	MN931748	MH320549	MOCV1	MOCV2	P05S01	MC313	lesion biopsy	lesion biopsy	PG2	PG4	Slovenia	Slovenia	0	0	1	0	1	0.937661	0.942423	0.845236	0.941532	0.999149	0.940982
1238	MN931748	MN931747	MOCV1	MOCV2	P05S01	P05S0	lesion biopsy	lesion biopsy	PG2	PG4	Slovenia	Slovenia	0	0	1	0	1	0.937481	0.94317	0.845081	0.941532	0.960851	0.941041
1239	MN931748	MN931741	MOCV1	MOCV2	P05S01	P05S0	lesion biopsy	lesion biopsy	PG2	PG4	Slovenia	Slovenia	0	0	1	0	1	0.937576	0.943464	0.844926	0.941532	0.960851	0.941144
1240	MN931748	MH320550	MOCV1	MOCV2	P05S01	MC316	lesion biopsy	lesion biopsy	PG2	PG4	Slovenia	Slovenia	0	0	1	0	1	0.937466	0.942423	0.844926	0.941532	0.960851	0.941058
1241	MN931748	MN931740	MOCV1	MOCV2	P05S01	P05S0	lesion biopsy	lesion biopsy	PG2	PG4	Slovenia	Slovenia	0	0	1	0	1	0.937467	0.943464	0.844926	0.941532	0.960851	0.941022
1242	MN931748	MN931751	MOCV1	MOCV2	P05S01	MC344	lesion biopsy	lesion biopsy	PG2	PG4	Slovenia	Slovenia	0	0	1	0	1	0.937481	0.942999	0.845081	0.941532	0.960851	0.94105
1243	MN931748	MH320551	MOCV1	MOCV2	P05S01	MC332	lesion biopsy	lesion biopsy	PG2	PG4	Slovenia	Slovenia	0	0	1	0	1	0.937525	0.943151	0.845081	0.941532	0.960851	0.941092
1244	MN931748	KY040274	MOCV1	MOCV2	P05S01	Madrid 2016_1	lesion biopsy	unknown	PG2	PG4	Slovenia	Spain: Madrid	0	0	0	0	0	0.937581	0.943464	0.845236	0.941532	0.960851	0.941132
1245	MN931748	MH320548	MOCV1	MOCV2	P05S01	MB98	lesion biopsy	lesion biopsy	PG2	PG4	Slovenia	Slovenia	0	0	1	0	1	0.937488	0.943464	0.844926	0.941532	0.96	0.941058
1246	MN931748	MN931745	MOCV1	MOCV2	P05S01	P05S0	lesion biopsy	lesion biopsy	PG2	PG4	Slovenia	Slovenia	0	0	1	0	1	0.937559	0.94317	0.845236	0.941532	0.960851	0.94112
1247	MN931748	MN931746	MOCV1	MOCV2	P05S01	P05S0	lesion biopsy	lesion biopsy	PG2	PG4	Slovenia	Slovenia	0	0	1	0	1	0.937562	0.943481	0.845236	0.941532	0.960851	0.941113
1248	MN931748	MH320556	MOCV1	MOCV2	P05S01	MC515	lesion biopsy	lesion biopsy	PG2	PG5	Slovenia	Slovenia	0	0	1	0	1	0.936588	0.943464	0.820597	0.941532	0.960851	0.940953
1249	MN931748	MN931752	MOCV1	MOCV2	P05S01	MC515	lesion biopsy	lesion biopsy	PG2	PG5	Slovenia	Slovenia	0	0	1	0	1	0.936588	0.943464	0.820597	0.941532	0.960851	0.940953
1250	MN931748	MN931750	MOCV1	MOCV2	P05S01	MB101	lesion biopsy	lesion biopsy	PG2	PG5	Slovenia	Slovenia	0	0	1	0	1	0.936911	0.943464	0.82044	0.941532	0.999149	0.941046
1251	MN931748	BK012019	MOCV1	MOCV2	P05S01	MET1825	lesion biopsy	skin/lesion swab	PG2	PG5	Slovenia	USA	0	0	0	0	0	0.936788	0.943481	0.820597	0.941532	0.999149	0.940904
1252	MN931748	KY040276	MOCV1	MOCV1	P05S01	Madrid 2016_6	lesion biopsy	unknown	PG2	PG3	Slovenia	Spain: Madrid	1	0	0	0	0	0.99196	0.996423	0.845153	0.952825	0.999149	0.997997
1253	MN931748	BK012035	MOCV1	MOCV1	P05S01	MET2092	lesion biopsy	skin/lesion swab	PG2	PG3	Slovenia	USA	1	0	0	0	0	0.991959	0.996253	0.845153	0.953344	0.999149	0.997997
1254	MN931748	MN931749	MOCV1	MOCV1	P05S01	P05S0	lesion biopsy	lesion biopsy	PG2	PG2	Slovenia	Slovenia	1	1	1	0	1	0.999856	0.995895	1	1	1	0.999988
1255	MN931748	MH320547	MOCV1	MOCV1	P05S01	MB100	lesion biopsy	lesion biopsy	PG2	PG2	Slovenia	Slovenia	1	1	1	0	1	0.999424	0.998467	1	0.955936	1	0.999939
1256	MN931748	MH320553	MOCV1	MOCV1	P05S01	MC343	lesion biopsy	lesion biopsy	PG2	PG2	Slovenia	Slovenia	1	1	1	0	1	0.99943	0.998467	1	0.956454	1	0.999939
1257	MN931748	MH320552	MOCV1	MOCV1	P05S01	MC340	lesion biopsy	lesion biopsy	PG2	PG2	Slovenia	Slovenia	1	1	1	0	1	0.999446	0.998467	1	0.956454	1	0.999957
1258	MN931748	MH320555	MOCV1	MOCV1	P05S01	MC505	lesion biopsy	lesion biopsy	PG2	PG2	Slovenia	Slovenia	1	1	1	0	1	0.99943	0.998467	1	0.956454	0.999149	0.999945
1259	MN931748	MN202187	MOCV1	MOCV1	P05S01	NT2017	lesion biopsy	lesion biopsy	PG2	PG2	Slovenia	Australia	1	1	1	0	0	0.998588	0.998116	0.999389	0.954381	0.999149	0.99908
1260	MN931748	BK012028	MOCV1	MOCV1	P05S01	MET1867	lesion biopsy	skin/lesion swab	PG2	PG2	Slovenia	USA	1	1	0	0	0	0.998577	0.998458	0.999389	0.954899	1	0.999044
1261	MN931748	BK012029	MOCV1	MOCV1	P05S01	MET1868	lesion biopsy	skin/lesion swab	PG2	PG2	Slovenia	USA	1	1	0	0	0	0.998577	0.998458	0.999389	0.954899	1	0.999044
1262	MN931748	BK012037	MOCV1	MOCV1	P05S01	MET2101	lesion biopsy	skin/lesion swab	PG2	PG2	Slovenia	USA	1	1	0	0	0	0.998577	0.998458	0.999389	0.954899	1	0.999044
1263	MN931748	BK012038	MOCV1	MOCV1	P05S01	MET2102	lesion biopsy	skin/lesion swab	PG2	PG2	Slovenia	USA	1	1	0	0	0	0.998588	0.998458	0.999389	0.954899	1	0.999056
1264	MN931748	BK012030	MOCV1	MOCV1	P05S01	MET1870	lesion biopsy	skin/lesion swab	PG2	PG2	Slovenia	USA	1	1	0	0	0	0.998598	0.998458	0.999389	0.954899	1	0.999068
1265	MN931748	BK012031	MOCV1	MOCV1	P05S01	MET1872	lesion biopsy	skin/lesion swab	PG2	PG2	Slovenia	USA	1	1	0	0	0	0.998577	0.998458	0.999389	0.954899	1	0.999044
1266	MN931748	BK012032	MOCV1	MOCV1	P05S01	MET1874	lesion biopsy	skin/lesion swab	PG2	PG2	Slovenia	USA	1	1	0	0	0	0.998577	0.998458	0.999389	0.954899	1	0.999044
1267	MN931748	KY040277	MOCV1	MOCV1	P05S01	Madrid 2016_7	lesion biopsy	unknown	PG2	PG2	Slovenia	Spain: Madrid	1	1	0	0	0	0.99802	0.995232	0.999237	0.955417	0.999149	0.998558
1268	MN931748	BK012016	MOCV1	MOCV1	P05S01	MET1756	lesion biopsy	skin/lesion swab	PG2	PG2	Slovenia	USA	1	1	0	0	0	0.998041	0.996575	0.999237	0.955417	0.999149	0.998533
1269	MN931748	BK012009	MOCV1	MOCV1	P05S01	MET1090	lesion biopsy	skin/lesion swab	PG2	PG2	Slovenia	USA	1	1	0	0	0	0.99803	0.995568	0.999237	0.955417	0.999149	0.998557
1270	MN931748	BK012008	MOCV1	MOCV1	P05S01	MET1089	lesion biopsy	skin/lesion swab	PG2	PG2	Slovenia	USA	1	1	0	0	0	0.998057	0.996575	0.999237	0.955417	0.999149	0.998551
1271	MN931748	BK012017	MOCV1	MOCV1	P05S01	MET1758	lesion biopsy	skin/lesion swab	PG2	PG2	Slovenia	USA	1	1	0	0	0	0.998063	0.996575	0.999237	0.955417	0.999149	0.998557
1272	MN931748	BK012018	MOCV1	MOCV1	P05S01	MET1762	lesion biopsy	skin/lesion swab	PG2	PG2	Slovenia	USA	1	1	0	0	0	0.998063	0.996575	0.999237	0.955417	0.999149	0.998557
1273	MN931748	BK012010	MOCV1	MOCV1	P05S01	MET1093	lesion biopsy	skin/lesion swab	PG2	PG2	Slovenia	USA	1	1	0	0	0	0.99803	0.995568	0.999237	0.955417	0.999149	0.998557
1274	MN931748	BK012015	MOCV1	MOCV1	P05S01	MET1752	lesion biopsy	skin/lesion swab	PG2	PG2	Slovenia	USA	1	1	0	0	0	0.998008	0.995568	0.999237	0.955417	0.999149	0.998533
1275	MN931748	MH646551	MOCV1	MOCV1	P05S01	sercmolcont1	lesion biopsy	unknown	PG2	PG1	Slovenia	Australia	1	0	0	0	0	0.997251	0.998116	0.999237	0.947631	0.999149	0.998247
1276	MN931748	U60315	MOCV1	MOCV1	P05S01	U60315	lesion biopsy	unknown	PG2	PG1	Slovenia	USA	1	0	0	0	0	0.997367	0.998293	0.999542	0.947132	0.998298	0.998369
1277	MN931748	MN931743	MOCV1	MOCV1	P05S01	P05S0	lesion biopsy	lesion biopsy	PG2	PG1	Slovenia	Slovenia	1	0	1	0	1	0.997378	0.995232	0.999237	0.947631	0.998298	0.9985
1278	MN931748	MN931742	MOCV1	MOCV1	P05S01	P05S0	lesion biopsy	lesion biopsy	PG2	PG1	Slovenia	Slovenia	1	0	1	0	1	0.997343	0.995232	0.999084	0.947631	0.998298	0.998465
1279	MN931748	MN931744	MOCV1	MOCV1	P05S01	P05S0	lesion biopsy	lesion biopsy	PG2	PG1	Slovenia	Slovenia	1	0	1	0	1	0.997343	0.995232	0.999084	0.947631	0.998298	0.998465
1280	MN931748	BK012020	MOCV1	MOCV1	P05S01	MET1843	lesion biopsy	skin/lesion swab	PG2	PG1	Slovenia	USA	1	0	0	0	0	0.997394	0.99506	0.999237	0.947132	0.999149	0.998442
1281	MN931748	BK012021	MOCV1	MOCV1	P05S01	MET1844	lesion biopsy	skin/lesion swab	PG2	PG1	Slovenia	USA	1	0	0	0	0	0.997389	0.99506	0.999084	0.947132	0.999149	0.998442
1282	MN931748	BK012024	MOCV1	MOCV1	P05S01	MET1847	lesion biopsy	skin/lesion swab	PG2	PG1	Slovenia	USA	1	0	0	0	0	0.997422	0.995892	0.999237	0.947132	0.999149	0.998442
1283	MN931748	BK012025	MOCV1	MOCV1	P05S01	MET1848	lesion biopsy	skin/lesion swab	PG2	PG1	Slovenia	USA	1	0	0	0	0	0.997394	0.99506	0.999237	0.947132	0.999149	0.998442
1284	MN931748	BK012027	MOCV1	MOCV1	P05S01	MET1850	lesion biopsy	skin/lesion swab	PG2	PG1	Slovenia	USA	1	0	0	0	0	0.997394	0.99506	0.999237	0.947132	0.999149	0.998442
1285	MN931748	BK012022	MOCV1	MOCV1	P05S01	MET1845	lesion biopsy	skin/lesion swab	PG2	PG1	Slovenia	USA	1	0	0	0	0	0.997394	0.99506	0.999237	0.947132	0.999149	0.998442
1286	MN931748	BK012023	MOCV1	MOCV1	P05S01	MET1846	lesion biopsy	skin/lesion swab	PG2	PG1	Slovenia	USA	1	0	0	0	0	0.997389	0.99506	0.999084	0.947132	0.999149	0.998442
1287	MN931748	BK012026	MOCV1	MOCV1	P05S01	MET1849	lesion biopsy	skin/lesion swab	PG2	PG1	Slovenia	USA	1	0	0	0	0	0.997394	0.99506	0.999237	0.947132	0.999149	0.998442
1288	MN931748	KY040275	MOCV1	MOCV1	P05S01	Madrid 2016_3	lesion biopsy	unknown	PG2	PG1	Slovenia	Spain: Madrid	1	0	0	0	0	0.997554	0.995911	0.999695	0.947631	0.999149	0.998563
1289	MN931748	MH320554	MOCV1	MOCV1	P05S01	MC349	lesion biopsy	lesion biopsy	PG2	PG1	Slovenia	Slovenia	1	0	1	0	1	0.997633	0.997274	0.999389	0.947631	0.999149	0.998613
1290	MN931748	BK012007	MOCV1	MOCV1	P05S01	MET1080	lesion biopsy	skin/lesion swab	PG2	PG1	Slovenia	USA	1	0	0	0	0	0.997565	0.995741	0.999542	0.947631	0.999149	0.998587
1291	MN931748	BK012014	MOCV1	MOCV1	P05S01	MET1727	lesion biopsy	skin/lesion swab	PG2	PG1	Slovenia	USA	1	0	0	0	0	0.997603	0.996917	0.999542	0.947631	0.999149	0.998587
1292	MN931748	BK012033	MOCV1	MOCV1	P05S01	MET2085	lesion biopsy	skin/lesion swab	PG2	PG1	Slovenia	USA	1	0	0	0	0	0.997544	0.995911	0.999542	0.947631	0.999149	0.998558
1293	MN931748	BK012034	MOCV1	MOCV1	P05S01	MET2086	lesion biopsy	skin/lesion swab	PG2	PG1	Slovenia	USA	1	0	0	0	0	0.997559	0.995911	0.999542	0.947631	0.999149	0.998575
1294	MN931748	BK012005	MOCV1	MOCV1	P05S01	MET1077	lesion biopsy	skin/lesion swab	PG2	PG1	Slovenia	USA	1	0	0	0	0	0.997527	0.997088	0.999237	0.947631	0.999149	0.998515
1295	MN931748	BK012012	MOCV1	MOCV1	P05S01	MET1719	lesion biopsy	skin/lesion swab	PG2	PG1	Slovenia	USA	1	0	0	0	0	0.997527	0.997096	0.999237	0.947631	0.999149	0.998515
1296	MN931748	BK012006	MOCV1	MOCV1	P05S01	MET1078	lesion biopsy	skin/lesion swab	PG2	PG1	Slovenia	USA	1	0	0	0	0	0.997521	0.996925	0.999237	0.947631	0.999149	0.998514
1297	MN931748	BK012036	MOCV1	MOCV1	P05S01	MET2093	lesion biopsy	skin/lesion swab	PG2	PG1	Slovenia	USA	1	0	0	0	0	0.997493	0.996081	0.999237	0.947631	0.999149	0.998514
1298	MN931748	BK012011	MOCV1	MOCV1	P05S01	MET1715	lesion biopsy	skin/lesion swab	PG2	PG1	Slovenia	USA	1	0	0	0	0	0.997568	0.997088	0.999237	0.947631	0.999149	0.998562
1299	MN931748	BK012013	MOCV1	MOCV1	P05S01	MET1721	lesion biopsy	skin/lesion swab	PG2	PG1	Slovenia	USA	1	0	0	0	0	0.997526	0.997088	0.999237	0.947631	0.999149	0.998514
1300	MN931749	OQ401159	MOCV1	MOCV3	P05S02	OQ401159	lesion biopsy	lesion biopsy	PG2	PG6	Slovenia	Sweden	0	0	1	0	0	0.922067	0.913645	0.845247	0.894479	0.951489	0.9264
1301	MN931749	OQ401160	MOCV1	MOCV3	P05S02	OQ401160	lesion biopsy	lesion biopsy	PG2	PG6	Slovenia	Sweden	0	0	1	0	0	0.923122	0.914602	0.84483	0.914776	0.951489	0.926994
1302	MN931749	MH320549	MOCV1	MOCV2	P05S02	MC313	lesion biopsy	lesion biopsy	PG2	PG4	Slovenia	Slovenia	0	0	1	0	1	0.93759	0.939259	0.845236	0.941532	0.999149	0.941022
1303	MN931749	MN931747	MOCV1	MOCV2	P05S02	P05S0	lesion biopsy	lesion biopsy	PG2	PG4	Slovenia	Slovenia	0	0	1	0	1	0.9374	0.939378	0.845081	0.941532	0.960851	0.941093
1304	MN931749	MN931741	MOCV1	MOCV2	P05S02	P05S0	lesion biopsy	lesion biopsy	PG2	PG4	Slovenia	Slovenia	0	0	1	0	1	0.937485	0.93967	0.844926	0.941532	0.960851	0.941184
1305	MN931749	MH320550	MOCV1	MOCV2	P05S02	MC316	lesion biopsy	lesion biopsy	PG2	PG4	Slovenia	Slovenia	0	0	1	0	1	0.937395	0.939259	0.844926	0.941532	0.960851	0.941098
1306	MN931749	MN931740	MOCV1	MOCV2	P05S02	P05S0	lesion biopsy	lesion biopsy	PG2	PG4	Slovenia	Slovenia	0	0	1	0	1	0.937387	0.93967	0.844926	0.941532	0.960851	0.941074
1307	MN931749	MN931751	MOCV1	MOCV2	P05S02	MC344	lesion biopsy	lesion biopsy	PG2	PG4	Slovenia	Slovenia	0	0	1	0	1	0.937385	0.939207	0.845081	0.941532	0.960851	0.941083
1308	MN931749	MH320551	MOCV1	MOCV2	P05S02	MC332	lesion biopsy	lesion biopsy	PG2	PG4	Slovenia	Slovenia	0	0	1	0	1	0.937414	0.939378	0.845081	0.941532	0.960851	0.941108
1309	MN931749	KY040274	MOCV1	MOCV2	P05S02	Madrid 2016_1	lesion biopsy	unknown	PG2	PG4	Slovenia	Spain: Madrid	0	0	0	0	0	0.937501	0.93967	0.845236	0.941532	0.960851	0.941184
1310	MN931749	MH320548	MOCV1	MOCV2	P05S02	MB98	lesion biopsy	lesion biopsy	PG2	PG4	Slovenia	Slovenia	0	0	1	0	1	0.937389	0.93967	0.844926	0.941532	0.96	0.941089
1311	MN931749	MN931745	MOCV1	MOCV2	P05S02	P05S0	lesion biopsy	lesion biopsy	PG2	PG4	Slovenia	Slovenia	0	0	1	0	1	0.937468	0.939378	0.845236	0.941532	0.960851	0.941159
1312	MN931749	MN931746	MOCV1	MOCV2	P05S02	P05S0	lesion biopsy	lesion biopsy	PG2	PG4	Slovenia	Slovenia	0	0	1	0	1	0.937509	0.940903	0.845236	0.941532	0.960851	0.941149
1313	MN931749	MH320556	MOCV1	MOCV2	P05S02	MC515	lesion biopsy	lesion biopsy	PG2	PG5	Slovenia	Slovenia	0	0	1	0	1	0.936497	0.93967	0.820597	0.941532	0.960851	0.940993
1314	MN931749	MN931752	MOCV1	MOCV2	P05S02	MC515	lesion biopsy	lesion biopsy	PG2	PG5	Slovenia	Slovenia	0	0	1	0	1	0.936497	0.93967	0.820597	0.941532	0.960851	0.940993
1315	MN931749	MN931750	MOCV1	MOCV2	P05S02	MB101	lesion biopsy	lesion biopsy	PG2	PG5	Slovenia	Slovenia	0	0	1	0	1	0.936811	0.93967	0.82044	0.941532	0.999149	0.941074
1316	MN931749	BK012019	MOCV1	MOCV2	P05S02	MET1825	lesion biopsy	skin/lesion swab	PG2	PG5	Slovenia	USA	0	0	0	0	0	0.936731	0.940903	0.820597	0.941532	0.999149	0.940937
1317	MN931749	KY040276	MOCV1	MOCV1	P05S02	Madrid 2016_6	lesion biopsy	unknown	PG2	PG3	Slovenia	Spain: Madrid	1	0	0	0	0	0.991856	0.9935	0.845153	0.952825	0.999149	0.99799
1318	MN931749	BK012035	MOCV1	MOCV1	P05S02	MET2092	lesion biopsy	skin/lesion swab	PG2	PG3	Slovenia	USA	1	0	0	0	0	0.991855	0.993329	0.845153	0.953344	0.999149	0.99799
1319	MN931749	MN931748	MOCV1	MOCV1	P05S02	P05S0	lesion biopsy	lesion biopsy	PG2	PG2	Slovenia	Slovenia	1	1	1	0	1	0.999856	0.995895	1	1	1	0.999988
1320	MN931749	MH320547	MOCV1	MOCV1	P05S02	MB100	lesion biopsy	lesion biopsy	PG2	PG2	Slovenia	Slovenia	1	1	1	0	1	0.999325	0.995553	1	0.955936	1	0.999933
1321	MN931749	MH320553	MOCV1	MOCV1	P05S02	MC343	lesion biopsy	lesion biopsy	PG2	PG2	Slovenia	Slovenia	1	1	1	0	1	0.99933	0.995553	1	0.956454	1	0.999933
1322	MN931749	MH320552	MOCV1	MOCV1	P05S02	MC340	lesion biopsy	lesion biopsy	PG2	PG2	Slovenia	Slovenia	1	1	1	0	1	0.999347	0.995553	1	0.956454	1	0.999951
1323	MN931749	MH320555	MOCV1	MOCV1	P05S02	MC505	lesion biopsy	lesion biopsy	PG2	PG2	Slovenia	Slovenia	1	1	1	0	1	0.99933	0.995553	1	0.956454	0.999149	0.999939
1324	MN931749	MN202187	MOCV1	MOCV1	P05S02	NT2017	lesion biopsy	lesion biopsy	PG2	PG2	Slovenia	Australia	1	1	1	0	0	0.998499	0.995705	0.999389	0.954381	0.999149	0.999068
1325	MN931749	BK012028	MOCV1	MOCV1	P05S02	MET1867	lesion biopsy	skin/lesion swab	PG2	PG2	Slovenia	USA	1	1	0	0	0	0.998488	0.996049	0.999389	0.954899	1	0.999032
1326	MN931749	BK012029	MOCV1	MOCV1	P05S02	MET1868	lesion biopsy	skin/lesion swab	PG2	PG2	Slovenia	USA	1	1	0	0	0	0.998488	0.996049	0.999389	0.954899	1	0.999032
1327	MN931749	BK012037	MOCV1	MOCV1	P05S02	MET2101	lesion biopsy	skin/lesion swab	PG2	PG2	Slovenia	USA	1	1	0	0	0	0.998488	0.996049	0.999389	0.954899	1	0.999032
1328	MN931749	BK012038	MOCV1	MOCV1	P05S02	MET2102	lesion biopsy	skin/lesion swab	PG2	PG2	Slovenia	USA	1	1	0	0	0	0.998504	0.996049	0.999389	0.954899	1	0.999049
1329	MN931749	BK012030	MOCV1	MOCV1	P05S02	MET1870	lesion biopsy	skin/lesion swab	PG2	PG2	Slovenia	USA	1	1	0	0	0	0.99852	0.996049	0.999389	0.954899	1	0.999067
1330	MN931749	BK012031	MOCV1	MOCV1	P05S02	MET1872	lesion biopsy	skin/lesion swab	PG2	PG2	Slovenia	USA	1	1	0	0	0	0.998488	0.996049	0.999389	0.954899	1	0.999032
1331	MN931749	BK012032	MOCV1	MOCV1	P05S02	MET1874	lesion biopsy	skin/lesion swab	PG2	PG2	Slovenia	USA	1	1	0	0	0	0.998489	0.996049	0.999389	0.954899	1	0.999032
1332	MN931749	KY040277	MOCV1	MOCV1	P05S02	Madrid 2016_7	lesion biopsy	unknown	PG2	PG2	Slovenia	Spain: Madrid	1	1	0	0	0	0.997914	0.992304	0.999237	0.955417	0.999149	0.998545
1333	MN931749	BK012016	MOCV1	MOCV1	P05S02	MET1756	lesion biopsy	skin/lesion swab	PG2	PG2	Slovenia	USA	1	1	0	0	0	0.997952	0.994161	0.999237	0.955417	0.999149	0.998521
1334	MN931749	BK012009	MOCV1	MOCV1	P05S02	MET1090	lesion biopsy	skin/lesion swab	PG2	PG2	Slovenia	USA	1	1	0	0	0	0.997925	0.992638	0.999237	0.955417	0.999149	0.998545
1335	MN931749	BK012008	MOCV1	MOCV1	P05S02	MET1089	lesion biopsy	skin/lesion swab	PG2	PG2	Slovenia	USA	1	1	0	0	0	0.997974	0.994161	0.999237	0.955417	0.999149	0.998545
1336	MN931749	BK012017	MOCV1	MOCV1	P05S02	MET1758	lesion biopsy	skin/lesion swab	PG2	PG2	Slovenia	USA	1	1	0	0	0	0.997974	0.994161	0.999237	0.955417	0.999149	0.998545
1337	MN931749	BK012018	MOCV1	MOCV1	P05S02	MET1762	lesion biopsy	skin/lesion swab	PG2	PG2	Slovenia	USA	1	1	0	0	0	0.997974	0.994161	0.999237	0.955417	0.999149	0.998545
1338	MN931749	BK012010	MOCV1	MOCV1	P05S02	MET1093	lesion biopsy	skin/lesion swab	PG2	PG2	Slovenia	USA	1	1	0	0	0	0.997924	0.992638	0.999237	0.955417	0.999149	0.998545
1339	MN931749	BK012015	MOCV1	MOCV1	P05S02	MET1752	lesion biopsy	skin/lesion swab	PG2	PG2	Slovenia	USA	1	1	0	0	0	0.997902	0.992638	0.999237	0.955417	0.999149	0.998521
1340	MN931749	MH646551	MOCV1	MOCV1	P05S02	sercmolcont1	lesion biopsy	unknown	PG2	PG1	Slovenia	Australia	1	0	0	0	0	0.997183	0.995705	0.999237	0.947631	0.999149	0.998259
1341	MN931749	U60315	MOCV1	MOCV1	P05S02	U60315	lesion biopsy	unknown	PG2	PG1	Slovenia	USA	1	0	0	0	0	0.997239	0.994689	0.999542	0.947132	0.998298	0.998356
1342	MN931749	MN931743	MOCV1	MOCV1	P05S02	P05S0	lesion biopsy	lesion biopsy	PG2	PG1	Slovenia	Slovenia	1	0	1	0	1	0.997283	0.992304	0.999237	0.947631	0.998298	0.998499
1343	MN931749	MN931742	MOCV1	MOCV1	P05S02	P05S0	lesion biopsy	lesion biopsy	PG2	PG1	Slovenia	Slovenia	1	0	1	0	1	0.997242	0.992304	0.999084	0.947631	0.998298	0.998459
1344	MN931749	MN931744	MOCV1	MOCV1	P05S02	P05S0	lesion biopsy	lesion biopsy	PG2	PG1	Slovenia	Slovenia	1	0	1	0	1	0.997242	0.992304	0.999084	0.947631	0.998298	0.998459
1345	MN931749	BK012020	MOCV1	MOCV1	P05S02	MET1843	lesion biopsy	skin/lesion swab	PG2	PG1	Slovenia	USA	1	0	0	0	0	0.997293	0.99213	0.999237	0.947132	0.999149	0.998435
1346	MN931749	BK012021	MOCV1	MOCV1	P05S02	MET1844	lesion biopsy	skin/lesion swab	PG2	PG1	Slovenia	USA	1	0	0	0	0	0.997288	0.99213	0.999084	0.947132	0.999149	0.998435
1347	MN931749	BK012024	MOCV1	MOCV1	P05S02	MET1847	lesion biopsy	skin/lesion swab	PG2	PG1	Slovenia	USA	1	0	0	0	0	0.997337	0.993476	0.999237	0.947132	0.999149	0.998435
1348	MN931749	BK012025	MOCV1	MOCV1	P05S02	MET1848	lesion biopsy	skin/lesion swab	PG2	PG1	Slovenia	USA	1	0	0	0	0	0.997293	0.99213	0.999237	0.947132	0.999149	0.998435
1349	MN931749	BK012027	MOCV1	MOCV1	P05S02	MET1850	lesion biopsy	skin/lesion swab	PG2	PG1	Slovenia	USA	1	0	0	0	0	0.997293	0.99213	0.999237	0.947132	0.999149	0.998435
1350	MN931749	BK012022	MOCV1	MOCV1	P05S02	MET1845	lesion biopsy	skin/lesion swab	PG2	PG1	Slovenia	USA	1	0	0	0	0	0.997293	0.99213	0.999237	0.947132	0.999149	0.998435
1351	MN931749	BK012023	MOCV1	MOCV1	P05S02	MET1846	lesion biopsy	skin/lesion swab	PG2	PG1	Slovenia	USA	1	0	0	0	0	0.997288	0.99213	0.999084	0.947132	0.999149	0.998435
1352	MN931749	BK012026	MOCV1	MOCV1	P05S02	MET1849	lesion biopsy	skin/lesion swab	PG2	PG1	Slovenia	USA	1	0	0	0	0	0.997293	0.99213	0.999237	0.947132	0.999149	0.998435
1353	MN931749	KY040275	MOCV1	MOCV1	P05S02	Madrid 2016_3	lesion biopsy	unknown	PG2	PG1	Slovenia	Spain: Madrid	1	0	0	0	0	0.99747	0.992985	0.999695	0.947631	0.999149	0.998574
1354	MN931749	MH320554	MOCV1	MOCV1	P05S02	MC349	lesion biopsy	lesion biopsy	PG2	PG1	Slovenia	Slovenia	1	0	1	0	1	0.997533	0.994354	0.999389	0.947631	0.999149	0.998607
1355	MN931749	BK012007	MOCV1	MOCV1	P05S02	MET1080	lesion biopsy	skin/lesion swab	PG2	PG1	Slovenia	USA	1	0	0	0	0	0.997459	0.992814	0.999542	0.947631	0.999149	0.998575
1356	MN931749	BK012014	MOCV1	MOCV1	P05S02	MET1727	lesion biopsy	skin/lesion swab	PG2	PG1	Slovenia	USA	1	0	0	0	0	0.997514	0.994503	0.999542	0.947631	0.999149	0.998575
1357	MN931749	BK012033	MOCV1	MOCV1	P05S02	MET2085	lesion biopsy	skin/lesion swab	PG2	PG1	Slovenia	USA	1	0	0	0	0	0.997438	0.992985	0.999542	0.947631	0.999149	0.998545
1358	MN931749	BK012034	MOCV1	MOCV1	P05S02	MET2086	lesion biopsy	skin/lesion swab	PG2	PG1	Slovenia	USA	1	0	0	0	0	0.997458	0.992985	0.999542	0.947631	0.999149	0.998568
1359	MN931749	BK012005	MOCV1	MOCV1	P05S02	MET1077	lesion biopsy	skin/lesion swab	PG2	PG1	Slovenia	USA	1	0	0	0	0	0.997437	0.994674	0.999237	0.947631	0.999149	0.998502
1360	MN931749	BK012012	MOCV1	MOCV1	P05S02	MET1719	lesion biopsy	skin/lesion swab	PG2	PG1	Slovenia	USA	1	0	0	0	0	0.997393	0.993315	0.999237	0.947631	0.999149	0.998502
1361	MN931749	BK012006	MOCV1	MOCV1	P05S02	MET1078	lesion biopsy	skin/lesion swab	PG2	PG1	Slovenia	USA	1	0	0	0	0	0.997387	0.993144	0.999237	0.947631	0.999149	0.998502
1362	MN931749	BK012036	MOCV1	MOCV1	P05S02	MET2093	lesion biopsy	skin/lesion swab	PG2	PG1	Slovenia	USA	1	0	0	0	0	0.997382	0.992984	0.999237	0.947631	0.999149	0.998502
1363	MN931749	BK012011	MOCV1	MOCV1	P05S02	MET1715	lesion biopsy	skin/lesion swab	PG2	PG1	Slovenia	USA	1	0	0	0	0	0.997479	0.994674	0.999237	0.947631	0.999149	0.998549
1364	MN931749	BK012013	MOCV1	MOCV1	P05S02	MET1721	lesion biopsy	skin/lesion swab	PG2	PG1	Slovenia	USA	1	0	0	0	0	0.997436	0.994674	0.999237	0.947631	0.999149	0.998502
1365	MH320547	OQ401159	MOCV1	MOCV3	MB100	OQ401159	lesion biopsy	lesion biopsy	PG2	PG6	Slovenia	Sweden	0	0	1	0	0	0.921338	0.906809	0.845247	0.867332	0.951489	0.926352
1366	MH320547	OQ401160	MOCV1	MOCV3	MB100	OQ401160	lesion biopsy	lesion biopsy	PG2	PG6	Slovenia	Sweden	0	0	1	0	0	0.922331	0.913357	0.84483	0.895087	0.951489	0.926568
1367	MH320547	MH320549	MOCV1	MOCV2	MB100	MC313	lesion biopsy	lesion biopsy	PG2	PG4	Slovenia	Slovenia	0	0	1	0	1	0.937419	0.943273	0.845236	0.900411	0.999149	0.940957
1368	MH320547	MN931747	MOCV1	MOCV2	MB100	MB10	lesion biopsy	lesion biopsy	PG2	PG4	Slovenia	Slovenia	0	0	1	0	1	0.937145	0.942101	0.845081	0.900411	0.960851	0.941035
1369	MH320547	MN931741	MOCV1	MOCV2	MB100	MB10	lesion biopsy	lesion biopsy	PG2	PG4	Slovenia	Slovenia	0	0	1	0	1	0.937354	0.944532	0.844926	0.900411	0.960851	0.941112
1370	MH320547	MH320550	MOCV1	MOCV2	MB100	MC316	lesion biopsy	lesion biopsy	PG2	PG4	Slovenia	Slovenia	0	0	1	0	1	0.937238	0.943515	0.844926	0.900411	0.960851	0.941024
1371	MH320547	MN931740	MOCV1	MOCV2	MB100	MB10	lesion biopsy	lesion biopsy	PG2	PG4	Slovenia	Slovenia	0	0	1	0	1	0.93734	0.945839	0.844926	0.900411	0.960851	0.941016
1372	MH320547	MN931751	MOCV1	MOCV2	MB100	MC344	lesion biopsy	lesion biopsy	PG2	PG4	Slovenia	Slovenia	0	0	1	0	1	0.936778	0.936408	0.845081	0.900411	0.960851	0.941024
1373	MH320547	MH320551	MOCV1	MOCV2	MB100	MC332	lesion biopsy	lesion biopsy	PG2	PG4	Slovenia	Slovenia	0	0	1	0	1	0.937134	0.941803	0.845081	0.900411	0.960851	0.941043
1374	MH320547	KY040274	MOCV1	MOCV2	MB100	Madrid 2016_1	lesion biopsy	unknown	PG2	PG4	Slovenia	Spain: Madrid	0	0	0	0	0	0.937377	0.944459	0.845236	0.900411	0.960851	0.941124
1375	MH320547	MH320548	MOCV1	MOCV2	MB100	MB98	lesion biopsy	lesion biopsy	PG2	PG4	Slovenia	Slovenia	0	0	1	0	1	0.937291	0.944601	0.844926	0.900411	0.96	0.941048
1376	MH320547	MN931745	MOCV1	MOCV2	MB100	MB10	lesion biopsy	lesion biopsy	PG2	PG4	Slovenia	Slovenia	0	0	1	0	1	0.937219	0.942343	0.845236	0.900411	0.960851	0.941091
1377	MH320547	MN931746	MOCV1	MOCV2	MB100	MB10	lesion biopsy	lesion biopsy	PG2	PG4	Slovenia	Slovenia	0	0	1	0	1	0.937364	0.945671	0.845236	0.900411	0.960851	0.941103
1378	MH320547	MH320556	MOCV1	MOCV2	MB100	MC515	lesion biopsy	lesion biopsy	PG2	PG5	Slovenia	Slovenia	0	0	1	0	1	0.936457	0.945941	0.820597	0.900411	0.960851	0.940925
1379	MH320547	MN931752	MOCV1	MOCV2	MB100	MC515	lesion biopsy	lesion biopsy	PG2	PG5	Slovenia	Slovenia	0	0	1	0	1	0.936451	0.945848	0.820597	0.900411	0.960851	0.940925
1380	MH320547	MN931750	MOCV1	MOCV2	MB100	MB101	lesion biopsy	lesion biopsy	PG2	PG5	Slovenia	Slovenia	0	0	1	0	1	0.936772	0.946068	0.82044	0.900411	0.999149	0.941007
1381	MH320547	BK012019	MOCV1	MOCV2	MB100	MET1825	lesion biopsy	skin/lesion swab	PG2	PG5	Slovenia	USA	0	0	0	0	0	0.936683	0.947726	0.820597	0.900411	0.999149	0.940878
1382	MH320547	KY040276	MOCV1	MOCV1	MB100	Madrid 2016_6	lesion biopsy	unknown	PG2	PG3	Slovenia	Spain: Madrid	1	0	0	0	0	0.992376	0.993447	0.845153	0.994997	0.999149	0.998026
1383	MH320547	BK012035	MOCV1	MOCV1	MB100	MET2092	lesion biopsy	skin/lesion swab	PG2	PG3	Slovenia	USA	1	0	0	0	0	0.992303	0.992408	0.845153	0.995498	0.999149	0.998014
1384	MH320547	MN931748	MOCV1	MOCV1	MB100	MB10	lesion biopsy	lesion biopsy	PG2	PG2	Slovenia	Slovenia	1	1	1	0	1	0.999424	0.998467	1	0.955936	1	0.999939
1385	MH320547	MN931749	MOCV1	MOCV1	MB100	MB10	lesion biopsy	lesion biopsy	PG2	PG2	Slovenia	Slovenia	1	1	1	0	1	0.999325	0.995553	1	0.955936	1	0.999933
1386	MH320547	MH320553	MOCV1	MOCV1	MB100	MC343	lesion biopsy	lesion biopsy	PG2	PG2	Slovenia	Slovenia	1	1	1	0	1	0.999941	0.999838	1	0.9995	1	0.999951
1387	MH320547	MH320552	MOCV1	MOCV1	MB100	MC340	lesion biopsy	lesion biopsy	PG2	PG2	Slovenia	Slovenia	1	1	1	0	1	0.999867	0.9984	1	0.9995	1	0.999976
1388	MH320547	MH320555	MOCV1	MOCV1	MB100	MC505	lesion biopsy	lesion biopsy	PG2	PG2	Slovenia	Slovenia	1	1	1	0	1	0.999904	0.999348	1	0.9995	0.999149	0.999951
1389	MH320547	MN202187	MOCV1	MOCV1	MB100	NT2017	lesion biopsy	lesion biopsy	PG2	PG2	Slovenia	Australia	1	1	1	0	0	0.998714	0.992644	0.999389	0.996498	0.999149	0.999081
1390	MH320547	BK012028	MOCV1	MOCV1	MB100	MET1867	lesion biopsy	skin/lesion swab	PG2	PG2	Slovenia	USA	1	1	0	0	0	0.99905	0.999037	0.999389	0.996998	1	0.999051
1391	MH320547	BK012029	MOCV1	MOCV1	MB100	MET1868	lesion biopsy	skin/lesion swab	PG2	PG2	Slovenia	USA	1	1	0	0	0	0.99905	0.999037	0.999389	0.996998	1	0.999051
1392	MH320547	BK012037	MOCV1	MOCV1	MB100	MET2101	lesion biopsy	skin/lesion swab	PG2	PG2	Slovenia	USA	1	1	0	0	0	0.99905	0.999037	0.999389	0.996998	1	0.999051
1393	MH320547	BK012038	MOCV1	MOCV1	MB100	MET2102	lesion biopsy	skin/lesion swab	PG2	PG2	Slovenia	USA	1	1	0	0	0	0.998741	0.99302	0.999389	0.996998	1	0.99905
1394	MH320547	BK012030	MOCV1	MOCV1	MB100	MET1870	lesion biopsy	skin/lesion swab	PG2	PG2	Slovenia	USA	1	1	0	0	0	0.998995	0.997556	0.999389	0.996998	1	0.999073
1395	MH320547	BK012031	MOCV1	MOCV1	MB100	MET1872	lesion biopsy	skin/lesion swab	PG2	PG2	Slovenia	USA	1	1	0	0	0	0.998975	0.997557	0.999389	0.996998	1	0.999051
1396	MH320547	BK012032	MOCV1	MOCV1	MB100	MET1874	lesion biopsy	skin/lesion swab	PG2	PG2	Slovenia	USA	1	1	0	0	0	0.99898	0.997665	0.999389	0.996998	1	0.999051
1397	MH320547	KY040277	MOCV1	MOCV1	MB100	Madrid 2016_7	lesion biopsy	unknown	PG2	PG2	Slovenia	Spain: Madrid	1	1	0	0	0	0.998321	0.994554	0.999237	0.997499	0.999149	0.998563
1398	MH320547	BK012016	MOCV1	MOCV1	MB100	MET1756	lesion biopsy	skin/lesion swab	PG2	PG2	Slovenia	USA	1	1	0	0	0	0.998474	0.996975	0.999237	0.997499	0.999149	0.998538
1399	MH320547	BK012009	MOCV1	MOCV1	MB100	MET1090	lesion biopsy	skin/lesion swab	PG2	PG2	Slovenia	USA	1	1	0	0	0	0.998284	0.994027	0.999237	0.997499	0.999149	0.998563
1400	MH320547	BK012008	MOCV1	MOCV1	MB100	MET1089	lesion biopsy	skin/lesion swab	PG2	PG2	Slovenia	USA	1	1	0	0	0	0.998509	0.99731	0.999237	0.997499	0.999149	0.998557
1401	MH320547	BK012017	MOCV1	MOCV1	MB100	MET1758	lesion biopsy	skin/lesion swab	PG2	PG2	Slovenia	USA	1	1	0	0	0	0.998514	0.997278	0.999237	0.997499	0.999149	0.998563
1402	MH320547	BK012018	MOCV1	MOCV1	MB100	MET1762	lesion biopsy	skin/lesion swab	PG2	PG2	Slovenia	USA	1	1	0	0	0	0.998507	0.997126	0.999237	0.997499	0.999149	0.998563
1403	MH320547	BK012010	MOCV1	MOCV1	MB100	MET1093	lesion biopsy	skin/lesion swab	PG2	PG2	Slovenia	USA	1	1	0	0	0	0.998123	0.991547	0.999237	0.997499	0.999149	0.998563
1404	MH320547	BK012015	MOCV1	MOCV1	MB100	MET1752	lesion biopsy	skin/lesion swab	PG2	PG2	Slovenia	USA	1	1	0	0	0	0.998116	0.991687	0.999237	0.997499	0.999149	0.998538
1405	MH320547	MH646551	MOCV1	MOCV1	MB100	sercmolcont1	lesion biopsy	unknown	PG2	PG1	Slovenia	Australia	1	0	0	0	0	0.996833	0.99801	0.999237	0.901299	0.999149	0.998289
1406	MH320547	U60315	MOCV1	MOCV1	MB100	U60315	lesion biopsy	unknown	PG2	PG1	Slovenia	USA	1	0	0	0	0	0.996687	0.993891	0.999542	0.901299	0.998298	0.998399
1407	MH320547	MN931743	MOCV1	MOCV1	MB100	MB10	lesion biopsy	lesion biopsy	PG2	PG1	Slovenia	Slovenia	1	0	1	0	1	0.996798	0.994385	0.999237	0.901299	0.998298	0.998504
1408	MH320547	MN931742	MOCV1	MOCV1	MB100	MB10	lesion biopsy	lesion biopsy	PG2	PG1	Slovenia	Slovenia	1	0	1	0	1	0.996767	0.994385	0.999084	0.901299	0.998298	0.998471
1409	MH320547	MN931744	MOCV1	MOCV1	MB100	MB10	lesion biopsy	lesion biopsy	PG2	PG1	Slovenia	Slovenia	1	0	1	0	1	0.996767	0.994385	0.999084	0.901299	0.998298	0.998471
1410	MH320547	BK012020	MOCV1	MOCV1	MB100	MET1843	lesion biopsy	skin/lesion swab	PG2	PG1	Slovenia	USA	1	0	0	0	0	0.996835	0.993878	0.999237	0.901299	0.999149	0.998495
1411	MH320547	BK012021	MOCV1	MOCV1	MB100	MET1844	lesion biopsy	skin/lesion swab	PG2	PG1	Slovenia	USA	1	0	0	0	0	0.996789	0.993285	0.999084	0.901299	0.999149	0.998495
1412	MH320547	BK012024	MOCV1	MOCV1	MB100	MET1847	lesion biopsy	skin/lesion swab	PG2	PG1	Slovenia	USA	1	0	0	0	0	0.997007	0.996383	0.999237	0.901299	0.999149	0.998495
1413	MH320547	BK012025	MOCV1	MOCV1	MB100	MET1848	lesion biopsy	skin/lesion swab	PG2	PG1	Slovenia	USA	1	0	0	0	0	0.996795	0.993285	0.999237	0.901299	0.999149	0.998495
1414	MH320547	BK012027	MOCV1	MOCV1	MB100	MET1850	lesion biopsy	skin/lesion swab	PG2	PG1	Slovenia	USA	1	0	0	0	0	0.996804	0.993414	0.999237	0.901299	0.999149	0.998495
1415	MH320547	BK012022	MOCV1	MOCV1	MB100	MET1845	lesion biopsy	skin/lesion swab	PG2	PG1	Slovenia	USA	1	0	0	0	0	0.996836	0.99388	0.999237	0.901299	0.999149	0.998495
1416	MH320547	BK012023	MOCV1	MOCV1	MB100	MET1846	lesion biopsy	skin/lesion swab	PG2	PG1	Slovenia	USA	1	0	0	0	0	0.996671	0.99146	0.999084	0.901299	0.999149	0.998495
1417	MH320547	BK012026	MOCV1	MOCV1	MB100	MET1849	lesion biopsy	skin/lesion swab	PG2	PG1	Slovenia	USA	1	0	0	0	0	0.996666	0.991296	0.999237	0.901299	0.999149	0.998495
1418	MH320547	KY040275	MOCV1	MOCV1	MB100	Madrid 2016_3	lesion biopsy	unknown	PG2	PG1	Slovenia	Spain: Madrid	1	0	0	0	0	0.997002	0.994905	0.999695	0.901299	0.999149	0.998592
1419	MH320547	MH320554	MOCV1	MOCV1	MB100	MC349	lesion biopsy	lesion biopsy	PG2	PG1	Slovenia	Slovenia	1	0	1	0	1	0.996925	0.993436	0.999389	0.901299	0.999149	0.998624
1420	MH320547	BK012007	MOCV1	MOCV1	MB100	MET1080	lesion biopsy	skin/lesion swab	PG2	PG1	Slovenia	USA	1	0	0	0	0	0.997044	0.994631	0.999542	0.901299	0.999149	0.998666
1421	MH320547	BK012014	MOCV1	MOCV1	MB100	MET1727	lesion biopsy	skin/lesion swab	PG2	PG1	Slovenia	USA	1	0	0	0	0	0.997197	0.996947	0.999542	0.901299	0.999149	0.998666
1422	MH320547	BK012033	MOCV1	MOCV1	MB100	MET2085	lesion biopsy	skin/lesion swab	PG2	PG1	Slovenia	USA	1	0	0	0	0	0.996949	0.994223	0.999542	0.901299	0.999149	0.998587
1423	MH320547	BK012034	MOCV1	MOCV1	MB100	MET2086	lesion biopsy	skin/lesion swab	PG2	PG1	Slovenia	USA	1	0	0	0	0	0.99695	0.994076	0.999542	0.901299	0.999149	0.998598
1424	MH320547	BK012005	MOCV1	MOCV1	MB100	MET1077	lesion biopsy	skin/lesion swab	PG2	PG1	Slovenia	USA	1	0	0	0	0	0.997074	0.996947	0.999237	0.901299	0.999149	0.998544
1425	MH320547	BK012012	MOCV1	MOCV1	MB100	MET1719	lesion biopsy	skin/lesion swab	PG2	PG1	Slovenia	USA	1	0	0	0	0	0.997057	0.996658	0.999237	0.901299	0.999149	0.998544
1426	MH320547	BK012006	MOCV1	MOCV1	MB100	MET1078	lesion biopsy	skin/lesion swab	PG2	PG1	Slovenia	USA	1	0	0	0	0	0.997049	0.996522	0.999237	0.901299	0.999149	0.998544
1427	MH320547	BK012036	MOCV1	MOCV1	MB100	MET2093	lesion biopsy	skin/lesion swab	PG2	PG1	Slovenia	USA	1	0	0	0	0	0.996897	0.994265	0.999237	0.901299	0.999149	0.998544
1428	MH320547	BK012011	MOCV1	MOCV1	MB100	MET1715	lesion biopsy	skin/lesion swab	PG2	PG1	Slovenia	USA	1	0	0	0	0	0.997101	0.997076	0.999237	0.901299	0.999149	0.998568
1429	MH320547	BK012013	MOCV1	MOCV1	MB100	MET1721	lesion biopsy	skin/lesion swab	PG2	PG1	Slovenia	USA	1	0	0	0	0	0.997118	0.997383	0.999237	0.901299	0.999149	0.998568
1430	MH320553	OQ401159	MOCV1	MOCV3	MC343	OQ401159	lesion biopsy	lesion biopsy	PG2	PG6	Slovenia	Sweden	0	0	1	0	0	0.921339	0.906682	0.845247	0.867332	0.951489	0.926359
1431	MH320553	OQ401160	MOCV1	MOCV3	MC343	OQ401160	lesion biopsy	lesion biopsy	PG2	PG6	Slovenia	Sweden	0	0	1	0	0	0.922275	0.913221	0.84483	0.895599	0.951489	0.926506
1432	MH320553	MH320549	MOCV1	MOCV2	MC343	MC313	lesion biopsy	lesion biopsy	PG2	PG4	Slovenia	Slovenia	0	0	1	0	1	0.93744	0.943587	0.845236	0.900924	0.999149	0.940956
1433	MH320553	MN931747	MOCV1	MOCV2	MC343	MC34	lesion biopsy	lesion biopsy	PG2	PG4	Slovenia	Slovenia	0	0	1	0	1	0.937154	0.942111	0.845081	0.900924	0.960851	0.941039
1434	MH320553	MN931741	MOCV1	MOCV2	MC343	MC34	lesion biopsy	lesion biopsy	PG2	PG4	Slovenia	Slovenia	0	0	1	0	1	0.937364	0.944537	0.844926	0.900924	0.960851	0.941118
1435	MH320553	MH320550	MOCV1	MOCV2	MC343	MC316	lesion biopsy	lesion biopsy	PG2	PG4	Slovenia	Slovenia	0	0	1	0	1	0.937248	0.943598	0.844926	0.900924	0.960851	0.941028
1436	MH320553	MN931740	MOCV1	MOCV2	MC343	MC34	lesion biopsy	lesion biopsy	PG2	PG4	Slovenia	Slovenia	0	0	1	0	1	0.937347	0.945769	0.844926	0.900924	0.960851	0.941021
1437	MH320553	MN931751	MOCV1	MOCV2	MC343	MC344	lesion biopsy	lesion biopsy	PG2	PG4	Slovenia	Slovenia	0	0	1	0	1	0.936785	0.936358	0.845081	0.900924	0.960851	0.941029
1438	MH320553	MH320551	MOCV1	MOCV2	MC343	MC332	lesion biopsy	lesion biopsy	PG2	PG4	Slovenia	Slovenia	0	0	1	0	1	0.937145	0.941808	0.845081	0.900924	0.960851	0.941048
1439	MH320553	KY040274	MOCV1	MOCV2	MC343	Madrid 2016_1	lesion biopsy	unknown	PG2	PG4	Slovenia	Spain: Madrid	0	0	0	0	0	0.937383	0.944396	0.845236	0.900924	0.960851	0.941128
1440	MH320553	MH320548	MOCV1	MOCV2	MC343	MB98	lesion biopsy	lesion biopsy	PG2	PG4	Slovenia	Slovenia	0	0	1	0	1	0.937298	0.944562	0.844926	0.900924	0.96	0.941052
1441	MH320553	MN931745	MOCV1	MOCV2	MC343	MC34	lesion biopsy	lesion biopsy	PG2	PG4	Slovenia	Slovenia	0	0	1	0	1	0.937228	0.942353	0.845236	0.900924	0.960851	0.941096
1442	MH320553	MN931746	MOCV1	MOCV2	MC343	MC34	lesion biopsy	lesion biopsy	PG2	PG4	Slovenia	Slovenia	0	0	1	0	1	0.937368	0.945575	0.845236	0.900924	0.960851	0.941107
1443	MH320553	MH320556	MOCV1	MOCV2	MC343	MC515	lesion biopsy	lesion biopsy	PG2	PG5	Slovenia	Slovenia	0	0	1	0	1	0.936462	0.945873	0.820597	0.900924	0.960851	0.94093
1444	MH320553	MN931752	MOCV1	MOCV2	MC343	MC515	lesion biopsy	lesion biopsy	PG2	PG5	Slovenia	Slovenia	0	0	1	0	1	0.936457	0.945781	0.820597	0.900924	0.960851	0.94093
1445	MH320553	MN931750	MOCV1	MOCV2	MC343	MB101	lesion biopsy	lesion biopsy	PG2	PG5	Slovenia	Slovenia	0	0	1	0	1	0.936776	0.94606	0.82044	0.900924	0.999149	0.941005
1446	MH320553	BK012019	MOCV1	MOCV2	MC343	MET1825	lesion biopsy	skin/lesion swab	PG2	PG5	Slovenia	USA	0	0	0	0	0	0.936683	0.947622	0.820597	0.900924	0.999149	0.940877
1447	MH320553	KY040276	MOCV1	MOCV1	MC343	Madrid 2016_6	lesion biopsy	unknown	PG2	PG3	Slovenia	Spain: Madrid	1	0	0	0	0	0.992376	0.993576	0.845153	0.995498	0.999149	0.998013
1448	MH320553	BK012035	MOCV1	MOCV1	MC343	MET2092	lesion biopsy	skin/lesion swab	PG2	PG3	Slovenia	USA	1	0	0	0	0	0.992328	0.992915	0.845153	0.995998	0.999149	0.998001
1449	MH320553	MN931748	MOCV1	MOCV1	MC343	MC34	lesion biopsy	lesion biopsy	PG2	PG2	Slovenia	Slovenia	1	1	1	0	1	0.99943	0.998467	1	0.956454	1	0.999939
1450	MH320553	MN931749	MOCV1	MOCV1	MC343	MC34	lesion biopsy	lesion biopsy	PG2	PG2	Slovenia	Slovenia	1	1	1	0	1	0.99933	0.995553	1	0.956454	1	0.999933
1451	MH320553	MH320547	MOCV1	MOCV1	MC343	MB100	lesion biopsy	lesion biopsy	PG2	PG2	Slovenia	Slovenia	1	1	1	0	1	0.999941	0.999838	1	0.9995	1	0.999951
1452	MH320553	MH320552	MOCV1	MOCV1	MC343	MC340	lesion biopsy	lesion biopsy	PG2	PG2	Slovenia	Slovenia	1	1	1	0	1	0.999931	0.999433	1	1	1	0.999964
1453	MH320553	MH320555	MOCV1	MOCV1	MC343	MC505	lesion biopsy	lesion biopsy	PG2	PG2	Slovenia	Slovenia	1	1	1	0	1	0.999893	0.999187	1	1	0.999149	0.999945
1454	MH320553	MN202187	MOCV1	MOCV1	MC343	NT2017	lesion biopsy	lesion biopsy	PG2	PG2	Slovenia	Australia	1	1	1	0	0	0.998687	0.992259	0.999389	0.996998	0.999149	0.999068
1455	MH320553	BK012028	MOCV1	MOCV1	MC343	MET1867	lesion biopsy	skin/lesion swab	PG2	PG2	Slovenia	USA	1	1	0	0	0	0.999039	0.99893	0.999389	0.997499	1	0.999038
1456	MH320553	BK012029	MOCV1	MOCV1	MC343	MET1868	lesion biopsy	skin/lesion swab	PG2	PG2	Slovenia	USA	1	1	0	0	0	0.999039	0.99893	0.999389	0.997499	1	0.999038
1457	MH320553	BK012037	MOCV1	MOCV1	MC343	MET2101	lesion biopsy	skin/lesion swab	PG2	PG2	Slovenia	USA	1	1	0	0	0	0.999039	0.99893	0.999389	0.997499	1	0.999038
1458	MH320553	BK012038	MOCV1	MOCV1	MC343	MET2102	lesion biopsy	skin/lesion swab	PG2	PG2	Slovenia	USA	1	1	0	0	0	0.99873	0.992915	0.999389	0.997499	1	0.999038
1459	MH320553	BK012030	MOCV1	MOCV1	MC343	MET1870	lesion biopsy	skin/lesion swab	PG2	PG2	Slovenia	USA	1	1	0	0	0	0.998984	0.99745	0.999389	0.997499	1	0.999061
1460	MH320553	BK012031	MOCV1	MOCV1	MC343	MET1872	lesion biopsy	skin/lesion swab	PG2	PG2	Slovenia	USA	1	1	0	0	0	0.998964	0.997451	0.999389	0.997499	1	0.999038
1461	MH320553	BK012032	MOCV1	MOCV1	MC343	MET1874	lesion biopsy	skin/lesion swab	PG2	PG2	Slovenia	USA	1	1	0	0	0	0.998969	0.997559	0.999389	0.997499	1	0.999038
1462	MH320553	KY040277	MOCV1	MOCV1	MC343	Madrid 2016_7	lesion biopsy	unknown	PG2	PG2	Slovenia	Spain: Madrid	1	1	0	0	0	0.998309	0.994476	0.999237	0.997999	0.999149	0.99855
1463	MH320553	BK012016	MOCV1	MOCV1	MC343	MET1756	lesion biopsy	skin/lesion swab	PG2	PG2	Slovenia	USA	1	1	0	0	0	0.998462	0.996875	0.999237	0.997999	0.999149	0.998526
1464	MH320553	BK012009	MOCV1	MOCV1	MC343	MET1090	lesion biopsy	skin/lesion swab	PG2	PG2	Slovenia	USA	1	1	0	0	0	0.998315	0.994548	0.999237	0.997999	0.999149	0.99855
1465	MH320553	BK012008	MOCV1	MOCV1	MC343	MET1089	lesion biopsy	skin/lesion swab	PG2	PG2	Slovenia	USA	1	1	0	0	0	0.998498	0.997208	0.999237	0.997999	0.999149	0.998544
1466	MH320553	BK012017	MOCV1	MOCV1	MC343	MET1758	lesion biopsy	skin/lesion swab	PG2	PG2	Slovenia	USA	1	1	0	0	0	0.998503	0.997175	0.999237	0.997999	0.999149	0.99855
1467	MH320553	BK012018	MOCV1	MOCV1	MC343	MET1762	lesion biopsy	skin/lesion swab	PG2	PG2	Slovenia	USA	1	1	0	0	0	0.998496	0.997021	0.999237	0.997999	0.999149	0.99855
1468	MH320553	BK012010	MOCV1	MOCV1	MC343	MET1093	lesion biopsy	skin/lesion swab	PG2	PG2	Slovenia	USA	1	1	0	0	0	0.998304	0.994381	0.999237	0.997999	0.999149	0.99855
1469	MH320553	BK012015	MOCV1	MOCV1	MC343	MET1752	lesion biopsy	skin/lesion swab	PG2	PG2	Slovenia	USA	1	1	0	0	0	0.998297	0.994558	0.999237	0.997999	0.999149	0.998526
1470	MH320553	MH646551	MOCV1	MOCV1	MC343	sercmolcont1	lesion biopsy	unknown	PG2	PG1	Slovenia	Australia	1	0	0	0	0	0.996821	0.997899	0.999237	0.901818	0.999149	0.998276
1471	MH320553	U60315	MOCV1	MOCV1	MC343	U60315	lesion biopsy	unknown	PG2	PG1	Slovenia	USA	1	0	0	0	0	0.996676	0.993814	0.999542	0.901818	0.998298	0.998386
1472	MH320553	MN931743	MOCV1	MOCV1	MC343	MC34	lesion biopsy	lesion biopsy	PG2	PG1	Slovenia	Slovenia	1	0	1	0	1	0.996791	0.994389	0.999237	0.901818	0.998298	0.998491
1473	MH320553	MN931742	MOCV1	MOCV1	MC343	MC34	lesion biopsy	lesion biopsy	PG2	PG1	Slovenia	Slovenia	1	0	1	0	1	0.99676	0.994389	0.999084	0.901818	0.998298	0.998458
1474	MH320553	MN931744	MOCV1	MOCV1	MC343	MC34	lesion biopsy	lesion biopsy	PG2	PG1	Slovenia	Slovenia	1	0	1	0	1	0.99676	0.994389	0.999084	0.901818	0.998298	0.998458
1475	MH320553	BK012020	MOCV1	MOCV1	MC343	MET1843	lesion biopsy	skin/lesion swab	PG2	PG1	Slovenia	USA	1	0	0	0	0	0.99683	0.993887	0.999237	0.901818	0.999149	0.998483
1476	MH320553	BK012021	MOCV1	MOCV1	MC343	MET1844	lesion biopsy	skin/lesion swab	PG2	PG1	Slovenia	USA	1	0	0	0	0	0.996824	0.993887	0.999084	0.901818	0.999149	0.998483
1477	MH320553	BK012024	MOCV1	MOCV1	MC343	MET1847	lesion biopsy	skin/lesion swab	PG2	PG1	Slovenia	USA	1	0	0	0	0	0.997	0.996383	0.999237	0.901818	0.999149	0.998483
1478	MH320553	BK012025	MOCV1	MOCV1	MC343	MET1848	lesion biopsy	skin/lesion swab	PG2	PG1	Slovenia	USA	1	0	0	0	0	0.99683	0.993887	0.999237	0.901818	0.999149	0.998483
1479	MH320553	BK012027	MOCV1	MOCV1	MC343	MET1850	lesion biopsy	skin/lesion swab	PG2	PG1	Slovenia	USA	1	0	0	0	0	0.996839	0.994017	0.999237	0.901818	0.999149	0.998483
1480	MH320553	BK012022	MOCV1	MOCV1	MC343	MET1845	lesion biopsy	skin/lesion swab	PG2	PG1	Slovenia	USA	1	0	0	0	0	0.99683	0.993887	0.999237	0.901818	0.999149	0.998483
1481	MH320553	BK012023	MOCV1	MOCV1	MC343	MET1846	lesion biopsy	skin/lesion swab	PG2	PG1	Slovenia	USA	1	0	0	0	0	0.996824	0.993887	0.999084	0.901818	0.999149	0.998483
1482	MH320553	BK012026	MOCV1	MOCV1	MC343	MET1849	lesion biopsy	skin/lesion swab	PG2	PG1	Slovenia	USA	1	0	0	0	0	0.99683	0.993887	0.999237	0.901818	0.999149	0.998483
1483	MH320553	KY040275	MOCV1	MOCV1	MC343	Madrid 2016_3	lesion biopsy	unknown	PG2	PG1	Slovenia	Spain: Madrid	1	0	0	0	0	0.996985	0.994745	0.999695	0.901818	0.999149	0.99858
1484	MH320553	MH320554	MOCV1	MOCV1	MC343	MC349	lesion biopsy	lesion biopsy	PG2	PG1	Slovenia	Slovenia	1	0	1	0	1	0.997072	0.995788	0.999389	0.901818	0.999149	0.998611
1485	MH320553	BK012007	MOCV1	MOCV1	MC343	MET1080	lesion biopsy	skin/lesion swab	PG2	PG1	Slovenia	USA	1	0	0	0	0	0.997038	0.994635	0.999542	0.901818	0.999149	0.998653
1486	MH320553	BK012014	MOCV1	MOCV1	MC343	MET1727	lesion biopsy	skin/lesion swab	PG2	PG1	Slovenia	USA	1	0	0	0	0	0.997191	0.996948	0.999542	0.901818	0.999149	0.998653
1487	MH320553	BK012033	MOCV1	MOCV1	MC343	MET2085	lesion biopsy	skin/lesion swab	PG2	PG1	Slovenia	USA	1	0	0	0	0	0.99698	0.994781	0.999542	0.901818	0.999149	0.998574
1488	MH320553	BK012034	MOCV1	MOCV1	MC343	MET2086	lesion biopsy	skin/lesion swab	PG2	PG1	Slovenia	USA	1	0	0	0	0	0.996979	0.994607	0.999542	0.901818	0.999149	0.998585
1489	MH320553	BK012005	MOCV1	MOCV1	MC343	MET1077	lesion biopsy	skin/lesion swab	PG2	PG1	Slovenia	USA	1	0	0	0	0	0.997062	0.996846	0.999237	0.901818	0.999149	0.998532
1490	MH320553	BK012012	MOCV1	MOCV1	MC343	MET1719	lesion biopsy	skin/lesion swab	PG2	PG1	Slovenia	USA	1	0	0	0	0	0.997046	0.996567	0.999237	0.901818	0.999149	0.998532
1491	MH320553	BK012006	MOCV1	MOCV1	MC343	MET1078	lesion biopsy	skin/lesion swab	PG2	PG1	Slovenia	USA	1	0	0	0	0	0.997038	0.996429	0.999237	0.901818	0.999149	0.998531
1492	MH320553	BK012036	MOCV1	MOCV1	MC343	MET2093	lesion biopsy	skin/lesion swab	PG2	PG1	Slovenia	USA	1	0	0	0	0	0.996926	0.994788	0.999237	0.901818	0.999149	0.998531
1493	MH320553	BK012011	MOCV1	MOCV1	MC343	MET1715	lesion biopsy	skin/lesion swab	PG2	PG1	Slovenia	USA	1	0	0	0	0	0.997089	0.996971	0.999237	0.901818	0.999149	0.998555
1494	MH320553	BK012013	MOCV1	MOCV1	MC343	MET1721	lesion biopsy	skin/lesion swab	PG2	PG1	Slovenia	USA	1	0	0	0	0	0.997106	0.997279	0.999237	0.901818	0.999149	0.998556
1495	MH320552	OQ401159	MOCV1	MOCV3	MC340	OQ401159	lesion biopsy	lesion biopsy	PG2	PG6	Slovenia	Sweden	0	0	1	0	0	0.92144	0.906588	0.845247	0.867332	0.951489	0.926479
1496	MH320552	OQ401160	MOCV1	MOCV3	MC340	OQ401160	lesion biopsy	lesion biopsy	PG2	PG6	Slovenia	Sweden	0	0	1	0	0	0.922448	0.913357	0.84483	0.895599	0.951489	0.926693
1497	MH320552	MH320549	MOCV1	MOCV2	MC340	MC313	lesion biopsy	lesion biopsy	PG2	PG4	Slovenia	Slovenia	0	0	1	0	1	0.937591	0.944137	0.845236	0.900924	0.999149	0.941075
1498	MH320552	MN931747	MOCV1	MOCV2	MC340	MC34	lesion biopsy	lesion biopsy	PG2	PG4	Slovenia	Slovenia	0	0	1	0	1	0.937266	0.942224	0.845081	0.900924	0.960851	0.941153
1499	MH320552	MN931741	MOCV1	MOCV2	MC340	MC34	lesion biopsy	lesion biopsy	PG2	PG4	Slovenia	Slovenia	0	0	1	0	1	0.937475	0.944623	0.844926	0.900924	0.960851	0.941231
1500	MH320552	MH320550	MOCV1	MOCV2	MC340	MC316	lesion biopsy	lesion biopsy	PG2	PG4	Slovenia	Slovenia	0	0	1	0	1	0.937383	0.94395	0.844926	0.900924	0.960851	0.941145
1501	MH320552	MN931740	MOCV1	MOCV2	MC340	MC34	lesion biopsy	lesion biopsy	PG2	PG4	Slovenia	Slovenia	0	0	1	0	1	0.937462	0.945913	0.844926	0.900924	0.960851	0.941134
1502	MH320552	MN931751	MOCV1	MOCV2	MC340	MC344	lesion biopsy	lesion biopsy	PG2	PG4	Slovenia	Slovenia	0	0	1	0	1	0.936905	0.936707	0.845081	0.900924	0.960851	0.941142
1503	MH320552	MH320551	MOCV1	MOCV2	MC340	MC332	lesion biopsy	lesion biopsy	PG2	PG4	Slovenia	Slovenia	0	0	1	0	1	0.937255	0.941915	0.845081	0.900924	0.960851	0.941162
1504	MH320552	KY040274	MOCV1	MOCV2	MC340	Madrid 2016_1	lesion biopsy	unknown	PG2	PG4	Slovenia	Spain: Madrid	0	0	0	0	0	0.937501	0.944554	0.845236	0.900924	0.960851	0.941244
1505	MH320552	MH320548	MOCV1	MOCV2	MC340	MB98	lesion biopsy	lesion biopsy	PG2	PG4	Slovenia	Slovenia	0	0	1	0	1	0.937414	0.944719	0.844926	0.900924	0.96	0.941167
1506	MH320552	MN931745	MOCV1	MOCV2	MC340	MC34	lesion biopsy	lesion biopsy	PG2	PG4	Slovenia	Slovenia	0	0	1	0	1	0.937342	0.942462	0.845236	0.900924	0.960851	0.941212
1507	MH320552	MN931746	MOCV1	MOCV2	MC340	MC34	lesion biopsy	lesion biopsy	PG2	PG4	Slovenia	Slovenia	0	0	1	0	1	0.937487	0.94574	0.845236	0.900924	0.960851	0.941224
1508	MH320552	MH320556	MOCV1	MOCV2	MC340	MC515	lesion biopsy	lesion biopsy	PG2	PG5	Slovenia	Slovenia	0	0	1	0	1	0.936581	0.94602	0.820597	0.900924	0.960851	0.941046
1509	MH320552	MN931752	MOCV1	MOCV2	MC340	MC515	lesion biopsy	lesion biopsy	PG2	PG5	Slovenia	Slovenia	0	0	1	0	1	0.936576	0.945929	0.820597	0.900924	0.960851	0.941046
1510	MH320552	MN931750	MOCV1	MOCV2	MC340	MB101	lesion biopsy	lesion biopsy	PG2	PG5	Slovenia	Slovenia	0	0	1	0	1	0.936898	0.946164	0.82044	0.900924	0.999149	0.941128
1511	MH320552	BK012019	MOCV1	MOCV2	MC340	MET1825	lesion biopsy	skin/lesion swab	PG2	PG5	Slovenia	USA	0	0	0	0	0	0.936789	0.947538	0.820597	0.900924	0.999149	0.940996
1512	MH320552	KY040276	MOCV1	MOCV1	MC340	Madrid 2016_6	lesion biopsy	unknown	PG2	PG3	Slovenia	Spain: Madrid	1	0	0	0	0	0.992355	0.992799	0.845153	0.995498	0.999149	0.998045
1513	MH320552	BK012035	MOCV1	MOCV1	MC340	MET2092	lesion biopsy	skin/lesion swab	PG2	PG3	Slovenia	USA	1	0	0	0	0	0.992352	0.992834	0.845153	0.995998	0.999149	0.998032
1514	MH320552	MN931748	MOCV1	MOCV1	MC340	MC34	lesion biopsy	lesion biopsy	PG2	PG2	Slovenia	Slovenia	1	1	1	0	1	0.999446	0.998467	1	0.956454	1	0.999957
1515	MH320552	MN931749	MOCV1	MOCV1	MC340	MC34	lesion biopsy	lesion biopsy	PG2	PG2	Slovenia	Slovenia	1	1	1	0	1	0.999347	0.995553	1	0.956454	1	0.999951
1516	MH320552	MH320547	MOCV1	MOCV1	MC340	MB100	lesion biopsy	lesion biopsy	PG2	PG2	Slovenia	Slovenia	1	1	1	0	1	0.999867	0.9984	1	0.9995	1	0.999976
1517	MH320552	MH320553	MOCV1	MOCV1	MC340	MC343	lesion biopsy	lesion biopsy	PG2	PG2	Slovenia	Slovenia	1	1	1	0	1	0.999931	0.999433	1	1	1	0.999964
1518	MH320552	MH320555	MOCV1	MOCV1	MC340	MC505	lesion biopsy	lesion biopsy	PG2	PG2	Slovenia	Slovenia	1	1	1	0	1	0.999893	0.998954	1	1	0.999149	0.999964
1519	MH320552	MN202187	MOCV1	MOCV1	MC340	NT2017	lesion biopsy	lesion biopsy	PG2	PG2	Slovenia	Australia	1	1	1	0	0	0.998704	0.992225	0.999389	0.996998	0.999149	0.999093
1520	MH320552	BK012028	MOCV1	MOCV1	MC340	MET1867	lesion biopsy	skin/lesion swab	PG2	PG2	Slovenia	USA	1	1	0	0	0	0.99905	0.998716	0.999389	0.997499	1	0.999063
1521	MH320552	BK012029	MOCV1	MOCV1	MC340	MET1868	lesion biopsy	skin/lesion swab	PG2	PG2	Slovenia	USA	1	1	0	0	0	0.99905	0.998716	0.999389	0.997499	1	0.999063
1522	MH320552	BK012037	MOCV1	MOCV1	MC340	MET2101	lesion biopsy	skin/lesion swab	PG2	PG2	Slovenia	USA	1	1	0	0	0	0.99905	0.998716	0.999389	0.997499	1	0.999063
1523	MH320552	BK012038	MOCV1	MOCV1	MC340	MET2102	lesion biopsy	skin/lesion swab	PG2	PG2	Slovenia	USA	1	1	0	0	0	0.998671	0.991354	0.999389	0.997499	1	0.999062
1524	MH320552	BK012030	MOCV1	MOCV1	MC340	MET1870	lesion biopsy	skin/lesion swab	PG2	PG2	Slovenia	USA	1	1	0	0	0	0.999001	0.997242	0.999389	0.997499	1	0.999092
1525	MH320552	BK012031	MOCV1	MOCV1	MC340	MET1872	lesion biopsy	skin/lesion swab	PG2	PG2	Slovenia	USA	1	1	0	0	0	0.998975	0.997242	0.999389	0.997499	1	0.999063
1526	MH320552	BK012032	MOCV1	MOCV1	MC340	MET1874	lesion biopsy	skin/lesion swab	PG2	PG2	Slovenia	USA	1	1	0	0	0	0.99898	0.99735	0.999389	0.997499	1	0.999063
1527	MH320552	KY040277	MOCV1	MOCV1	MC340	Madrid 2016_7	lesion biopsy	unknown	PG2	PG2	Slovenia	Spain: Madrid	1	1	0	0	0	0.998327	0.994375	0.999237	0.997999	0.999149	0.998581
1528	MH320552	BK012016	MOCV1	MOCV1	MC340	MET1756	lesion biopsy	skin/lesion swab	PG2	PG2	Slovenia	USA	1	1	0	0	0	0.99848	0.996723	0.999237	0.997999	0.999149	0.998556
1529	MH320552	BK012009	MOCV1	MOCV1	MC340	MET1090	lesion biopsy	skin/lesion swab	PG2	PG2	Slovenia	USA	1	1	0	0	0	0.998323	0.994348	0.999237	0.997999	0.999149	0.998581
1530	MH320552	BK012008	MOCV1	MOCV1	MC340	MET1089	lesion biopsy	skin/lesion swab	PG2	PG2	Slovenia	USA	1	1	0	0	0	0.998526	0.997212	0.999237	0.997999	0.999149	0.998575
1531	MH320552	BK012017	MOCV1	MOCV1	MC340	MET1758	lesion biopsy	skin/lesion swab	PG2	PG2	Slovenia	USA	1	1	0	0	0	0.99853	0.997176	0.999237	0.997999	0.999149	0.998581
1532	MH320552	BK012018	MOCV1	MOCV1	MC340	MET1762	lesion biopsy	skin/lesion swab	PG2	PG2	Slovenia	USA	1	1	0	0	0	0.998523	0.997021	0.999237	0.997999	0.999149	0.998581
1533	MH320552	BK012010	MOCV1	MOCV1	MC340	MET1093	lesion biopsy	skin/lesion swab	PG2	PG2	Slovenia	USA	1	1	0	0	0	0.998075	0.990507	0.999237	0.997999	0.999149	0.998581
1534	MH320552	BK012015	MOCV1	MOCV1	MC340	MET1752	lesion biopsy	skin/lesion swab	PG2	PG2	Slovenia	USA	1	1	0	0	0	0.998048	0.990412	0.999237	0.997999	0.999149	0.998556
1535	MH320552	MH646551	MOCV1	MOCV1	MC340	sercmolcont1	lesion biopsy	unknown	PG2	PG1	Slovenia	Australia	1	0	0	0	0	0.996838	0.997678	0.999237	0.901818	0.999149	0.998307
1536	MH320552	U60315	MOCV1	MOCV1	MC340	U60315	lesion biopsy	unknown	PG2	PG1	Slovenia	USA	1	0	0	0	0	0.996625	0.99299	0.999542	0.901818	0.998298	0.998392
1537	MH320552	MN931743	MOCV1	MOCV1	MC340	MC34	lesion biopsy	lesion biopsy	PG2	PG1	Slovenia	Slovenia	1	0	1	0	1	0.996821	0.994453	0.999237	0.901818	0.998298	0.998522
1538	MH320552	MN931742	MOCV1	MOCV1	MC340	MC34	lesion biopsy	lesion biopsy	PG2	PG1	Slovenia	Slovenia	1	0	1	0	1	0.99679	0.994453	0.999084	0.901818	0.998298	0.998489
1539	MH320552	MN931744	MOCV1	MOCV1	MC340	MC34	lesion biopsy	lesion biopsy	PG2	PG1	Slovenia	Slovenia	1	0	1	0	1	0.99679	0.994453	0.999084	0.901818	0.998298	0.998489
1540	MH320552	BK012020	MOCV1	MOCV1	MC340	MET1843	lesion biopsy	skin/lesion swab	PG2	PG1	Slovenia	USA	1	0	0	0	0	0.996838	0.993633	0.999237	0.901818	0.999149	0.998513
1541	MH320552	BK012021	MOCV1	MOCV1	MC340	MET1844	lesion biopsy	skin/lesion swab	PG2	PG1	Slovenia	USA	1	0	0	0	0	0.996835	0.993705	0.999084	0.901818	0.999149	0.998513
1542	MH320552	BK012024	MOCV1	MOCV1	MC340	MET1847	lesion biopsy	skin/lesion swab	PG2	PG1	Slovenia	USA	1	0	0	0	0	0.997039	0.996596	0.999237	0.901818	0.999149	0.998513
1543	MH320552	BK012025	MOCV1	MOCV1	MC340	MET1848	lesion biopsy	skin/lesion swab	PG2	PG1	Slovenia	USA	1	0	0	0	0	0.99684	0.993705	0.999237	0.901818	0.999149	0.998513
1544	MH320552	BK012027	MOCV1	MOCV1	MC340	MET1850	lesion biopsy	skin/lesion swab	PG2	PG1	Slovenia	USA	1	0	0	0	0	0.996868	0.994085	0.999237	0.901818	0.999149	0.998513
1545	MH320552	BK012022	MOCV1	MOCV1	MC340	MET1845	lesion biopsy	skin/lesion swab	PG2	PG1	Slovenia	USA	1	0	0	0	0	0.996816	0.993308	0.999237	0.901818	0.999149	0.998513
1546	MH320552	BK012023	MOCV1	MOCV1	MC340	MET1846	lesion biopsy	skin/lesion swab	PG2	PG1	Slovenia	USA	1	0	0	0	0	0.996609	0.990287	0.999084	0.901818	0.999149	0.998513
1547	MH320552	BK012026	MOCV1	MOCV1	MC340	MET1849	lesion biopsy	skin/lesion swab	PG2	PG1	Slovenia	USA	1	0	0	0	0	0.996625	0.99045	0.999237	0.901818	0.999149	0.998513
1548	MH320552	KY040275	MOCV1	MOCV1	MC340	Madrid 2016_3	lesion biopsy	unknown	PG2	PG1	Slovenia	Spain: Madrid	1	0	0	0	0	0.996977	0.994239	0.999695	0.901818	0.999149	0.99861
1549	MH320552	MH320554	MOCV1	MOCV1	MC340	MC349	lesion biopsy	lesion biopsy	PG2	PG1	Slovenia	Slovenia	1	0	1	0	1	0.996825	0.991661	0.999389	0.901818	0.999149	0.998642
1550	MH320552	BK012007	MOCV1	MOCV1	MC340	MET1080	lesion biopsy	skin/lesion swab	PG2	PG1	Slovenia	USA	1	0	0	0	0	0.997046	0.994374	0.999542	0.901818	0.999149	0.998684
1551	MH320552	BK012014	MOCV1	MOCV1	MC340	MET1727	lesion biopsy	skin/lesion swab	PG2	PG1	Slovenia	USA	1	0	0	0	0	0.997216	0.996895	0.999542	0.901818	0.999149	0.998684
1552	MH320552	BK012033	MOCV1	MOCV1	MC340	MET2085	lesion biopsy	skin/lesion swab	PG2	PG1	Slovenia	USA	1	0	0	0	0	0.996982	0.99443	0.999542	0.901818	0.999149	0.998605
1553	MH320552	BK012034	MOCV1	MOCV1	MC340	MET2086	lesion biopsy	skin/lesion swab	PG2	PG1	Slovenia	USA	1	0	0	0	0	0.996979	0.994243	0.999542	0.901818	0.999149	0.998616
1554	MH320552	BK012005	MOCV1	MOCV1	MC340	MET1077	lesion biopsy	skin/lesion swab	PG2	PG1	Slovenia	USA	1	0	0	0	0	0.997071	0.996495	0.999237	0.901818	0.999149	0.998562
1555	MH320552	BK012012	MOCV1	MOCV1	MC340	MET1719	lesion biopsy	skin/lesion swab	PG2	PG1	Slovenia	USA	1	0	0	0	0	0.997043	0.996053	0.999237	0.901818	0.999149	0.998562
1556	MH320552	BK012006	MOCV1	MOCV1	MC340	MET1078	lesion biopsy	skin/lesion swab	PG2	PG1	Slovenia	USA	1	0	0	0	0	0.997055	0.99624	0.999237	0.901818	0.999149	0.998562
1557	MH320552	BK012036	MOCV1	MOCV1	MC340	MET2093	lesion biopsy	skin/lesion swab	PG2	PG1	Slovenia	USA	1	0	0	0	0	0.996926	0.994425	0.999237	0.901818	0.999149	0.998562
1558	MH320552	BK012011	MOCV1	MOCV1	MC340	MET1715	lesion biopsy	skin/lesion swab	PG2	PG1	Slovenia	USA	1	0	0	0	0	0.997122	0.997078	0.999237	0.901818	0.999149	0.998586
1559	MH320552	BK012013	MOCV1	MOCV1	MC340	MET1721	lesion biopsy	skin/lesion swab	PG2	PG1	Slovenia	USA	1	0	0	0	0	0.997128	0.997176	0.999237	0.901818	0.999149	0.998586
1560	MH320555	OQ401159	MOCV1	MOCV3	MC505	OQ401159	lesion biopsy	lesion biopsy	PG2	PG6	Slovenia	Sweden	0	0	1	0	0	0.921397	0.906439	0.845247	0.867332	0.950638	0.926444
1561	MH320555	OQ401160	MOCV1	MOCV3	MC505	OQ401160	lesion biopsy	lesion biopsy	PG2	PG6	Slovenia	Sweden	0	0	1	0	0	0.922401	0.913135	0.84483	0.895599	0.950638	0.926659
1562	MH320555	MH320549	MOCV1	MOCV2	MC505	MC313	lesion biopsy	lesion biopsy	PG2	PG4	Slovenia	Slovenia	0	0	1	0	1	0.937576	0.943877	0.845236	0.900924	1	0.941047
1563	MH320555	MN931747	MOCV1	MOCV2	MC505	MC50	lesion biopsy	lesion biopsy	PG2	PG4	Slovenia	Slovenia	0	0	1	0	1	0.937242	0.942063	0.845081	0.900924	0.961702	0.941125
1564	MH320555	MN931741	MOCV1	MOCV2	MC505	MC50	lesion biopsy	lesion biopsy	PG2	PG4	Slovenia	Slovenia	0	0	1	0	1	0.937483	0.944715	0.844926	0.900924	0.961702	0.941203
1565	MH320555	MH320550	MOCV1	MOCV2	MC505	MC316	lesion biopsy	lesion biopsy	PG2	PG4	Slovenia	Slovenia	0	0	1	0	1	0.937386	0.944014	0.844926	0.900924	0.961702	0.941117
1566	MH320555	MN931740	MOCV1	MOCV2	MC505	MC50	lesion biopsy	lesion biopsy	PG2	PG4	Slovenia	Slovenia	0	0	1	0	1	0.937465	0.945875	0.844926	0.900924	0.961702	0.941106
1567	MH320555	MN931751	MOCV1	MOCV2	MC505	MC344	lesion biopsy	lesion biopsy	PG2	PG4	Slovenia	Slovenia	0	0	1	0	1	0.936903	0.936998	0.845081	0.900924	0.961702	0.941114
1568	MH320555	MH320551	MOCV1	MOCV2	MC505	MC332	lesion biopsy	lesion biopsy	PG2	PG4	Slovenia	Slovenia	0	0	1	0	1	0.937253	0.941972	0.845081	0.900924	0.961702	0.941133
1569	MH320555	KY040274	MOCV1	MOCV2	MC505	Madrid 2016_1	lesion biopsy	unknown	PG2	PG4	Slovenia	Spain: Madrid	0	0	0	0	0	0.937526	0.944851	0.845236	0.900924	0.961702	0.941216
1570	MH320555	MH320548	MOCV1	MOCV2	MC505	MB98	lesion biopsy	lesion biopsy	PG2	PG4	Slovenia	Slovenia	0	0	1	0	1	0.937379	0.944331	0.844926	0.900924	0.960851	0.941139
1571	MH320555	MN931745	MOCV1	MOCV2	MC505	MC50	lesion biopsy	lesion biopsy	PG2	PG4	Slovenia	Slovenia	0	0	1	0	1	0.93733	0.942369	0.845236	0.900924	0.961702	0.941184
1572	MH320555	MN931746	MOCV1	MOCV2	MC505	MC50	lesion biopsy	lesion biopsy	PG2	PG4	Slovenia	Slovenia	0	0	1	0	1	0.937469	0.945401	0.845236	0.900924	0.961702	0.941195
1573	MH320555	MH320556	MOCV1	MOCV2	MC505	MC515	lesion biopsy	lesion biopsy	PG2	PG5	Slovenia	Slovenia	0	0	1	0	1	0.936573	0.94579	0.820597	0.900924	0.961702	0.941018
1574	MH320555	MN931752	MOCV1	MOCV2	MC505	MC515	lesion biopsy	lesion biopsy	PG2	PG5	Slovenia	Slovenia	0	0	1	0	1	0.936567	0.945703	0.820597	0.900924	0.961702	0.941018
1575	MH320555	MN931750	MOCV1	MOCV2	MC505	MB101	lesion biopsy	lesion biopsy	PG2	PG5	Slovenia	Slovenia	0	0	1	0	1	0.936938	0.946494	0.82044	0.900924	1	0.941099
1576	MH320555	BK012019	MOCV1	MOCV2	MC505	MET1825	lesion biopsy	skin/lesion swab	PG2	PG5	Slovenia	USA	0	0	0	0	0	0.936788	0.947744	0.820597	0.900924	1	0.940967
1577	MH320555	KY040276	MOCV1	MOCV1	MC505	Madrid 2016_6	lesion biopsy	unknown	PG2	PG3	Slovenia	Spain: Madrid	1	0	0	0	0	0.99223	0.991205	0.845153	0.995498	0.998298	0.998032
1578	MH320555	BK012035	MOCV1	MOCV1	MC505	MET2092	lesion biopsy	skin/lesion swab	PG2	PG3	Slovenia	USA	1	0	0	0	0	0.992295	0.992211	0.845153	0.995998	0.998298	0.99802
1579	MH320555	MN931748	MOCV1	MOCV1	MC505	MC50	lesion biopsy	lesion biopsy	PG2	PG2	Slovenia	Slovenia	1	1	1	0	1	0.99943	0.998467	1	0.956454	0.999149	0.999945
1580	MH320555	MN931749	MOCV1	MOCV1	MC505	MC50	lesion biopsy	lesion biopsy	PG2	PG2	Slovenia	Slovenia	1	1	1	0	1	0.99933	0.995553	1	0.956454	0.999149	0.999939
1581	MH320555	MH320547	MOCV1	MOCV1	MC505	MB100	lesion biopsy	lesion biopsy	PG2	PG2	Slovenia	Slovenia	1	1	1	0	1	0.999904	0.999348	1	0.9995	0.999149	0.999951
1582	MH320555	MH320553	MOCV1	MOCV1	MC505	MC343	lesion biopsy	lesion biopsy	PG2	PG2	Slovenia	Slovenia	1	1	1	0	1	0.999893	0.999187	1	1	0.999149	0.999945
1583	MH320555	MH320552	MOCV1	MOCV1	MC505	MC340	lesion biopsy	lesion biopsy	PG2	PG2	Slovenia	Slovenia	1	1	1	0	1	0.999893	0.998954	1	1	0.999149	0.999964
1584	MH320555	MN202187	MOCV1	MOCV1	MC505	NT2017	lesion biopsy	lesion biopsy	PG2	PG2	Slovenia	Australia	1	1	1	0	0	0.998662	0.9919	0.999389	0.996998	0.998298	0.999075
1585	MH320555	BK012028	MOCV1	MOCV1	MC505	MET1867	lesion biopsy	skin/lesion swab	PG2	PG2	Slovenia	USA	1	1	0	0	0	0.999023	0.998609	0.999389	0.997499	0.999149	0.999044
1586	MH320555	BK012029	MOCV1	MOCV1	MC505	MET1868	lesion biopsy	skin/lesion swab	PG2	PG2	Slovenia	USA	1	1	0	0	0	0.999023	0.998609	0.999389	0.997499	0.999149	0.999044
1587	MH320555	BK012037	MOCV1	MOCV1	MC505	MET2101	lesion biopsy	skin/lesion swab	PG2	PG2	Slovenia	USA	1	1	0	0	0	0.999023	0.998609	0.999389	0.997499	0.999149	0.999044
1588	MH320555	BK012038	MOCV1	MOCV1	MC505	MET2102	lesion biopsy	skin/lesion swab	PG2	PG2	Slovenia	USA	1	1	0	0	0	0.998638	0.991141	0.999389	0.997499	0.999149	0.999044
1589	MH320555	BK012030	MOCV1	MOCV1	MC505	MET1870	lesion biopsy	skin/lesion swab	PG2	PG2	Slovenia	USA	1	1	0	0	0	0.998963	0.997029	0.999389	0.997499	0.999149	0.999067
1590	MH320555	BK012031	MOCV1	MOCV1	MC505	MET1872	lesion biopsy	skin/lesion swab	PG2	PG2	Slovenia	USA	1	1	0	0	0	0.998942	0.997029	0.999389	0.997499	0.999149	0.999044
1591	MH320555	BK012032	MOCV1	MOCV1	MC505	MET1874	lesion biopsy	skin/lesion swab	PG2	PG2	Slovenia	USA	1	1	0	0	0	0.998948	0.997137	0.999389	0.997499	0.999149	0.999044
1592	MH320555	KY040277	MOCV1	MOCV1	MC505	Madrid 2016_7	lesion biopsy	unknown	PG2	PG2	Slovenia	Spain: Madrid	1	1	0	0	0	0.998238	0.993278	0.999237	0.997999	0.998298	0.998575
1593	MH320555	BK012016	MOCV1	MOCV1	MC505	MET1756	lesion biopsy	skin/lesion swab	PG2	PG2	Slovenia	USA	1	1	0	0	0	0.998385	0.995241	0.999237	0.997999	0.998298	0.99855
1594	MH320555	BK012009	MOCV1	MOCV1	MC505	MET1090	lesion biopsy	skin/lesion swab	PG2	PG2	Slovenia	USA	1	1	0	0	0	0.998233	0.993186	0.999237	0.997999	0.998298	0.998575
1595	MH320555	BK012008	MOCV1	MOCV1	MC505	MET1089	lesion biopsy	skin/lesion swab	PG2	PG2	Slovenia	USA	1	1	0	0	0	0.998499	0.996916	0.999237	0.997999	0.998298	0.998569
1596	MH320555	BK012017	MOCV1	MOCV1	MC505	MET1758	lesion biopsy	skin/lesion swab	PG2	PG2	Slovenia	USA	1	1	0	0	0	0.998514	0.997071	0.999237	0.997999	0.998298	0.998575
1597	MH320555	BK012018	MOCV1	MOCV1	MC505	MET1762	lesion biopsy	skin/lesion swab	PG2	PG2	Slovenia	USA	1	1	0	0	0	0.998507	0.996914	0.999237	0.997999	0.998298	0.998575
1598	MH320555	BK012010	MOCV1	MOCV1	MC505	MET1093	lesion biopsy	skin/lesion swab	PG2	PG2	Slovenia	USA	1	1	0	0	0	0.998294	0.99399	0.999237	0.997999	0.998298	0.998575
1599	MH320555	BK012015	MOCV1	MOCV1	MC505	MET1752	lesion biopsy	skin/lesion swab	PG2	PG2	Slovenia	USA	1	1	0	0	0	0.998215	0.993185	0.999237	0.997999	0.998298	0.99855
1600	MH320555	MH646551	MOCV1	MOCV1	MC505	sercmolcont1	lesion biopsy	unknown	PG2	PG1	Slovenia	Australia	1	0	0	0	0	0.996822	0.997568	0.999237	0.901818	0.998298	0.998301
1601	MH320555	U60315	MOCV1	MOCV1	MC505	U60315	lesion biopsy	unknown	PG2	PG1	Slovenia	USA	1	0	0	0	0	0.996356	0.989885	0.999542	0.901818	0.997447	0.998374
1602	MH320555	MN931743	MOCV1	MOCV1	MC505	MC50	lesion biopsy	lesion biopsy	PG2	PG1	Slovenia	Slovenia	1	0	1	0	1	0.99669	0.99283	0.999237	0.901818	0.997447	0.99851
1603	MH320555	MN931742	MOCV1	MOCV1	MC505	MC50	lesion biopsy	lesion biopsy	PG2	PG1	Slovenia	Slovenia	1	0	1	0	1	0.996664	0.99283	0.999084	0.901818	0.997447	0.998483
1604	MH320555	MN931744	MOCV1	MOCV1	MC505	MC50	lesion biopsy	lesion biopsy	PG2	PG1	Slovenia	Slovenia	1	0	1	0	1	0.996664	0.99283	0.999084	0.901818	0.997447	0.998483
1605	MH320555	BK012020	MOCV1	MOCV1	MC505	MET1843	lesion biopsy	skin/lesion swab	PG2	PG1	Slovenia	USA	1	0	0	0	0	0.996697	0.991854	0.999237	0.901818	0.998298	0.998507
1606	MH320555	BK012021	MOCV1	MOCV1	MC505	MET1844	lesion biopsy	skin/lesion swab	PG2	PG1	Slovenia	USA	1	0	0	0	0	0.996692	0.991854	0.999084	0.901818	0.998298	0.998507
1607	MH320555	BK012024	MOCV1	MOCV1	MC505	MET1847	lesion biopsy	skin/lesion swab	PG2	PG1	Slovenia	USA	1	0	0	0	0	0.997017	0.996383	0.999237	0.901818	0.998298	0.998507
1608	MH320555	BK012025	MOCV1	MOCV1	MC505	MET1848	lesion biopsy	skin/lesion swab	PG2	PG1	Slovenia	USA	1	0	0	0	0	0.996697	0.991854	0.999237	0.901818	0.998298	0.998507
1609	MH320555	BK012027	MOCV1	MOCV1	MC505	MET1850	lesion biopsy	skin/lesion swab	PG2	PG1	Slovenia	USA	1	0	0	0	0	0.99676	0.992667	0.999237	0.901818	0.998298	0.998507
1610	MH320555	BK012022	MOCV1	MOCV1	MC505	MET1845	lesion biopsy	skin/lesion swab	PG2	PG1	Slovenia	USA	1	0	0	0	0	0.996697	0.991854	0.999237	0.901818	0.998298	0.998507
1611	MH320555	BK012023	MOCV1	MOCV1	MC505	MET1846	lesion biopsy	skin/lesion swab	PG2	PG1	Slovenia	USA	1	0	0	0	0	0.996692	0.991854	0.999084	0.901818	0.998298	0.998507
1612	MH320555	BK012026	MOCV1	MOCV1	MC505	MET1849	lesion biopsy	skin/lesion swab	PG2	PG1	Slovenia	USA	1	0	0	0	0	0.996697	0.991854	0.999237	0.901818	0.998298	0.998507
1613	MH320555	KY040275	MOCV1	MOCV1	MC505	Madrid 2016_3	lesion biopsy	unknown	PG2	PG1	Slovenia	Spain: Madrid	1	0	0	0	0	0.996884	0.993129	0.999695	0.901818	0.998298	0.998604
1614	MH320555	MH320554	MOCV1	MOCV1	MC505	MC349	lesion biopsy	lesion biopsy	PG2	PG1	Slovenia	Slovenia	1	0	1	0	1	0.996956	0.993939	0.999389	0.901818	0.998298	0.998636
1615	MH320555	BK012007	MOCV1	MOCV1	MC505	MET1080	lesion biopsy	skin/lesion swab	PG2	PG1	Slovenia	USA	1	0	0	0	0	0.996883	0.99237	0.999542	0.901818	0.998298	0.998677
1616	MH320555	BK012014	MOCV1	MOCV1	MC505	MET1727	lesion biopsy	skin/lesion swab	PG2	PG1	Slovenia	USA	1	0	0	0	0	0.997101	0.995037	0.999542	0.901818	0.998298	0.998677
1617	MH320555	BK012033	MOCV1	MOCV1	MC505	MET2085	lesion biopsy	skin/lesion swab	PG2	PG1	Slovenia	USA	1	0	0	0	0	0.996886	0.993226	0.999542	0.901818	0.998298	0.998599
1618	MH320555	BK012034	MOCV1	MOCV1	MC505	MET2086	lesion biopsy	skin/lesion swab	PG2	PG1	Slovenia	USA	1	0	0	0	0	0.996849	0.992642	0.999542	0.901818	0.998298	0.998604
1619	MH320555	BK012005	MOCV1	MOCV1	MC505	MET1077	lesion biopsy	skin/lesion swab	PG2	PG1	Slovenia	USA	1	0	0	0	0	0.996953	0.994619	0.999237	0.901818	0.998298	0.998556
1620	MH320555	BK012012	MOCV1	MOCV1	MC505	MET1719	lesion biopsy	skin/lesion swab	PG2	PG1	Slovenia	USA	1	0	0	0	0	0.996897	0.993876	0.999237	0.901818	0.998298	0.998556
1621	MH320555	BK012006	MOCV1	MOCV1	MC505	MET1078	lesion biopsy	skin/lesion swab	PG2	PG1	Slovenia	USA	1	0	0	0	0	0.996994	0.99541	0.999237	0.901818	0.998298	0.998556
1622	MH320555	BK012036	MOCV1	MOCV1	MC505	MET2093	lesion biopsy	skin/lesion swab	PG2	PG1	Slovenia	USA	1	0	0	0	0	0.996756	0.992277	0.999237	0.901818	0.998298	0.998556
1623	MH320555	BK012011	MOCV1	MOCV1	MC505	MET1715	lesion biopsy	skin/lesion swab	PG2	PG1	Slovenia	USA	1	0	0	0	0	0.997064	0.996194	0.999237	0.901818	0.998298	0.99858
1624	MH320555	BK012013	MOCV1	MOCV1	MC505	MET1721	lesion biopsy	skin/lesion swab	PG2	PG1	Slovenia	USA	1	0	0	0	0	0.997117	0.997178	0.999237	0.901818	0.998298	0.99858
1625	MN202187	OQ401159	MOCV1	MOCV3	NT2017	OQ401159	lesion biopsy	lesion biopsy	PG2	PG6	Australia	Sweden	0	0	1	0	0	0.921426	0.905769	0.845727	0.864479	0.950638	0.926524
1626	MN202187	OQ401160	MOCV1	MOCV3	NT2017	OQ401160	lesion biopsy	lesion biopsy	PG2	PG6	Australia	Sweden	0	0	1	0	0	0.92229	0.9107	0.845312	0.893552	0.950638	0.926685
1627	MN202187	MH320549	MOCV1	MOCV2	NT2017	MC313	lesion biopsy	lesion biopsy	PG2	PG4	Australia	Slovenia	0	0	1	0	0	0.937457	0.941719	0.845715	0.898871	0.998298	0.941191
1628	MN202187	MN931747	MOCV1	MOCV2	NT2017	NT201	lesion biopsy	lesion biopsy	PG2	PG4	Australia	Slovenia	0	0	1	0	0	0.937261	0.941385	0.845561	0.898871	0.96	0.941277
1629	MN202187	MN931741	MOCV1	MOCV2	NT2017	NT201	lesion biopsy	lesion biopsy	PG2	PG4	Australia	Slovenia	0	0	1	0	0	0.937335	0.941727	0.845407	0.898871	0.96	0.941347
1630	MN202187	MH320550	MOCV1	MOCV2	NT2017	MC316	lesion biopsy	lesion biopsy	PG2	PG4	Australia	Slovenia	0	0	1	0	0	0.937272	0.941817	0.845407	0.898871	0.96	0.941267
1631	MN202187	MN931740	MOCV1	MOCV2	NT2017	NT201	lesion biopsy	lesion biopsy	PG2	PG4	Australia	Slovenia	0	0	1	0	0	0.937253	0.941727	0.845407	0.898871	0.96	0.941252
1632	MN202187	MN931751	MOCV1	MOCV2	NT2017	MC344	lesion biopsy	lesion biopsy	PG2	PG4	Australia	Slovenia	0	0	1	0	0	0.937257	0.94163	0.845561	0.898871	0.96	0.941258
1633	MN202187	MH320551	MOCV1	MOCV2	NT2017	MC332	lesion biopsy	lesion biopsy	PG2	PG4	Australia	Slovenia	0	0	1	0	0	0.93728	0.941802	0.845561	0.898871	0.96	0.941271
1634	MN202187	KY040274	MOCV1	MOCV2	NT2017	Madrid 2016_1	lesion biopsy	unknown	PG2	PG4	Australia	Spain: Madrid	0	0	0	0	0	0.937368	0.941696	0.845715	0.898871	0.96	0.941368
1635	MN202187	MH320548	MOCV1	MOCV2	NT2017	MB98	lesion biopsy	lesion biopsy	PG2	PG4	Australia	Slovenia	0	0	1	0	0	0.937254	0.941496	0.845407	0.898871	0.959149	0.941282
1636	MN202187	MN931745	MOCV1	MOCV2	NT2017	NT201	lesion biopsy	lesion biopsy	PG2	PG4	Australia	Slovenia	0	0	1	0	0	0.93733	0.941657	0.845715	0.898871	0.96	0.941328
1637	MN202187	MN931746	MOCV1	MOCV2	NT2017	NT201	lesion biopsy	lesion biopsy	PG2	PG4	Australia	Slovenia	0	0	1	0	0	0.937424	0.943328	0.845715	0.898871	0.96	0.941336
1638	MN202187	MH320556	MOCV1	MOCV2	NT2017	MC515	lesion biopsy	lesion biopsy	PG2	PG5	Australia	Slovenia	0	0	1	0	0	0.936389	0.941761	0.821339	0.898871	0.96	0.941168
1639	MN202187	MN931752	MOCV1	MOCV2	NT2017	MC515	lesion biopsy	lesion biopsy	PG2	PG5	Australia	Slovenia	0	0	1	0	0	0.936389	0.941761	0.821339	0.898871	0.96	0.941168
1640	MN202187	MN931750	MOCV1	MOCV2	NT2017	MB101	lesion biopsy	lesion biopsy	PG2	PG5	Australia	Slovenia	0	0	1	0	0	0.936703	0.941829	0.821183	0.898871	0.998298	0.941253
1641	MN202187	BK012019	MOCV1	MOCV2	NT2017	MET1825	lesion biopsy	skin/lesion swab	PG2	PG5	Australia	USA	0	0	0	0	0	0.936751	0.945186	0.821339	0.898871	0.998298	0.941116
1642	MN202187	KY040276	MOCV1	MOCV1	NT2017	Madrid 2016_6	lesion biopsy	unknown	PG2	PG3	Australia	Spain: Madrid	1	0	0	0	0	0.992519	0.990291	0.845632	0.995498	0.998298	0.998405
1643	MN202187	BK012035	MOCV1	MOCV1	NT2017	MET2092	lesion biopsy	skin/lesion swab	PG2	PG3	Australia	USA	1	0	0	0	0	0.992552	0.990572	0.845632	0.995998	0.998298	0.998417
1644	MN202187	MN931748	MOCV1	MOCV1	NT2017	NT201	lesion biopsy	lesion biopsy	PG2	PG2	Australia	Slovenia	1	1	1	0	0	0.998588	0.998116	0.999389	0.954381	0.999149	0.99908
1645	MN202187	MN931749	MOCV1	MOCV1	NT2017	NT201	lesion biopsy	lesion biopsy	PG2	PG2	Australia	Slovenia	1	1	1	0	0	0.998499	0.995705	0.999389	0.954381	0.999149	0.999068
1646	MN202187	MH320547	MOCV1	MOCV1	NT2017	MB100	lesion biopsy	lesion biopsy	PG2	PG2	Australia	Slovenia	1	1	1	0	0	0.998714	0.992644	0.999389	0.996498	0.999149	0.999081
1647	MN202187	MH320553	MOCV1	MOCV1	NT2017	MC343	lesion biopsy	lesion biopsy	PG2	PG2	Australia	Slovenia	1	1	1	0	0	0.998687	0.992259	0.999389	0.996998	0.999149	0.999068
1648	MN202187	MH320552	MOCV1	MOCV1	NT2017	MC340	lesion biopsy	lesion biopsy	PG2	PG2	Australia	Slovenia	1	1	1	0	0	0.998704	0.992225	0.999389	0.996998	0.999149	0.999093
1649	MN202187	MH320555	MOCV1	MOCV1	NT2017	MC505	lesion biopsy	lesion biopsy	PG2	PG2	Australia	Slovenia	1	1	1	0	0	0.998662	0.9919	0.999389	0.996998	0.998298	0.999075
1650	MN202187	BK012028	MOCV1	MOCV1	NT2017	MET1867	lesion biopsy	skin/lesion swab	PG2	PG2	Australia	USA	1	1	0	0	0	0.999664	0.999357	0.999696	0.9995	0.999149	0.999684
1651	MN202187	BK012029	MOCV1	MOCV1	NT2017	MET1868	lesion biopsy	skin/lesion swab	PG2	PG2	Australia	USA	1	1	0	0	0	0.999664	0.999357	0.999696	0.9995	0.999149	0.999684
1652	MN202187	BK012037	MOCV1	MOCV1	NT2017	MET2101	lesion biopsy	skin/lesion swab	PG2	PG2	Australia	USA	1	1	0	0	0	0.999664	0.999357	0.999696	0.9995	0.999149	0.999684
1653	MN202187	BK012038	MOCV1	MOCV1	NT2017	MET2102	lesion biopsy	skin/lesion swab	PG2	PG2	Australia	USA	1	1	0	0	0	0.99929	0.992188	0.999696	0.9995	0.999149	0.999678
1654	MN202187	BK012030	MOCV1	MOCV1	NT2017	MET1870	lesion biopsy	skin/lesion swab	PG2	PG2	Australia	USA	1	1	0	0	0	0.999588	0.997876	0.999696	0.9995	0.999149	0.999683
1655	MN202187	BK012031	MOCV1	MOCV1	NT2017	MET1872	lesion biopsy	skin/lesion swab	PG2	PG2	Australia	USA	1	1	0	0	0	0.999588	0.997876	0.999696	0.9995	0.999149	0.999684
1656	MN202187	BK012032	MOCV1	MOCV1	NT2017	MET1874	lesion biopsy	skin/lesion swab	PG2	PG2	Australia	USA	1	1	0	0	0	0.999594	0.997984	0.999696	0.9995	0.999149	0.999684
1657	MN202187	KY040277	MOCV1	MOCV1	NT2017	Madrid 2016_7	lesion biopsy	unknown	PG2	PG2	Australia	Spain: Madrid	1	1	0	0	0	0.998542	0.990645	0.999237	0.997999	0.998298	0.999014
1658	MN202187	BK012016	MOCV1	MOCV1	NT2017	MET1756	lesion biopsy	skin/lesion swab	PG2	PG2	Australia	USA	1	1	0	0	0	0.998649	0.992834	0.999237	0.997999	0.998298	0.99899
1659	MN202187	BK012009	MOCV1	MOCV1	NT2017	MET1090	lesion biopsy	skin/lesion swab	PG2	PG2	Australia	USA	1	1	0	0	0	0.998548	0.990761	0.999237	0.997999	0.998298	0.999014
1660	MN202187	BK012008	MOCV1	MOCV1	NT2017	MET1089	lesion biopsy	skin/lesion swab	PG2	PG2	Australia	USA	1	1	0	0	0	0.998689	0.993071	0.999237	0.997999	0.998298	0.999008
1661	MN202187	BK012017	MOCV1	MOCV1	NT2017	MET1758	lesion biopsy	skin/lesion swab	PG2	PG2	Australia	USA	1	1	0	0	0	0.99877	0.994448	0.999237	0.997999	0.998298	0.999014
1662	MN202187	BK012018	MOCV1	MOCV1	NT2017	MET1762	lesion biopsy	skin/lesion swab	PG2	PG2	Australia	USA	1	1	0	0	0	0.998872	0.996377	0.999237	0.997999	0.998298	0.999014
1663	MN202187	BK012010	MOCV1	MOCV1	NT2017	MET1093	lesion biopsy	skin/lesion swab	PG2	PG2	Australia	USA	1	1	0	0	0	0.998541	0.990536	0.999237	0.997999	0.998298	0.999014
1664	MN202187	BK012015	MOCV1	MOCV1	NT2017	MET1752	lesion biopsy	skin/lesion swab	PG2	PG2	Australia	USA	1	1	0	0	0	0.998526	0.990754	0.999237	0.997999	0.998298	0.99899
1665	MN202187	MH646551	MOCV1	MOCV1	NT2017	sercmolcont1	lesion biopsy	unknown	PG2	PG1	Australia	Australia	1	0	0	0	1	0.997254	0.997898	0.999237	0.89974	0.998298	0.998789
1666	MN202187	U60315	MOCV1	MOCV1	NT2017	U60315	lesion biopsy	unknown	PG2	PG1	Australia	USA	1	0	0	0	0	0.996927	0.991096	0.999542	0.89974	0.997447	0.998838
1667	MN202187	MN931743	MOCV1	MOCV1	NT2017	NT201	lesion biopsy	lesion biopsy	PG2	PG1	Australia	Slovenia	1	0	1	0	0	0.996979	0.990649	0.999237	0.89974	0.997447	0.998938
1668	MN202187	MN931742	MOCV1	MOCV1	NT2017	NT201	lesion biopsy	lesion biopsy	PG2	PG1	Australia	Slovenia	1	0	1	0	0	0.996952	0.990649	0.999084	0.89974	0.997447	0.99891
1669	MN202187	MN931744	MOCV1	MOCV1	NT2017	NT201	lesion biopsy	lesion biopsy	PG2	PG1	Australia	Slovenia	1	0	1	0	0	0.996952	0.990649	0.999084	0.89974	0.997447	0.99891
1670	MN202187	BK012020	MOCV1	MOCV1	NT2017	MET1843	lesion biopsy	skin/lesion swab	PG2	PG1	Australia	USA	1	0	0	0	0	0.996963	0.989303	0.999237	0.89974	0.998298	0.998916
1671	MN202187	BK012021	MOCV1	MOCV1	NT2017	MET1844	lesion biopsy	skin/lesion swab	PG2	PG1	Australia	USA	1	0	0	0	0	0.996958	0.989303	0.999084	0.89974	0.998298	0.998916
1672	MN202187	BK012024	MOCV1	MOCV1	NT2017	MET1847	lesion biopsy	skin/lesion swab	PG2	PG1	Australia	USA	1	0	0	0	0	0.997339	0.995951	0.999237	0.89974	0.998298	0.998916
1673	MN202187	BK012025	MOCV1	MOCV1	NT2017	MET1848	lesion biopsy	skin/lesion swab	PG2	PG1	Australia	USA	1	0	0	0	0	0.996963	0.989303	0.999237	0.89974	0.998298	0.998916
1674	MN202187	BK012027	MOCV1	MOCV1	NT2017	MET1850	lesion biopsy	skin/lesion swab	PG2	PG1	Australia	USA	1	0	0	0	0	0.997003	0.989906	0.999237	0.89974	0.998298	0.998916
1675	MN202187	BK012022	MOCV1	MOCV1	NT2017	MET1845	lesion biopsy	skin/lesion swab	PG2	PG1	Australia	USA	1	0	0	0	0	0.996963	0.989303	0.999237	0.89974	0.998298	0.998916
1676	MN202187	BK012023	MOCV1	MOCV1	NT2017	MET1846	lesion biopsy	skin/lesion swab	PG2	PG1	Australia	USA	1	0	0	0	0	0.996958	0.989303	0.999084	0.89974	0.998298	0.998916
1677	MN202187	BK012026	MOCV1	MOCV1	NT2017	MET1849	lesion biopsy	skin/lesion swab	PG2	PG1	Australia	USA	1	0	0	0	0	0.996963	0.989303	0.999237	0.89974	0.998298	0.998916
1678	MN202187	KY040275	MOCV1	MOCV1	NT2017	Madrid 2016_3	lesion biopsy	unknown	PG2	PG1	Australia	Spain: Madrid	1	0	0	0	0	0.997184	0.990586	0.999389	0.89974	0.998298	0.99908
1679	MN202187	MH320554	MOCV1	MOCV1	NT2017	MC349	lesion biopsy	lesion biopsy	PG2	PG1	Australia	Slovenia	1	0	1	0	0	0.997261	0.991822	0.999389	0.89974	0.998298	0.999087
1680	MN202187	BK012007	MOCV1	MOCV1	NT2017	MET1080	lesion biopsy	skin/lesion swab	PG2	PG1	Australia	USA	1	0	0	0	0	0.99714	0.990377	0.999542	0.89974	0.998298	0.999038
1681	MN202187	BK012014	MOCV1	MOCV1	NT2017	MET1727	lesion biopsy	skin/lesion swab	PG2	PG1	Australia	USA	1	0	0	0	0	0.997265	0.992468	0.999542	0.89974	0.998298	0.999038
1682	MN202187	BK012033	MOCV1	MOCV1	NT2017	MET2085	lesion biopsy	skin/lesion swab	PG2	PG1	Australia	USA	1	0	0	0	0	0.997103	0.990791	0.999542	0.89974	0.998298	0.998965
1683	MN202187	BK012034	MOCV1	MOCV1	NT2017	MET2086	lesion biopsy	skin/lesion swab	PG2	PG1	Australia	USA	1	0	0	0	0	0.997133	0.991099	0.999542	0.89974	0.998298	0.998982
1684	MN202187	BK012005	MOCV1	MOCV1	NT2017	MET1077	lesion biopsy	skin/lesion swab	PG2	PG1	Australia	USA	1	0	0	0	0	0.997229	0.992678	0.999237	0.89974	0.998298	0.999002
1685	MN202187	BK012012	MOCV1	MOCV1	NT2017	MET1719	lesion biopsy	skin/lesion swab	PG2	PG1	Australia	USA	1	0	0	0	0	0.997157	0.99147	0.999237	0.89974	0.998298	0.999002
1686	MN202187	BK012006	MOCV1	MOCV1	NT2017	MET1078	lesion biopsy	skin/lesion swab	PG2	PG1	Australia	USA	1	0	0	0	0	0.997229	0.99269	0.999237	0.89974	0.998298	0.999001
1687	MN202187	BK012036	MOCV1	MOCV1	NT2017	MET2093	lesion biopsy	skin/lesion swab	PG2	PG1	Australia	USA	1	0	0	0	0	0.997109	0.990656	0.999237	0.89974	0.998298	0.999001
1688	MN202187	BK012011	MOCV1	MOCV1	NT2017	MET1715	lesion biopsy	skin/lesion swab	PG2	PG1	Australia	USA	1	0	0	0	0	0.997395	0.994895	0.999237	0.89974	0.998298	0.999049
1689	MN202187	BK012013	MOCV1	MOCV1	NT2017	MET1721	lesion biopsy	skin/lesion swab	PG2	PG1	Australia	USA	1	0	0	0	0	0.997373	0.994662	0.999237	0.89974	0.998298	0.999038
1690	BK012028	OQ401159	MOCV1	MOCV3	MET1867	OQ401159	skin/lesion swab	lesion biopsy	PG2	PG6	USA	Sweden	0	0	0	0	0	0.921583	0.911633	0.845727	0.865193	0.951489	0.926352
1691	BK012028	OQ401160	MOCV1	MOCV3	MET1867	OQ401160	skin/lesion swab	lesion biopsy	PG2	PG6	USA	Sweden	0	0	0	0	0	0.922294	0.912277	0.845312	0.894063	0.951489	0.926577
1692	BK012028	MH320549	MOCV1	MOCV2	MET1867	MC313	skin/lesion swab	lesion biopsy	PG2	PG4	USA	Slovenia	0	0	0	0	0	0.937635	0.946985	0.845715	0.899384	0.999149	0.941101
1693	BK012028	MN931747	MOCV1	MOCV2	MET1867	MET186	skin/lesion swab	lesion biopsy	PG2	PG4	USA	Slovenia	0	0	0	0	0	0.93747	0.946991	0.845561	0.899384	0.960851	0.941201
1694	BK012028	MN931741	MOCV1	MOCV2	MET1867	MET186	skin/lesion swab	lesion biopsy	PG2	PG4	USA	Slovenia	0	0	0	0	0	0.937525	0.946991	0.845407	0.899384	0.960851	0.94127
1695	BK012028	MH320550	MOCV1	MOCV2	MET1867	MC316	skin/lesion swab	lesion biopsy	PG2	PG4	USA	Slovenia	0	0	0	0	0	0.937455	0.946991	0.845407	0.899384	0.960851	0.94119
1696	BK012028	MN931740	MOCV1	MOCV2	MET1867	MET186	skin/lesion swab	lesion biopsy	PG2	PG4	USA	Slovenia	0	0	0	0	0	0.937442	0.946991	0.845407	0.899384	0.960851	0.941176
1697	BK012028	MN931751	MOCV1	MOCV2	MET1867	MC344	skin/lesion swab	lesion biopsy	PG2	PG4	USA	Slovenia	0	0	0	0	0	0.937447	0.946888	0.845561	0.899384	0.960851	0.941181
1698	BK012028	MH320551	MOCV1	MOCV2	MET1867	MC332	skin/lesion swab	lesion biopsy	PG2	PG4	USA	Slovenia	0	0	0	0	0	0.93747	0.946991	0.845561	0.899384	0.960851	0.941201
1699	BK012028	KY040274	MOCV1	MOCV2	MET1867	Madrid 2016_1	skin/lesion swab	unknown	PG2	PG4	USA	Spain: Madrid	0	0	0	0	0	0.937559	0.946991	0.845715	0.899384	0.960851	0.941292
1700	BK012028	MH320548	MOCV1	MOCV2	MET1867	MB98	skin/lesion swab	lesion biopsy	PG2	PG4	USA	Slovenia	0	0	0	0	0	0.937457	0.946991	0.845407	0.899384	0.96	0.941206
1701	BK012028	MN931745	MOCV1	MOCV2	MET1867	MET186	skin/lesion swab	lesion biopsy	PG2	PG4	USA	Slovenia	0	0	0	0	0	0.937518	0.946888	0.845715	0.899384	0.960851	0.941251
1702	BK012028	MN931746	MOCV1	MOCV2	MET1867	MET186	skin/lesion swab	lesion biopsy	PG2	PG4	USA	Slovenia	0	0	0	0	0	0.937524	0.946888	0.845715	0.899384	0.960851	0.941259
1703	BK012028	MH320556	MOCV1	MOCV2	MET1867	MC515	skin/lesion swab	lesion biopsy	PG2	PG5	USA	Slovenia	0	0	0	0	0	0.936561	0.946991	0.821026	0.899384	0.960851	0.941091
1704	BK012028	MN931752	MOCV1	MOCV2	MET1867	MC515	skin/lesion swab	lesion biopsy	PG2	PG5	USA	Slovenia	0	0	0	0	0	0.936561	0.946991	0.821026	0.899384	0.960851	0.941091
1705	BK012028	MN931750	MOCV1	MOCV2	MET1867	MB101	skin/lesion swab	lesion biopsy	PG2	PG5	USA	Slovenia	0	0	0	0	0	0.936893	0.946985	0.82087	0.899384	0.999149	0.941201
1706	BK012028	BK012019	MOCV1	MOCV2	MET1867	MET1825	skin/lesion swab	skin/lesion swab	PG2	PG5	USA	USA	0	0	1	0	1	0.936776	0.946985	0.821026	0.899384	0.999149	0.941064
1707	BK012028	KY040276	MOCV1	MOCV1	MET1867	Madrid 2016_6	skin/lesion swab	unknown	PG2	PG3	USA	Spain: Madrid	1	0	0	0	0	0.992889	0.997855	0.845632	0.995998	0.999149	0.998363
1708	BK012028	BK012035	MOCV1	MOCV1	MET1867	MET2092	skin/lesion swab	skin/lesion swab	PG2	PG3	USA	USA	1	0	1	0	1	0.992894	0.997853	0.845632	0.996498	0.999149	0.998363
1709	BK012028	MN931748	MOCV1	MOCV1	MET1867	MET186	skin/lesion swab	lesion biopsy	PG2	PG2	USA	Slovenia	1	1	0	0	0	0.998577	0.998458	0.999389	0.954899	1	0.999044
1710	BK012028	MN931749	MOCV1	MOCV1	MET1867	MET186	skin/lesion swab	lesion biopsy	PG2	PG2	USA	Slovenia	1	1	0	0	0	0.998488	0.996049	0.999389	0.954899	1	0.999032
1711	BK012028	MH320547	MOCV1	MOCV1	MET1867	MB100	skin/lesion swab	lesion biopsy	PG2	PG2	USA	Slovenia	1	1	0	0	0	0.99905	0.999037	0.999389	0.996998	1	0.999051
1712	BK012028	MH320553	MOCV1	MOCV1	MET1867	MC343	skin/lesion swab	lesion biopsy	PG2	PG2	USA	Slovenia	1	1	0	0	0	0.999039	0.99893	0.999389	0.997499	1	0.999038
1713	BK012028	MH320552	MOCV1	MOCV1	MET1867	MC340	skin/lesion swab	lesion biopsy	PG2	PG2	USA	Slovenia	1	1	0	0	0	0.99905	0.998716	0.999389	0.997499	1	0.999063
1714	BK012028	MH320555	MOCV1	MOCV1	MET1867	MC505	skin/lesion swab	lesion biopsy	PG2	PG2	USA	Slovenia	1	1	0	0	0	0.999023	0.998609	0.999389	0.997499	0.999149	0.999044
1715	BK012028	MN202187	MOCV1	MOCV1	MET1867	NT2017	skin/lesion swab	lesion biopsy	PG2	PG2	USA	Australia	1	1	0	0	0	0.999664	0.999357	0.999696	0.9995	0.999149	0.999684
1716	BK012028	BK012029	MOCV1	MOCV1	MET1867	MET1868	skin/lesion swab	skin/lesion swab	PG2	PG2	USA	USA	1	1	1	0	1	1	1	1	1	1	1
1717	BK012028	BK012037	MOCV1	MOCV1	MET1867	MET2101	skin/lesion swab	skin/lesion swab	PG2	PG2	USA	USA	1	1	1	0	1	1	1	1	1	1	1
1718	BK012028	BK012038	MOCV1	MOCV1	MET1867	MET2102	skin/lesion swab	skin/lesion swab	PG2	PG2	USA	USA	1	1	1	0	1	0.999995	1	1	1	1	0.999994
1719	BK012028	BK012030	MOCV1	MOCV1	MET1867	MET1870	skin/lesion swab	skin/lesion swab	PG2	PG2	USA	USA	1	1	1	0	1	1	1	1	1	1	1
1720	BK012028	BK012031	MOCV1	MOCV1	MET1867	MET1872	skin/lesion swab	skin/lesion swab	PG2	PG2	USA	USA	1	1	1	0	1	1	1	1	1	1	1
1721	BK012028	BK012032	MOCV1	MOCV1	MET1867	MET1874	skin/lesion swab	skin/lesion swab	PG2	PG2	USA	USA	1	1	1	0	1	1	1	1	1	1	1
1722	BK012028	KY040277	MOCV1	MOCV1	MET1867	Madrid 2016_7	skin/lesion swab	unknown	PG2	PG2	USA	Spain: Madrid	1	1	0	0	0	0.998871	0.996995	0.999237	0.998499	0.999149	0.998966
1723	BK012028	BK012016	MOCV1	MOCV1	MET1867	MET1756	skin/lesion swab	skin/lesion swab	PG2	PG2	USA	USA	1	1	1	0	1	0.998855	0.997103	0.999237	0.998499	0.999149	0.998941
1724	BK012028	BK012009	MOCV1	MOCV1	MET1867	MET1090	skin/lesion swab	skin/lesion swab	PG2	PG2	USA	USA	1	1	1	0	1	0.998877	0.997103	0.999237	0.998499	0.999149	0.998966
1725	BK012028	BK012008	MOCV1	MOCV1	MET1867	MET1089	skin/lesion swab	skin/lesion swab	PG2	PG2	USA	USA	1	1	1	0	1	0.998871	0.997103	0.999237	0.998499	0.999149	0.998959
1726	BK012028	BK012017	MOCV1	MOCV1	MET1867	MET1758	skin/lesion swab	skin/lesion swab	PG2	PG2	USA	USA	1	1	1	0	1	0.998877	0.997103	0.999237	0.998499	0.999149	0.998966
1727	BK012028	BK012018	MOCV1	MOCV1	MET1867	MET1762	skin/lesion swab	skin/lesion swab	PG2	PG2	USA	USA	1	1	1	0	1	0.998877	0.997103	0.999237	0.998499	0.999149	0.998966
1728	BK012028	BK012010	MOCV1	MOCV1	MET1867	MET1093	skin/lesion swab	skin/lesion swab	PG2	PG2	USA	USA	1	1	1	0	1	0.998877	0.997103	0.999237	0.998499	0.999149	0.998966
1729	BK012028	BK012015	MOCV1	MOCV1	MET1867	MET1752	skin/lesion swab	skin/lesion swab	PG2	PG2	USA	USA	1	1	1	0	1	0.998855	0.997103	0.999237	0.998499	0.999149	0.998941
1730	BK012028	MH646551	MOCV1	MOCV1	MET1867	sercmolcont1	skin/lesion swab	unknown	PG2	PG1	USA	Australia	1	0	0	0	0	0.997194	0.997896	0.999237	0.90026	0.999149	0.99871
1731	BK012028	U60315	MOCV1	MOCV1	MET1867	U60315	skin/lesion swab	unknown	PG2	PG1	USA	USA	1	0	0	0	1	0.997275	0.998071	0.999542	0.90026	0.998298	0.998783
1732	BK012028	MN931743	MOCV1	MOCV1	MET1867	MET186	skin/lesion swab	lesion biopsy	PG2	PG1	USA	Slovenia	1	0	0	0	0	0.997311	0.996992	0.999237	0.90026	0.998298	0.998902
1733	BK012028	MN931742	MOCV1	MOCV1	MET1867	MET186	skin/lesion swab	lesion biopsy	PG2	PG1	USA	Slovenia	1	0	0	0	0	0.997279	0.996992	0.999084	0.90026	0.998298	0.998868
1734	BK012028	MN931744	MOCV1	MOCV1	MET1867	MET186	skin/lesion swab	lesion biopsy	PG2	PG1	USA	Slovenia	1	0	0	0	0	0.997279	0.996992	0.999084	0.90026	0.998298	0.998868
1735	BK012028	BK012020	MOCV1	MOCV1	MET1867	MET1843	skin/lesion swab	skin/lesion swab	PG2	PG1	USA	USA	1	0	1	0	1	0.997328	0.996776	0.999237	0.90026	0.999149	0.998843
1736	BK012028	BK012021	MOCV1	MOCV1	MET1867	MET1844	skin/lesion swab	skin/lesion swab	PG2	PG1	USA	USA	1	0	1	0	1	0.997322	0.996776	0.999084	0.90026	0.999149	0.998843
1737	BK012028	BK012024	MOCV1	MOCV1	MET1867	MET1847	skin/lesion swab	skin/lesion swab	PG2	PG1	USA	USA	1	0	1	0	1	0.997328	0.996776	0.999237	0.90026	0.999149	0.998843
1738	BK012028	BK012025	MOCV1	MOCV1	MET1867	MET1848	skin/lesion swab	skin/lesion swab	PG2	PG1	USA	USA	1	0	1	0	1	0.997328	0.996776	0.999237	0.90026	0.999149	0.998843
1739	BK012028	BK012027	MOCV1	MOCV1	MET1867	MET1850	skin/lesion swab	skin/lesion swab	PG2	PG1	USA	USA	1	0	1	0	1	0.997328	0.996776	0.999237	0.90026	0.999149	0.998843
1740	BK012028	BK012022	MOCV1	MOCV1	MET1867	MET1845	skin/lesion swab	skin/lesion swab	PG2	PG1	USA	USA	1	0	1	0	1	0.997328	0.996776	0.999237	0.90026	0.999149	0.998843
1741	BK012028	BK012023	MOCV1	MOCV1	MET1867	MET1846	skin/lesion swab	skin/lesion swab	PG2	PG1	USA	USA	1	0	1	0	1	0.997322	0.996776	0.999084	0.90026	0.999149	0.998843
1742	BK012028	BK012026	MOCV1	MOCV1	MET1867	MET1849	skin/lesion swab	skin/lesion swab	PG2	PG1	USA	USA	1	0	1	0	1	0.997328	0.996776	0.999237	0.90026	0.999149	0.998843
1743	BK012028	KY040275	MOCV1	MOCV1	MET1867	Madrid 2016_3	skin/lesion swab	unknown	PG2	PG1	USA	Spain: Madrid	1	0	0	0	0	0.997539	0.997318	0.999389	0.90026	0.999149	0.999044
1744	BK012028	MH320554	MOCV1	MOCV1	MET1867	MC349	skin/lesion swab	lesion biopsy	PG2	PG1	USA	Slovenia	1	0	0	0	0	0.997595	0.998604	0.999389	0.90026	0.999149	0.999032
1745	BK012028	BK012007	MOCV1	MOCV1	MET1867	MET1080	skin/lesion swab	skin/lesion swab	PG2	PG1	USA	USA	1	0	1	0	1	0.997479	0.997102	0.999542	0.90026	0.999149	0.998983
1746	BK012028	BK012014	MOCV1	MOCV1	MET1867	MET1727	skin/lesion swab	skin/lesion swab	PG2	PG1	USA	USA	1	0	1	0	1	0.997479	0.997102	0.999542	0.90026	0.999149	0.998983
1747	BK012028	BK012033	MOCV1	MOCV1	MET1867	MET2085	skin/lesion swab	skin/lesion swab	PG2	PG1	USA	USA	1	0	1	0	1	0.997426	0.997314	0.999542	0.90026	0.999149	0.99891
1748	BK012028	BK012034	MOCV1	MOCV1	MET1867	MET2086	skin/lesion swab	skin/lesion swab	PG2	PG1	USA	USA	1	0	1	0	1	0.99744	0.997314	0.999542	0.90026	0.999149	0.998928
1749	BK012028	BK012005	MOCV1	MOCV1	MET1867	MET1077	skin/lesion swab	skin/lesion swab	PG2	PG1	USA	USA	1	0	1	0	1	0.997442	0.997314	0.999237	0.90026	0.999149	0.998947
1750	BK012028	BK012012	MOCV1	MOCV1	MET1867	MET1719	skin/lesion swab	skin/lesion swab	PG2	PG1	USA	USA	1	0	1	0	1	0.997442	0.997314	0.999237	0.90026	0.999149	0.998947
1751	BK012028	BK012006	MOCV1	MOCV1	MET1867	MET1078	skin/lesion swab	skin/lesion swab	PG2	PG1	USA	USA	1	0	1	0	1	0.997442	0.997314	0.999237	0.90026	0.999149	0.998947
1752	BK012028	BK012036	MOCV1	MOCV1	MET1867	MET2093	skin/lesion swab	skin/lesion swab	PG2	PG1	USA	USA	1	0	1	0	1	0.997442	0.997314	0.999237	0.90026	0.999149	0.998947
1753	BK012028	BK012011	MOCV1	MOCV1	MET1867	MET1715	skin/lesion swab	skin/lesion swab	PG2	PG1	USA	USA	1	0	1	0	1	0.997484	0.997314	0.999237	0.90026	0.999149	0.998995
1754	BK012028	BK012013	MOCV1	MOCV1	MET1867	MET1721	skin/lesion swab	skin/lesion swab	PG2	PG1	USA	USA	1	0	1	0	1	0.997474	0.997314	0.999237	0.90026	0.999149	0.998983
1755	BK012029	OQ401159	MOCV1	MOCV3	MET1868	OQ401159	skin/lesion swab	lesion biopsy	PG2	PG6	USA	Sweden	0	0	0	0	0	0.921576	0.911633	0.845727	0.865193	0.951489	0.926345
1756	BK012029	OQ401160	MOCV1	MOCV3	MET1868	OQ401160	skin/lesion swab	lesion biopsy	PG2	PG6	USA	Sweden	0	0	0	0	0	0.92229	0.912277	0.845312	0.894063	0.951489	0.926573
1757	BK012029	MH320549	MOCV1	MOCV2	MET1868	MC313	skin/lesion swab	lesion biopsy	PG2	PG4	USA	Slovenia	0	0	0	0	0	0.937635	0.946985	0.845715	0.899384	0.999149	0.941102
1758	BK012029	MN931747	MOCV1	MOCV2	MET1868	MET186	skin/lesion swab	lesion biopsy	PG2	PG4	USA	Slovenia	0	0	0	0	0	0.93747	0.946991	0.845561	0.899384	0.960851	0.941201
1759	BK012029	MN931741	MOCV1	MOCV2	MET1868	MET186	skin/lesion swab	lesion biopsy	PG2	PG4	USA	Slovenia	0	0	0	0	0	0.937525	0.946991	0.845407	0.899384	0.960851	0.941271
1760	BK012029	MH320550	MOCV1	MOCV2	MET1868	MC316	skin/lesion swab	lesion biopsy	PG2	PG4	USA	Slovenia	0	0	0	0	0	0.937455	0.946991	0.845407	0.899384	0.960851	0.941191
1761	BK012029	MN931740	MOCV1	MOCV2	MET1868	MET186	skin/lesion swab	lesion biopsy	PG2	PG4	USA	Slovenia	0	0	0	0	0	0.937442	0.946991	0.845407	0.899384	0.960851	0.941176
1762	BK012029	MN931751	MOCV1	MOCV2	MET1868	MC344	skin/lesion swab	lesion biopsy	PG2	PG4	USA	Slovenia	0	0	0	0	0	0.937447	0.946888	0.845561	0.899384	0.960851	0.941182
1763	BK012029	MH320551	MOCV1	MOCV2	MET1868	MC332	skin/lesion swab	lesion biopsy	PG2	PG4	USA	Slovenia	0	0	0	0	0	0.93747	0.946991	0.845561	0.899384	0.960851	0.941201
1764	BK012029	KY040274	MOCV1	MOCV2	MET1868	Madrid 2016_1	skin/lesion swab	unknown	PG2	PG4	USA	Spain: Madrid	0	0	0	0	0	0.937559	0.946991	0.845715	0.899384	0.960851	0.941292
1765	BK012029	MH320548	MOCV1	MOCV2	MET1868	MB98	skin/lesion swab	lesion biopsy	PG2	PG4	USA	Slovenia	0	0	0	0	0	0.937457	0.946991	0.845407	0.899384	0.96	0.941206
1766	BK012029	MN931745	MOCV1	MOCV2	MET1868	MET186	skin/lesion swab	lesion biopsy	PG2	PG4	USA	Slovenia	0	0	0	0	0	0.937518	0.946888	0.845715	0.899384	0.960851	0.941252
1767	BK012029	MN931746	MOCV1	MOCV2	MET1868	MET186	skin/lesion swab	lesion biopsy	PG2	PG4	USA	Slovenia	0	0	0	0	0	0.937524	0.946888	0.845715	0.899384	0.960851	0.94126
1768	BK012029	MH320556	MOCV1	MOCV2	MET1868	MC515	skin/lesion swab	lesion biopsy	PG2	PG5	USA	Slovenia	0	0	0	0	0	0.936561	0.946991	0.821026	0.899384	0.960851	0.941092
1769	BK012029	MN931752	MOCV1	MOCV2	MET1868	MC515	skin/lesion swab	lesion biopsy	PG2	PG5	USA	Slovenia	0	0	0	0	0	0.936561	0.946991	0.821026	0.899384	0.960851	0.941092
1770	BK012029	MN931750	MOCV1	MOCV2	MET1868	MB101	skin/lesion swab	lesion biopsy	PG2	PG5	USA	Slovenia	0	0	0	0	0	0.936893	0.946985	0.82087	0.899384	0.999149	0.941202
1771	BK012029	BK012019	MOCV1	MOCV2	MET1868	MET1825	skin/lesion swab	skin/lesion swab	PG2	PG5	USA	USA	0	0	1	0	1	0.936776	0.946985	0.821026	0.899384	0.999149	0.941065
1772	BK012029	KY040276	MOCV1	MOCV1	MET1868	Madrid 2016_6	skin/lesion swab	unknown	PG2	PG3	USA	Spain: Madrid	1	0	0	0	0	0.992889	0.997855	0.845632	0.995998	0.999149	0.998363
1773	BK012029	BK012035	MOCV1	MOCV1	MET1868	MET2092	skin/lesion swab	skin/lesion swab	PG2	PG3	USA	USA	1	0	1	0	1	0.992894	0.997853	0.845632	0.996498	0.999149	0.998363
1774	BK012029	MN931748	MOCV1	MOCV1	MET1868	MET186	skin/lesion swab	lesion biopsy	PG2	PG2	USA	Slovenia	1	1	0	0	0	0.998577	0.998458	0.999389	0.954899	1	0.999044
1775	BK012029	MN931749	MOCV1	MOCV1	MET1868	MET186	skin/lesion swab	lesion biopsy	PG2	PG2	USA	Slovenia	1	1	0	0	0	0.998488	0.996049	0.999389	0.954899	1	0.999032
1776	BK012029	MH320547	MOCV1	MOCV1	MET1868	MB100	skin/lesion swab	lesion biopsy	PG2	PG2	USA	Slovenia	1	1	0	0	0	0.99905	0.999037	0.999389	0.996998	1	0.999051
1777	BK012029	MH320553	MOCV1	MOCV1	MET1868	MC343	skin/lesion swab	lesion biopsy	PG2	PG2	USA	Slovenia	1	1	0	0	0	0.999039	0.99893	0.999389	0.997499	1	0.999038
1778	BK012029	MH320552	MOCV1	MOCV1	MET1868	MC340	skin/lesion swab	lesion biopsy	PG2	PG2	USA	Slovenia	1	1	0	0	0	0.99905	0.998716	0.999389	0.997499	1	0.999063
1779	BK012029	MH320555	MOCV1	MOCV1	MET1868	MC505	skin/lesion swab	lesion biopsy	PG2	PG2	USA	Slovenia	1	1	0	0	0	0.999023	0.998609	0.999389	0.997499	0.999149	0.999044
1780	BK012029	MN202187	MOCV1	MOCV1	MET1868	NT2017	skin/lesion swab	lesion biopsy	PG2	PG2	USA	Australia	1	1	0	0	0	0.999664	0.999357	0.999696	0.9995	0.999149	0.999684
1781	BK012029	BK012028	MOCV1	MOCV1	MET1868	MET1867	skin/lesion swab	skin/lesion swab	PG2	PG2	USA	USA	1	1	1	0	1	1	1	1	1	1	1
1782	BK012029	BK012037	MOCV1	MOCV1	MET1868	MET2101	skin/lesion swab	skin/lesion swab	PG2	PG2	USA	USA	1	1	1	0	1	1	1	1	1	1	1
1783	BK012029	BK012038	MOCV1	MOCV1	MET1868	MET2102	skin/lesion swab	skin/lesion swab	PG2	PG2	USA	USA	1	1	1	0	1	0.999995	1	1	1	1	0.999994
1784	BK012029	BK012030	MOCV1	MOCV1	MET1868	MET1870	skin/lesion swab	skin/lesion swab	PG2	PG2	USA	USA	1	1	1	0	1	1	1	1	1	1	1
1785	BK012029	BK012031	MOCV1	MOCV1	MET1868	MET1872	skin/lesion swab	skin/lesion swab	PG2	PG2	USA	USA	1	1	1	0	1	1	1	1	1	1	1
1786	BK012029	BK012032	MOCV1	MOCV1	MET1868	MET1874	skin/lesion swab	skin/lesion swab	PG2	PG2	USA	USA	1	1	1	0	1	1	1	1	1	1	1
1787	BK012029	KY040277	MOCV1	MOCV1	MET1868	Madrid 2016_7	skin/lesion swab	unknown	PG2	PG2	USA	Spain: Madrid	1	1	0	0	0	0.998871	0.996995	0.999237	0.998499	0.999149	0.998966
1788	BK012029	BK012016	MOCV1	MOCV1	MET1868	MET1756	skin/lesion swab	skin/lesion swab	PG2	PG2	USA	USA	1	1	1	0	1	0.998855	0.997103	0.999237	0.998499	0.999149	0.998941
1789	BK012029	BK012009	MOCV1	MOCV1	MET1868	MET1090	skin/lesion swab	skin/lesion swab	PG2	PG2	USA	USA	1	1	1	0	1	0.998877	0.997103	0.999237	0.998499	0.999149	0.998966
1790	BK012029	BK012008	MOCV1	MOCV1	MET1868	MET1089	skin/lesion swab	skin/lesion swab	PG2	PG2	USA	USA	1	1	1	0	1	0.998871	0.997103	0.999237	0.998499	0.999149	0.998959
1791	BK012029	BK012017	MOCV1	MOCV1	MET1868	MET1758	skin/lesion swab	skin/lesion swab	PG2	PG2	USA	USA	1	1	1	0	1	0.998877	0.997103	0.999237	0.998499	0.999149	0.998966
1792	BK012029	BK012018	MOCV1	MOCV1	MET1868	MET1762	skin/lesion swab	skin/lesion swab	PG2	PG2	USA	USA	1	1	1	0	1	0.998877	0.997103	0.999237	0.998499	0.999149	0.998965
1793	BK012029	BK012010	MOCV1	MOCV1	MET1868	MET1093	skin/lesion swab	skin/lesion swab	PG2	PG2	USA	USA	1	1	1	0	1	0.998877	0.997103	0.999237	0.998499	0.999149	0.998965
1794	BK012029	BK012015	MOCV1	MOCV1	MET1868	MET1752	skin/lesion swab	skin/lesion swab	PG2	PG2	USA	USA	1	1	1	0	1	0.998855	0.997103	0.999237	0.998499	0.999149	0.998941
1795	BK012029	MH646551	MOCV1	MOCV1	MET1868	sercmolcont1	skin/lesion swab	unknown	PG2	PG1	USA	Australia	1	0	0	0	0	0.997194	0.997896	0.999237	0.90026	0.999149	0.99871
1796	BK012029	U60315	MOCV1	MOCV1	MET1868	U60315	skin/lesion swab	unknown	PG2	PG1	USA	USA	1	0	0	0	1	0.997275	0.998071	0.999542	0.90026	0.998298	0.998783
1797	BK012029	MN931743	MOCV1	MOCV1	MET1868	MET186	skin/lesion swab	lesion biopsy	PG2	PG1	USA	Slovenia	1	0	0	0	0	0.997311	0.996992	0.999237	0.90026	0.998298	0.998902
1798	BK012029	MN931742	MOCV1	MOCV1	MET1868	MET186	skin/lesion swab	lesion biopsy	PG2	PG1	USA	Slovenia	1	0	0	0	0	0.997279	0.996992	0.999084	0.90026	0.998298	0.998868
1799	BK012029	MN931744	MOCV1	MOCV1	MET1868	MET186	skin/lesion swab	lesion biopsy	PG2	PG1	USA	Slovenia	1	0	0	0	0	0.997279	0.996992	0.999084	0.90026	0.998298	0.998868
1800	BK012029	BK012020	MOCV1	MOCV1	MET1868	MET1843	skin/lesion swab	skin/lesion swab	PG2	PG1	USA	USA	1	0	1	0	1	0.997328	0.996776	0.999237	0.90026	0.999149	0.998843
1801	BK012029	BK012021	MOCV1	MOCV1	MET1868	MET1844	skin/lesion swab	skin/lesion swab	PG2	PG1	USA	USA	1	0	1	0	1	0.997322	0.996776	0.999084	0.90026	0.999149	0.998843
1802	BK012029	BK012024	MOCV1	MOCV1	MET1868	MET1847	skin/lesion swab	skin/lesion swab	PG2	PG1	USA	USA	1	0	1	0	1	0.997328	0.996776	0.999237	0.90026	0.999149	0.998843
1803	BK012029	BK012025	MOCV1	MOCV1	MET1868	MET1848	skin/lesion swab	skin/lesion swab	PG2	PG1	USA	USA	1	0	1	0	1	0.997328	0.996776	0.999237	0.90026	0.999149	0.998843
1804	BK012029	BK012027	MOCV1	MOCV1	MET1868	MET1850	skin/lesion swab	skin/lesion swab	PG2	PG1	USA	USA	1	0	1	0	1	0.997328	0.996776	0.999237	0.90026	0.999149	0.998843
1805	BK012029	BK012022	MOCV1	MOCV1	MET1868	MET1845	skin/lesion swab	skin/lesion swab	PG2	PG1	USA	USA	1	0	1	0	1	0.997328	0.996776	0.999237	0.90026	0.999149	0.998843
1806	BK012029	BK012023	MOCV1	MOCV1	MET1868	MET1846	skin/lesion swab	skin/lesion swab	PG2	PG1	USA	USA	1	0	1	0	1	0.997322	0.996776	0.999084	0.90026	0.999149	0.998843
1807	BK012029	BK012026	MOCV1	MOCV1	MET1868	MET1849	skin/lesion swab	skin/lesion swab	PG2	PG1	USA	USA	1	0	1	0	1	0.997328	0.996776	0.999237	0.90026	0.999149	0.998843
1808	BK012029	KY040275	MOCV1	MOCV1	MET1868	Madrid 2016_3	skin/lesion swab	unknown	PG2	PG1	USA	Spain: Madrid	1	0	0	0	0	0.997539	0.997318	0.999389	0.90026	0.999149	0.999044
1809	BK012029	MH320554	MOCV1	MOCV1	MET1868	MC349	skin/lesion swab	lesion biopsy	PG2	PG1	USA	Slovenia	1	0	0	0	0	0.9976	0.998604	0.999389	0.90026	0.999149	0.999038
1810	BK012029	BK012007	MOCV1	MOCV1	MET1868	MET1080	skin/lesion swab	skin/lesion swab	PG2	PG1	USA	USA	1	0	1	0	1	0.997479	0.997102	0.999542	0.90026	0.999149	0.998983
1811	BK012029	BK012014	MOCV1	MOCV1	MET1868	MET1727	skin/lesion swab	skin/lesion swab	PG2	PG1	USA	USA	1	0	1	0	1	0.997479	0.997102	0.999542	0.90026	0.999149	0.998983
1812	BK012029	BK012033	MOCV1	MOCV1	MET1868	MET2085	skin/lesion swab	skin/lesion swab	PG2	PG1	USA	USA	1	0	1	0	1	0.997425	0.997314	0.999542	0.90026	0.999149	0.99891
1813	BK012029	BK012034	MOCV1	MOCV1	MET1868	MET2086	skin/lesion swab	skin/lesion swab	PG2	PG1	USA	USA	1	0	1	0	1	0.997439	0.997314	0.999542	0.90026	0.999149	0.998928
1814	BK012029	BK012005	MOCV1	MOCV1	MET1868	MET1077	skin/lesion swab	skin/lesion swab	PG2	PG1	USA	USA	1	0	1	0	1	0.997442	0.997314	0.999237	0.90026	0.999149	0.998947
1815	BK012029	BK012012	MOCV1	MOCV1	MET1868	MET1719	skin/lesion swab	skin/lesion swab	PG2	PG1	USA	USA	1	0	1	0	1	0.997442	0.997314	0.999237	0.90026	0.999149	0.998947
1816	BK012029	BK012006	MOCV1	MOCV1	MET1868	MET1078	skin/lesion swab	skin/lesion swab	PG2	PG1	USA	USA	1	0	1	0	1	0.997442	0.997314	0.999237	0.90026	0.999149	0.998947
1817	BK012029	BK012036	MOCV1	MOCV1	MET1868	MET2093	skin/lesion swab	skin/lesion swab	PG2	PG1	USA	USA	1	0	1	0	1	0.997442	0.997314	0.999237	0.90026	0.999149	0.998947
1818	BK012029	BK012011	MOCV1	MOCV1	MET1868	MET1715	skin/lesion swab	skin/lesion swab	PG2	PG1	USA	USA	1	0	1	0	1	0.997484	0.997314	0.999237	0.90026	0.999149	0.998995
1819	BK012029	BK012013	MOCV1	MOCV1	MET1868	MET1721	skin/lesion swab	skin/lesion swab	PG2	PG1	USA	USA	1	0	1	0	1	0.997474	0.997314	0.999237	0.90026	0.999149	0.998983
1820	BK012037	OQ401159	MOCV1	MOCV3	MET2101	OQ401159	skin/lesion swab	lesion biopsy	PG2	PG6	USA	Sweden	0	0	0	0	0	0.921583	0.911633	0.845727	0.865193	0.951489	0.926352
1821	BK012037	OQ401160	MOCV1	MOCV3	MET2101	OQ401160	skin/lesion swab	lesion biopsy	PG2	PG6	USA	Sweden	0	0	0	0	0	0.922294	0.912277	0.845312	0.894063	0.951489	0.926577
1822	BK012037	MH320549	MOCV1	MOCV2	MET2101	MC313	skin/lesion swab	lesion biopsy	PG2	PG4	USA	Slovenia	0	0	0	0	0	0.937635	0.946985	0.845715	0.899384	0.999149	0.941101
1823	BK012037	MN931747	MOCV1	MOCV2	MET2101	MET210	skin/lesion swab	lesion biopsy	PG2	PG4	USA	Slovenia	0	0	0	0	0	0.93747	0.946991	0.845561	0.899384	0.960851	0.941201
1824	BK012037	MN931741	MOCV1	MOCV2	MET2101	MET210	skin/lesion swab	lesion biopsy	PG2	PG4	USA	Slovenia	0	0	0	0	0	0.937525	0.946991	0.845407	0.899384	0.960851	0.94127
1825	BK012037	MH320550	MOCV1	MOCV2	MET2101	MC316	skin/lesion swab	lesion biopsy	PG2	PG4	USA	Slovenia	0	0	0	0	0	0.937455	0.946991	0.845407	0.899384	0.960851	0.94119
1826	BK012037	MN931740	MOCV1	MOCV2	MET2101	MET210	skin/lesion swab	lesion biopsy	PG2	PG4	USA	Slovenia	0	0	0	0	0	0.937442	0.946991	0.845407	0.899384	0.960851	0.941176
1827	BK012037	MN931751	MOCV1	MOCV2	MET2101	MC344	skin/lesion swab	lesion biopsy	PG2	PG4	USA	Slovenia	0	0	0	0	0	0.937447	0.946888	0.845561	0.899384	0.960851	0.941181
1828	BK012037	MH320551	MOCV1	MOCV2	MET2101	MC332	skin/lesion swab	lesion biopsy	PG2	PG4	USA	Slovenia	0	0	0	0	0	0.93747	0.946991	0.845561	0.899384	0.960851	0.941201
1829	BK012037	KY040274	MOCV1	MOCV2	MET2101	Madrid 2016_1	skin/lesion swab	unknown	PG2	PG4	USA	Spain: Madrid	0	0	0	0	0	0.937559	0.946991	0.845715	0.899384	0.960851	0.941292
1830	BK012037	MH320548	MOCV1	MOCV2	MET2101	MB98	skin/lesion swab	lesion biopsy	PG2	PG4	USA	Slovenia	0	0	0	0	0	0.937457	0.946991	0.845407	0.899384	0.96	0.941206
1831	BK012037	MN931745	MOCV1	MOCV2	MET2101	MET210	skin/lesion swab	lesion biopsy	PG2	PG4	USA	Slovenia	0	0	0	0	0	0.937518	0.946888	0.845715	0.899384	0.960851	0.941251
1832	BK012037	MN931746	MOCV1	MOCV2	MET2101	MET210	skin/lesion swab	lesion biopsy	PG2	PG4	USA	Slovenia	0	0	0	0	0	0.937524	0.946888	0.845715	0.899384	0.960851	0.941259
1833	BK012037	MH320556	MOCV1	MOCV2	MET2101	MC515	skin/lesion swab	lesion biopsy	PG2	PG5	USA	Slovenia	0	0	0	0	0	0.936561	0.946991	0.821026	0.899384	0.960851	0.941091
1834	BK012037	MN931752	MOCV1	MOCV2	MET2101	MC515	skin/lesion swab	lesion biopsy	PG2	PG5	USA	Slovenia	0	0	0	0	0	0.936561	0.946991	0.821026	0.899384	0.960851	0.941091
1835	BK012037	MN931750	MOCV1	MOCV2	MET2101	MB101	skin/lesion swab	lesion biopsy	PG2	PG5	USA	Slovenia	0	0	0	0	0	0.936893	0.946985	0.82087	0.899384	0.999149	0.941201
1836	BK012037	BK012019	MOCV1	MOCV2	MET2101	MET1825	skin/lesion swab	skin/lesion swab	PG2	PG5	USA	USA	0	0	1	0	1	0.936776	0.946985	0.821026	0.899384	0.999149	0.941064
1837	BK012037	KY040276	MOCV1	MOCV1	MET2101	Madrid 2016_6	skin/lesion swab	unknown	PG2	PG3	USA	Spain: Madrid	1	0	0	0	0	0.992889	0.997855	0.845632	0.995998	0.999149	0.998363
1838	BK012037	BK012035	MOCV1	MOCV1	MET2101	MET2092	skin/lesion swab	skin/lesion swab	PG2	PG3	USA	USA	1	0	1	0	1	0.992894	0.997853	0.845632	0.996498	0.999149	0.998363
1839	BK012037	MN931748	MOCV1	MOCV1	MET2101	MET210	skin/lesion swab	lesion biopsy	PG2	PG2	USA	Slovenia	1	1	0	0	0	0.998577	0.998458	0.999389	0.954899	1	0.999044
1840	BK012037	MN931749	MOCV1	MOCV1	MET2101	MET210	skin/lesion swab	lesion biopsy	PG2	PG2	USA	Slovenia	1	1	0	0	0	0.998488	0.996049	0.999389	0.954899	1	0.999032
1841	BK012037	MH320547	MOCV1	MOCV1	MET2101	MB100	skin/lesion swab	lesion biopsy	PG2	PG2	USA	Slovenia	1	1	0	0	0	0.99905	0.999037	0.999389	0.996998	1	0.999051
1842	BK012037	MH320553	MOCV1	MOCV1	MET2101	MC343	skin/lesion swab	lesion biopsy	PG2	PG2	USA	Slovenia	1	1	0	0	0	0.999039	0.99893	0.999389	0.997499	1	0.999038
1843	BK012037	MH320552	MOCV1	MOCV1	MET2101	MC340	skin/lesion swab	lesion biopsy	PG2	PG2	USA	Slovenia	1	1	0	0	0	0.99905	0.998716	0.999389	0.997499	1	0.999063
1844	BK012037	MH320555	MOCV1	MOCV1	MET2101	MC505	skin/lesion swab	lesion biopsy	PG2	PG2	USA	Slovenia	1	1	0	0	0	0.999023	0.998609	0.999389	0.997499	0.999149	0.999044
1845	BK012037	MN202187	MOCV1	MOCV1	MET2101	NT2017	skin/lesion swab	lesion biopsy	PG2	PG2	USA	Australia	1	1	0	0	0	0.999664	0.999357	0.999696	0.9995	0.999149	0.999684
1846	BK012037	BK012028	MOCV1	MOCV1	MET2101	MET1867	skin/lesion swab	skin/lesion swab	PG2	PG2	USA	USA	1	1	1	0	1	1	1	1	1	1	1
1847	BK012037	BK012029	MOCV1	MOCV1	MET2101	MET1868	skin/lesion swab	skin/lesion swab	PG2	PG2	USA	USA	1	1	1	0	1	1	1	1	1	1	1
1848	BK012037	BK012038	MOCV1	MOCV1	MET2101	MET2102	skin/lesion swab	skin/lesion swab	PG2	PG2	USA	USA	1	1	1	0	1	0.999995	1	1	1	1	0.999994
1849	BK012037	BK012030	MOCV1	MOCV1	MET2101	MET1870	skin/lesion swab	skin/lesion swab	PG2	PG2	USA	USA	1	1	1	0	1	1	1	1	1	1	1
1850	BK012037	BK012031	MOCV1	MOCV1	MET2101	MET1872	skin/lesion swab	skin/lesion swab	PG2	PG2	USA	USA	1	1	1	0	1	1	1	1	1	1	1
1851	BK012037	BK012032	MOCV1	MOCV1	MET2101	MET1874	skin/lesion swab	skin/lesion swab	PG2	PG2	USA	USA	1	1	1	0	1	1	1	1	1	1	1
1852	BK012037	KY040277	MOCV1	MOCV1	MET2101	Madrid 2016_7	skin/lesion swab	unknown	PG2	PG2	USA	Spain: Madrid	1	1	0	0	0	0.998871	0.996995	0.999237	0.998499	0.999149	0.998966
1853	BK012037	BK012016	MOCV1	MOCV1	MET2101	MET1756	skin/lesion swab	skin/lesion swab	PG2	PG2	USA	USA	1	1	1	0	1	0.998855	0.997103	0.999237	0.998499	0.999149	0.998941
1854	BK012037	BK012009	MOCV1	MOCV1	MET2101	MET1090	skin/lesion swab	skin/lesion swab	PG2	PG2	USA	USA	1	1	1	0	1	0.998877	0.997103	0.999237	0.998499	0.999149	0.998966
1855	BK012037	BK012008	MOCV1	MOCV1	MET2101	MET1089	skin/lesion swab	skin/lesion swab	PG2	PG2	USA	USA	1	1	1	0	1	0.998871	0.997103	0.999237	0.998499	0.999149	0.998959
1856	BK012037	BK012017	MOCV1	MOCV1	MET2101	MET1758	skin/lesion swab	skin/lesion swab	PG2	PG2	USA	USA	1	1	1	0	1	0.998877	0.997103	0.999237	0.998499	0.999149	0.998966
1857	BK012037	BK012018	MOCV1	MOCV1	MET2101	MET1762	skin/lesion swab	skin/lesion swab	PG2	PG2	USA	USA	1	1	1	0	1	0.998877	0.997103	0.999237	0.998499	0.999149	0.998966
1858	BK012037	BK012010	MOCV1	MOCV1	MET2101	MET1093	skin/lesion swab	skin/lesion swab	PG2	PG2	USA	USA	1	1	1	0	1	0.998877	0.997103	0.999237	0.998499	0.999149	0.998966
1859	BK012037	BK012015	MOCV1	MOCV1	MET2101	MET1752	skin/lesion swab	skin/lesion swab	PG2	PG2	USA	USA	1	1	1	0	1	0.998855	0.997103	0.999237	0.998499	0.999149	0.998941
1860	BK012037	MH646551	MOCV1	MOCV1	MET2101	sercmolcont1	skin/lesion swab	unknown	PG2	PG1	USA	Australia	1	0	0	0	0	0.997194	0.997896	0.999237	0.90026	0.999149	0.99871
1861	BK012037	U60315	MOCV1	MOCV1	MET2101	U60315	skin/lesion swab	unknown	PG2	PG1	USA	USA	1	0	0	0	1	0.997275	0.998071	0.999542	0.90026	0.998298	0.998783
1862	BK012037	MN931743	MOCV1	MOCV1	MET2101	MET210	skin/lesion swab	lesion biopsy	PG2	PG1	USA	Slovenia	1	0	0	0	0	0.997311	0.996992	0.999237	0.90026	0.998298	0.998902
1863	BK012037	MN931742	MOCV1	MOCV1	MET2101	MET210	skin/lesion swab	lesion biopsy	PG2	PG1	USA	Slovenia	1	0	0	0	0	0.997279	0.996992	0.999084	0.90026	0.998298	0.998868
1864	BK012037	MN931744	MOCV1	MOCV1	MET2101	MET210	skin/lesion swab	lesion biopsy	PG2	PG1	USA	Slovenia	1	0	0	0	0	0.997279	0.996992	0.999084	0.90026	0.998298	0.998868
1865	BK012037	BK012020	MOCV1	MOCV1	MET2101	MET1843	skin/lesion swab	skin/lesion swab	PG2	PG1	USA	USA	1	0	1	0	1	0.997328	0.996776	0.999237	0.90026	0.999149	0.998843
1866	BK012037	BK012021	MOCV1	MOCV1	MET2101	MET1844	skin/lesion swab	skin/lesion swab	PG2	PG1	USA	USA	1	0	1	0	1	0.997322	0.996776	0.999084	0.90026	0.999149	0.998843
1867	BK012037	BK012024	MOCV1	MOCV1	MET2101	MET1847	skin/lesion swab	skin/lesion swab	PG2	PG1	USA	USA	1	0	1	0	1	0.997328	0.996776	0.999237	0.90026	0.999149	0.998843
1868	BK012037	BK012025	MOCV1	MOCV1	MET2101	MET1848	skin/lesion swab	skin/lesion swab	PG2	PG1	USA	USA	1	0	1	0	1	0.997328	0.996776	0.999237	0.90026	0.999149	0.998843
1869	BK012037	BK012027	MOCV1	MOCV1	MET2101	MET1850	skin/lesion swab	skin/lesion swab	PG2	PG1	USA	USA	1	0	1	0	1	0.997328	0.996776	0.999237	0.90026	0.999149	0.998843
1870	BK012037	BK012022	MOCV1	MOCV1	MET2101	MET1845	skin/lesion swab	skin/lesion swab	PG2	PG1	USA	USA	1	0	1	0	1	0.997328	0.996776	0.999237	0.90026	0.999149	0.998843
1871	BK012037	BK012023	MOCV1	MOCV1	MET2101	MET1846	skin/lesion swab	skin/lesion swab	PG2	PG1	USA	USA	1	0	1	0	1	0.997322	0.996776	0.999084	0.90026	0.999149	0.998843
1872	BK012037	BK012026	MOCV1	MOCV1	MET2101	MET1849	skin/lesion swab	skin/lesion swab	PG2	PG1	USA	USA	1	0	1	0	1	0.997328	0.996776	0.999237	0.90026	0.999149	0.998843
1873	BK012037	KY040275	MOCV1	MOCV1	MET2101	Madrid 2016_3	skin/lesion swab	unknown	PG2	PG1	USA	Spain: Madrid	1	0	0	0	0	0.997539	0.997318	0.999389	0.90026	0.999149	0.999044
1874	BK012037	MH320554	MOCV1	MOCV1	MET2101	MC349	skin/lesion swab	lesion biopsy	PG2	PG1	USA	Slovenia	1	0	0	0	0	0.997595	0.998604	0.999389	0.90026	0.999149	0.999032
1875	BK012037	BK012007	MOCV1	MOCV1	MET2101	MET1080	skin/lesion swab	skin/lesion swab	PG2	PG1	USA	USA	1	0	1	0	1	0.997479	0.997102	0.999542	0.90026	0.999149	0.998983
1876	BK012037	BK012014	MOCV1	MOCV1	MET2101	MET1727	skin/lesion swab	skin/lesion swab	PG2	PG1	USA	USA	1	0	1	0	1	0.997479	0.997102	0.999542	0.90026	0.999149	0.998983
1877	BK012037	BK012033	MOCV1	MOCV1	MET2101	MET2085	skin/lesion swab	skin/lesion swab	PG2	PG1	USA	USA	1	0	1	0	1	0.997426	0.997314	0.999542	0.90026	0.999149	0.99891
1878	BK012037	BK012034	MOCV1	MOCV1	MET2101	MET2086	skin/lesion swab	skin/lesion swab	PG2	PG1	USA	USA	1	0	1	0	1	0.99744	0.997314	0.999542	0.90026	0.999149	0.998928
1879	BK012037	BK012005	MOCV1	MOCV1	MET2101	MET1077	skin/lesion swab	skin/lesion swab	PG2	PG1	USA	USA	1	0	1	0	1	0.997442	0.997314	0.999237	0.90026	0.999149	0.998947
1880	BK012037	BK012012	MOCV1	MOCV1	MET2101	MET1719	skin/lesion swab	skin/lesion swab	PG2	PG1	USA	USA	1	0	1	0	1	0.997442	0.997314	0.999237	0.90026	0.999149	0.998947
1881	BK012037	BK012006	MOCV1	MOCV1	MET2101	MET1078	skin/lesion swab	skin/lesion swab	PG2	PG1	USA	USA	1	0	1	0	1	0.997442	0.997314	0.999237	0.90026	0.999149	0.998947
1882	BK012037	BK012036	MOCV1	MOCV1	MET2101	MET2093	skin/lesion swab	skin/lesion swab	PG2	PG1	USA	USA	1	0	1	0	1	0.997442	0.997314	0.999237	0.90026	0.999149	0.998947
1883	BK012037	BK012011	MOCV1	MOCV1	MET2101	MET1715	skin/lesion swab	skin/lesion swab	PG2	PG1	USA	USA	1	0	1	0	1	0.997484	0.997314	0.999237	0.90026	0.999149	0.998995
1884	BK012037	BK012013	MOCV1	MOCV1	MET2101	MET1721	skin/lesion swab	skin/lesion swab	PG2	PG1	USA	USA	1	0	1	0	1	0.997474	0.997314	0.999237	0.90026	0.999149	0.998983
1885	BK012038	OQ401159	MOCV1	MOCV3	MET2102	OQ401159	skin/lesion swab	lesion biopsy	PG2	PG6	USA	Sweden	0	0	0	0	0	0.921515	0.909771	0.845727	0.865193	0.951489	0.926376
1886	BK012038	OQ401160	MOCV1	MOCV3	MET2102	OQ401160	skin/lesion swab	lesion biopsy	PG2	PG6	USA	Sweden	0	0	0	0	0	0.922226	0.910451	0.845312	0.894063	0.951489	0.9266
1887	BK012038	MH320549	MOCV1	MOCV2	MET2102	MC313	skin/lesion swab	lesion biopsy	PG2	PG4	USA	Slovenia	0	0	0	0	0	0.937322	0.940251	0.845715	0.899384	0.999149	0.941134
1888	BK012038	MN931747	MOCV1	MOCV2	MET2102	MET210	skin/lesion swab	lesion biopsy	PG2	PG4	USA	Slovenia	0	0	0	0	0	0.937224	0.9416	0.845561	0.899384	0.960851	0.941232
1889	BK012038	MN931741	MOCV1	MOCV2	MET2102	MET210	skin/lesion swab	lesion biopsy	PG2	PG4	USA	Slovenia	0	0	0	0	0	0.937233	0.940647	0.845407	0.899384	0.960851	0.941305
1890	BK012038	MH320550	MOCV1	MOCV2	MET2102	MC316	skin/lesion swab	lesion biopsy	PG2	PG4	USA	Slovenia	0	0	0	0	0	0.937137	0.940257	0.845407	0.899384	0.960851	0.941218
1891	BK012038	MN931740	MOCV1	MOCV2	MET2102	MET210	skin/lesion swab	lesion biopsy	PG2	PG4	USA	Slovenia	0	0	0	0	0	0.937151	0.940647	0.845407	0.899384	0.960851	0.94121
1892	BK012038	MN931751	MOCV1	MOCV2	MET2102	MC344	skin/lesion swab	lesion biopsy	PG2	PG4	USA	Slovenia	0	0	0	0	0	0.937223	0.941903	0.845561	0.899384	0.960851	0.941214
1893	BK012038	MH320551	MOCV1	MOCV2	MET2102	MC332	skin/lesion swab	lesion biopsy	PG2	PG4	USA	Slovenia	0	0	0	0	0	0.937176	0.940647	0.845561	0.899384	0.960851	0.941233
1894	BK012038	KY040274	MOCV1	MOCV2	MET2102	Madrid 2016_1	skin/lesion swab	unknown	PG2	PG4	USA	Spain: Madrid	0	0	0	0	0	0.937247	0.940364	0.845715	0.899384	0.960851	0.94132
1895	BK012038	MH320548	MOCV1	MOCV2	MET2102	MB98	skin/lesion swab	lesion biopsy	PG2	PG4	USA	Slovenia	0	0	0	0	0	0.937216	0.941707	0.845407	0.899384	0.96	0.941236
1896	BK012038	MN931745	MOCV1	MOCV2	MET2102	MET210	skin/lesion swab	lesion biopsy	PG2	PG4	USA	Slovenia	0	0	0	0	0	0.9372	0.940156	0.845715	0.899384	0.960851	0.941279
1897	BK012038	MN931746	MOCV1	MOCV2	MET2102	MET210	skin/lesion swab	lesion biopsy	PG2	PG4	USA	Slovenia	0	0	0	0	0	0.93728	0.941606	0.845715	0.899384	0.960851	0.941287
1898	BK012038	MH320556	MOCV1	MOCV2	MET2102	MC515	skin/lesion swab	lesion biopsy	PG2	PG5	USA	Slovenia	0	0	0	0	0	0.936244	0.940257	0.821026	0.899384	0.960851	0.941119
1899	BK012038	MN931752	MOCV1	MOCV2	MET2102	MC515	skin/lesion swab	lesion biopsy	PG2	PG5	USA	Slovenia	0	0	0	0	0	0.936244	0.940257	0.821026	0.899384	0.960851	0.941119
1900	BK012038	MN931750	MOCV1	MOCV2	MET2102	MB101	skin/lesion swab	lesion biopsy	PG2	PG5	USA	Slovenia	0	0	0	0	0	0.936579	0.940251	0.82087	0.899384	0.999149	0.941233
1901	BK012038	BK012019	MOCV1	MOCV2	MET2102	MET1825	skin/lesion swab	skin/lesion swab	PG2	PG5	USA	USA	0	0	1	0	1	0.936651	0.943941	0.821026	0.899384	0.999149	0.941097
1902	BK012038	KY040276	MOCV1	MOCV1	MET2102	Madrid 2016_6	skin/lesion swab	unknown	PG2	PG3	USA	Spain: Madrid	1	0	0	0	0	0.992505	0.990277	0.845632	0.995998	0.999149	0.998368
1903	BK012038	BK012035	MOCV1	MOCV1	MET2102	MET2092	skin/lesion swab	skin/lesion swab	PG2	PG3	USA	USA	1	0	1	0	1	0.992574	0.991417	0.845632	0.996498	0.999149	0.998374
1904	BK012038	MN931748	MOCV1	MOCV1	MET2102	MET210	skin/lesion swab	lesion biopsy	PG2	PG2	USA	Slovenia	1	1	0	0	0	0.998588	0.998458	0.999389	0.954899	1	0.999056
1905	BK012038	MN931749	MOCV1	MOCV1	MET2102	MET210	skin/lesion swab	lesion biopsy	PG2	PG2	USA	Slovenia	1	1	0	0	0	0.998504	0.996049	0.999389	0.954899	1	0.999049
1906	BK012038	MH320547	MOCV1	MOCV1	MET2102	MB100	skin/lesion swab	lesion biopsy	PG2	PG2	USA	Slovenia	1	1	0	0	0	0.998741	0.99302	0.999389	0.996998	1	0.99905
1907	BK012038	MH320553	MOCV1	MOCV1	MET2102	MC343	skin/lesion swab	lesion biopsy	PG2	PG2	USA	Slovenia	1	1	0	0	0	0.99873	0.992915	0.999389	0.997499	1	0.999038
1908	BK012038	MH320552	MOCV1	MOCV1	MET2102	MC340	skin/lesion swab	lesion biopsy	PG2	PG2	USA	Slovenia	1	1	0	0	0	0.998671	0.991354	0.999389	0.997499	1	0.999062
1909	BK012038	MH320555	MOCV1	MOCV1	MET2102	MC505	skin/lesion swab	lesion biopsy	PG2	PG2	USA	Slovenia	1	1	0	0	0	0.998638	0.991141	0.999389	0.997499	0.999149	0.999044
1910	BK012038	MN202187	MOCV1	MOCV1	MET2102	NT2017	skin/lesion swab	lesion biopsy	PG2	PG2	USA	Australia	1	1	0	0	0	0.99929	0.992188	0.999696	0.9995	0.999149	0.999678
1911	BK012038	BK012028	MOCV1	MOCV1	MET2102	MET1867	skin/lesion swab	skin/lesion swab	PG2	PG2	USA	USA	1	1	1	0	1	0.999995	1	1	1	1	0.999994
1912	BK012038	BK012029	MOCV1	MOCV1	MET2102	MET1868	skin/lesion swab	skin/lesion swab	PG2	PG2	USA	USA	1	1	1	0	1	0.999995	1	1	1	1	0.999994
1913	BK012038	BK012037	MOCV1	MOCV1	MET2102	MET2101	skin/lesion swab	skin/lesion swab	PG2	PG2	USA	USA	1	1	1	0	1	0.999995	1	1	1	1	0.999994
1914	BK012038	BK012030	MOCV1	MOCV1	MET2102	MET1870	skin/lesion swab	skin/lesion swab	PG2	PG2	USA	USA	1	1	1	0	1	0.999783	0.995763	1	1	1	1
1915	BK012038	BK012031	MOCV1	MOCV1	MET2102	MET1872	skin/lesion swab	skin/lesion swab	PG2	PG2	USA	USA	1	1	1	0	1	0.999767	0.995552	1	1	1	0.999994
1916	BK012038	BK012032	MOCV1	MOCV1	MET2102	MET1874	skin/lesion swab	skin/lesion swab	PG2	PG2	USA	USA	1	1	1	0	1	0.99974	0.995026	1	1	1	0.999994
1917	BK012038	KY040277	MOCV1	MOCV1	MET2102	Madrid 2016_7	skin/lesion swab	unknown	PG2	PG2	USA	Spain: Madrid	1	1	0	0	0	0.998535	0.990257	0.999237	0.998499	0.999149	0.998977
1918	BK012038	BK012016	MOCV1	MOCV1	MET2102	MET1756	skin/lesion swab	skin/lesion swab	PG2	PG2	USA	USA	1	1	1	0	1	0.998519	0.990365	0.999237	0.998499	0.999149	0.998953
1919	BK012038	BK012009	MOCV1	MOCV1	MET2102	MET1090	skin/lesion swab	skin/lesion swab	PG2	PG2	USA	USA	1	1	1	0	1	0.998541	0.990365	0.999237	0.998499	0.999149	0.998977
1920	BK012038	BK012008	MOCV1	MOCV1	MET2102	MET1089	skin/lesion swab	skin/lesion swab	PG2	PG2	USA	USA	1	1	1	0	1	0.998789	0.995298	0.999237	0.998499	0.999149	0.998971
1921	BK012038	BK012017	MOCV1	MOCV1	MET2102	MET1758	skin/lesion swab	skin/lesion swab	PG2	PG2	USA	USA	1	1	1	0	1	0.998795	0.995298	0.999237	0.998499	0.999149	0.998977
1922	BK012038	BK012018	MOCV1	MOCV1	MET2102	MET1762	skin/lesion swab	skin/lesion swab	PG2	PG2	USA	USA	1	1	1	0	1	0.998811	0.995613	0.999237	0.998499	0.999149	0.998977
1923	BK012038	BK012010	MOCV1	MOCV1	MET2102	MET1093	skin/lesion swab	skin/lesion swab	PG2	PG2	USA	USA	1	1	1	0	1	0.998638	0.992238	0.999237	0.998499	0.999149	0.998977
1924	BK012038	BK012015	MOCV1	MOCV1	MET2102	MET1752	skin/lesion swab	skin/lesion swab	PG2	PG2	USA	USA	1	1	1	0	1	0.998519	0.990365	0.999237	0.998499	0.999149	0.998953
1925	BK012038	MH646551	MOCV1	MOCV1	MET2102	sercmolcont1	skin/lesion swab	unknown	PG2	PG1	USA	Australia	1	0	0	0	0	0.997193	0.997896	0.999237	0.90026	0.999149	0.998709
1926	BK012038	U60315	MOCV1	MOCV1	MET2102	U60315	skin/lesion swab	unknown	PG2	PG1	USA	USA	1	0	0	0	1	0.996933	0.990811	0.999542	0.90026	0.998298	0.998819
1927	BK012038	MN931743	MOCV1	MOCV1	MET2102	MET210	skin/lesion swab	lesion biopsy	PG2	PG1	USA	Slovenia	1	0	0	0	0	0.996965	0.990249	0.999237	0.90026	0.998298	0.998902
1928	BK012038	MN931742	MOCV1	MOCV1	MET2102	MET210	skin/lesion swab	lesion biopsy	PG2	PG1	USA	Slovenia	1	0	0	0	0	0.996942	0.990249	0.999084	0.90026	0.998298	0.998879
1929	BK012038	MN931744	MOCV1	MOCV1	MET2102	MET210	skin/lesion swab	lesion biopsy	PG2	PG1	USA	Slovenia	1	0	0	0	0	0.996942	0.990249	0.999084	0.90026	0.998298	0.998879
1930	BK012038	BK012020	MOCV1	MOCV1	MET2102	MET1843	skin/lesion swab	skin/lesion swab	PG2	PG1	USA	USA	1	0	1	0	1	0.996953	0.989303	0.999237	0.90026	0.999149	0.998855
1931	BK012038	BK012021	MOCV1	MOCV1	MET2102	MET1844	skin/lesion swab	skin/lesion swab	PG2	PG1	USA	USA	1	0	1	0	1	0.996948	0.989303	0.999084	0.90026	0.999149	0.998855
1932	BK012038	BK012024	MOCV1	MOCV1	MET2102	MET1847	skin/lesion swab	skin/lesion swab	PG2	PG1	USA	USA	1	0	1	0	1	0.997261	0.995285	0.999237	0.90026	0.999149	0.998855
1933	BK012038	BK012025	MOCV1	MOCV1	MET2102	MET1848	skin/lesion swab	skin/lesion swab	PG2	PG1	USA	USA	1	0	1	0	1	0.996953	0.989303	0.999237	0.90026	0.999149	0.998855
1934	BK012038	BK012027	MOCV1	MOCV1	MET2102	MET1850	skin/lesion swab	skin/lesion swab	PG2	PG1	USA	USA	1	0	1	0	1	0.99705	0.991172	0.999237	0.90026	0.999149	0.998855
1935	BK012038	BK012022	MOCV1	MOCV1	MET2102	MET1845	skin/lesion swab	skin/lesion swab	PG2	PG1	USA	USA	1	0	1	0	1	0.996953	0.989303	0.999237	0.90026	0.999149	0.998855
1936	BK012038	BK012023	MOCV1	MOCV1	MET2102	MET1846	skin/lesion swab	skin/lesion swab	PG2	PG1	USA	USA	1	0	1	0	1	0.996948	0.989303	0.999084	0.90026	0.999149	0.998855
1937	BK012038	BK012026	MOCV1	MOCV1	MET2102	MET1849	skin/lesion swab	skin/lesion swab	PG2	PG1	USA	USA	1	0	1	0	1	0.996953	0.989303	0.999237	0.90026	0.999149	0.998855
1938	BK012038	KY040275	MOCV1	MOCV1	MET2102	Madrid 2016_3	skin/lesion swab	unknown	PG2	PG1	USA	Spain: Madrid	1	0	0	0	0	0.997175	0.990059	0.999389	0.90026	0.999149	0.999055
1939	BK012038	MH320554	MOCV1	MOCV1	MET2102	MC349	skin/lesion swab	lesion biopsy	PG2	PG1	USA	Slovenia	1	0	0	0	0	0.997231	0.99132	0.999389	0.90026	0.999149	0.999044
1940	BK012038	BK012007	MOCV1	MOCV1	MET2102	MET1080	skin/lesion swab	skin/lesion swab	PG2	PG1	USA	USA	1	0	1	0	1	0.997121	0.989843	0.999542	0.90026	0.999149	0.999001
1941	BK012038	BK012014	MOCV1	MOCV1	MET2102	MET1727	skin/lesion swab	skin/lesion swab	PG2	PG1	USA	USA	1	0	1	0	1	0.997316	0.993614	0.999542	0.90026	0.999149	0.999001
1942	BK012038	BK012033	MOCV1	MOCV1	MET2102	MET2085	skin/lesion swab	skin/lesion swab	PG2	PG1	USA	USA	1	0	1	0	1	0.997138	0.991497	0.999542	0.90026	0.999149	0.998922
1943	BK012038	BK012034	MOCV1	MOCV1	MET2102	MET2086	skin/lesion swab	skin/lesion swab	PG2	PG1	USA	USA	1	0	1	0	1	0.997071	0.990043	0.999542	0.90026	0.999149	0.998933
1944	BK012038	BK012005	MOCV1	MOCV1	MET2102	MET1077	skin/lesion swab	skin/lesion swab	PG2	PG1	USA	USA	1	0	1	0	1	0.997084	0.990151	0.999237	0.90026	0.999149	0.998959
1945	BK012038	BK012012	MOCV1	MOCV1	MET2102	MET1719	skin/lesion swab	skin/lesion swab	PG2	PG1	USA	USA	1	0	1	0	1	0.997084	0.990151	0.999237	0.90026	0.999149	0.998959
1946	BK012038	BK012006	MOCV1	MOCV1	MET2102	MET1078	skin/lesion swab	skin/lesion swab	PG2	PG1	USA	USA	1	0	1	0	1	0.997159	0.991603	0.999237	0.90026	0.999149	0.998958
1947	BK012038	BK012036	MOCV1	MOCV1	MET2102	MET2093	skin/lesion swab	skin/lesion swab	PG2	PG1	USA	USA	1	0	1	0	1	0.997078	0.990046	0.999237	0.90026	0.999149	0.998958
1948	BK012038	BK012011	MOCV1	MOCV1	MET2102	MET1715	skin/lesion swab	skin/lesion swab	PG2	PG1	USA	USA	1	0	1	0	1	0.99739	0.995296	0.999237	0.90026	0.999149	0.999006
1949	BK012038	BK012013	MOCV1	MOCV1	MET2102	MET1721	skin/lesion swab	skin/lesion swab	PG2	PG1	USA	USA	1	0	1	0	1	0.997407	0.995822	0.999237	0.90026	0.999149	0.998995
1950	BK012030	OQ401159	MOCV1	MOCV3	MET1870	OQ401159	skin/lesion swab	lesion biopsy	PG2	PG6	USA	Sweden	0	0	0	0	0	0.92154	0.910266	0.845727	0.865193	0.951489	0.926378
1951	BK012030	OQ401160	MOCV1	MOCV3	MET1870	OQ401160	skin/lesion swab	lesion biopsy	PG2	PG6	USA	Sweden	0	0	0	0	0	0.922747	0.911653	0.845312	0.894063	0.951489	0.927123
1952	BK012030	MH320549	MOCV1	MOCV2	MET1870	MC313	skin/lesion swab	lesion biopsy	PG2	PG4	USA	Slovenia	0	0	0	0	0	0.937653	0.945803	0.845715	0.899384	0.999149	0.941191
1953	BK012030	MN931747	MOCV1	MOCV2	MET1870	MET187	skin/lesion swab	lesion biopsy	PG2	PG4	USA	Slovenia	0	0	0	0	0	0.937466	0.945613	0.845561	0.899384	0.960851	0.941278
1954	BK012030	MN931741	MOCV1	MOCV2	MET1870	MET187	skin/lesion swab	lesion biopsy	PG2	PG4	USA	Slovenia	0	0	0	0	0	0.937532	0.945809	0.845407	0.899384	0.960851	0.941347
1955	BK012030	MH320550	MOCV1	MOCV2	MET1870	MC316	skin/lesion swab	lesion biopsy	PG2	PG4	USA	Slovenia	0	0	0	0	0	0.937462	0.945809	0.845407	0.899384	0.960851	0.941267
1956	BK012030	MN931740	MOCV1	MOCV2	MET1870	MET187	skin/lesion swab	lesion biopsy	PG2	PG4	USA	Slovenia	0	0	0	0	0	0.937449	0.945809	0.845407	0.899384	0.960851	0.941253
1957	BK012030	MN931751	MOCV1	MOCV2	MET1870	MC344	skin/lesion swab	lesion biopsy	PG2	PG4	USA	Slovenia	0	0	0	0	0	0.93745	0.945704	0.845561	0.899384	0.960851	0.941254
1958	BK012030	MH320551	MOCV1	MOCV2	MET1870	MC332	skin/lesion swab	lesion biopsy	PG2	PG4	USA	Slovenia	0	0	0	0	0	0.937473	0.945809	0.845561	0.899384	0.960851	0.941274
1959	BK012030	KY040274	MOCV1	MOCV2	MET1870	Madrid 2016_1	skin/lesion swab	unknown	PG2	PG4	USA	Spain: Madrid	0	0	0	0	0	0.937559	0.945701	0.845715	0.899384	0.960851	0.941367
1960	BK012030	MH320548	MOCV1	MOCV2	MET1870	MB98	skin/lesion swab	lesion biopsy	PG2	PG4	USA	Slovenia	0	0	0	0	0	0.937453	0.945721	0.845407	0.899384	0.96	0.941275
1961	BK012030	MN931745	MOCV1	MOCV2	MET1870	MET187	skin/lesion swab	lesion biopsy	PG2	PG4	USA	Slovenia	0	0	0	0	0	0.937525	0.945707	0.845715	0.899384	0.960851	0.941328
1962	BK012030	MN931746	MOCV1	MOCV2	MET1870	MET187	skin/lesion swab	lesion biopsy	PG2	PG4	USA	Slovenia	0	0	0	0	0	0.937526	0.945619	0.845715	0.899384	0.960851	0.941336
1963	BK012030	MH320556	MOCV1	MOCV2	MET1870	MC515	skin/lesion swab	lesion biopsy	PG2	PG5	USA	Slovenia	0	0	0	0	0	0.936567	0.945809	0.821026	0.899384	0.960851	0.941168
1964	BK012030	MN931752	MOCV1	MOCV2	MET1870	MC515	skin/lesion swab	lesion biopsy	PG2	PG5	USA	Slovenia	0	0	0	0	0	0.936567	0.945809	0.821026	0.899384	0.960851	0.941168
1965	BK012030	MN931750	MOCV1	MOCV2	MET1870	MB101	skin/lesion swab	lesion biopsy	PG2	PG5	USA	Slovenia	0	0	0	0	0	0.936896	0.945803	0.82087	0.899384	0.999149	0.941273
1966	BK012030	BK012019	MOCV1	MOCV2	MET1870	MET1825	skin/lesion swab	skin/lesion swab	PG2	PG5	USA	USA	0	0	1	0	1	0.93676	0.945557	0.821026	0.899384	0.999149	0.94113
1967	BK012030	KY040276	MOCV1	MOCV1	MET1870	Madrid 2016_6	skin/lesion swab	unknown	PG2	PG3	USA	Spain: Madrid	1	0	0	0	0	0.992796	0.995746	0.845632	0.995998	0.999149	0.998385
1968	BK012030	BK012035	MOCV1	MOCV1	MET1870	MET2092	skin/lesion swab	skin/lesion swab	PG2	PG3	USA	USA	1	0	1	0	1	0.992822	0.996162	0.845632	0.996498	0.999149	0.998385
1969	BK012030	MN931748	MOCV1	MOCV1	MET1870	MET187	skin/lesion swab	lesion biopsy	PG2	PG2	USA	Slovenia	1	1	0	0	0	0.998598	0.998458	0.999389	0.954899	1	0.999068
1970	BK012030	MN931749	MOCV1	MOCV1	MET1870	MET187	skin/lesion swab	lesion biopsy	PG2	PG2	USA	Slovenia	1	1	0	0	0	0.99852	0.996049	0.999389	0.954899	1	0.999067
1971	BK012030	MH320547	MOCV1	MOCV1	MET1870	MB100	skin/lesion swab	lesion biopsy	PG2	PG2	USA	Slovenia	1	1	0	0	0	0.998995	0.997556	0.999389	0.996998	1	0.999073
1972	BK012030	MH320553	MOCV1	MOCV1	MET1870	MC343	skin/lesion swab	lesion biopsy	PG2	PG2	USA	Slovenia	1	1	0	0	0	0.998984	0.99745	0.999389	0.997499	1	0.999061
1973	BK012030	MH320552	MOCV1	MOCV1	MET1870	MC340	skin/lesion swab	lesion biopsy	PG2	PG2	USA	Slovenia	1	1	0	0	0	0.999001	0.997242	0.999389	0.997499	1	0.999092
1974	BK012030	MH320555	MOCV1	MOCV1	MET1870	MC505	skin/lesion swab	lesion biopsy	PG2	PG2	USA	Slovenia	1	1	0	0	0	0.998963	0.997029	0.999389	0.997499	0.999149	0.999067
1975	BK012030	MN202187	MOCV1	MOCV1	MET1870	NT2017	skin/lesion swab	lesion biopsy	PG2	PG2	USA	Australia	1	1	0	0	0	0.999588	0.997876	0.999696	0.9995	0.999149	0.999683
1976	BK012030	BK012028	MOCV1	MOCV1	MET1870	MET1867	skin/lesion swab	skin/lesion swab	PG2	PG2	USA	USA	1	1	1	0	1	1	1	1	1	1	1
1977	BK012030	BK012029	MOCV1	MOCV1	MET1870	MET1868	skin/lesion swab	skin/lesion swab	PG2	PG2	USA	USA	1	1	1	0	1	1	1	1	1	1	1
1978	BK012030	BK012037	MOCV1	MOCV1	MET1870	MET2101	skin/lesion swab	skin/lesion swab	PG2	PG2	USA	USA	1	1	1	0	1	1	1	1	1	1	1
1979	BK012030	BK012038	MOCV1	MOCV1	MET1870	MET2102	skin/lesion swab	skin/lesion swab	PG2	PG2	USA	USA	1	1	1	0	1	0.999783	0.995763	1	1	1	1
1980	BK012030	BK012031	MOCV1	MOCV1	MET1870	MET1872	skin/lesion swab	skin/lesion swab	PG2	PG2	USA	USA	1	1	1	0	1	1	1	1	1	1	1
1981	BK012030	BK012032	MOCV1	MOCV1	MET1870	MET1874	skin/lesion swab	skin/lesion swab	PG2	PG2	USA	USA	1	1	1	0	1	1	1	1	1	1	1
1982	BK012030	KY040277	MOCV1	MOCV1	MET1870	Madrid 2016_7	skin/lesion swab	unknown	PG2	PG2	USA	Spain: Madrid	1	1	0	0	0	0.998816	0.995525	0.999237	0.998499	0.999149	0.998988
1983	BK012030	BK012016	MOCV1	MOCV1	MET1870	MET1756	skin/lesion swab	skin/lesion swab	PG2	PG2	USA	USA	1	1	1	0	1	0.9988	0.995632	0.999237	0.998499	0.999149	0.998964
1984	BK012030	BK012009	MOCV1	MOCV1	MET1870	MET1090	skin/lesion swab	skin/lesion swab	PG2	PG2	USA	USA	1	1	1	0	1	0.998822	0.995632	0.999237	0.998499	0.999149	0.998989
1985	BK012030	BK012008	MOCV1	MOCV1	MET1870	MET1089	skin/lesion swab	skin/lesion swab	PG2	PG2	USA	USA	1	1	1	0	1	0.998816	0.995608	0.999237	0.998499	0.999149	0.998982
1986	BK012030	BK012017	MOCV1	MOCV1	MET1870	MET1758	skin/lesion swab	skin/lesion swab	PG2	PG2	USA	USA	1	1	1	0	1	0.998821	0.995608	0.999237	0.998499	0.999149	0.998989
1987	BK012030	BK012018	MOCV1	MOCV1	MET1870	MET1762	skin/lesion swab	skin/lesion swab	PG2	PG2	USA	USA	1	1	1	0	1	0.998821	0.995608	0.999237	0.998499	0.999149	0.998988
1988	BK012030	BK012010	MOCV1	MOCV1	MET1870	MET1093	skin/lesion swab	skin/lesion swab	PG2	PG2	USA	USA	1	1	1	0	1	0.998821	0.995621	0.999237	0.998499	0.999149	0.998988
1989	BK012030	BK012015	MOCV1	MOCV1	MET1870	MET1752	skin/lesion swab	skin/lesion swab	PG2	PG2	USA	USA	1	1	1	0	1	0.9988	0.995632	0.999237	0.998499	0.999149	0.998964
1990	BK012030	MH646551	MOCV1	MOCV1	MET1870	sercmolcont1	skin/lesion swab	unknown	PG2	PG1	USA	Australia	1	0	0	0	0	0.997229	0.997896	0.999237	0.90026	0.999149	0.998751
1991	BK012030	U60315	MOCV1	MOCV1	MET1870	U60315	skin/lesion swab	unknown	PG2	PG1	USA	USA	1	0	0	0	1	0.997196	0.996174	0.999542	0.90026	0.998298	0.998806
1992	BK012030	MN931743	MOCV1	MOCV1	MET1870	MET187	skin/lesion swab	lesion biopsy	PG2	PG1	USA	Slovenia	1	0	0	0	0	0.997236	0.995521	0.999237	0.90026	0.998298	0.998902
1993	BK012030	MN931742	MOCV1	MOCV1	MET1870	MET187	skin/lesion swab	lesion biopsy	PG2	PG1	USA	Slovenia	1	0	0	0	0	0.997222	0.995521	0.999084	0.90026	0.998298	0.99889
1994	BK012030	MN931744	MOCV1	MOCV1	MET1870	MET187	skin/lesion swab	lesion biopsy	PG2	PG1	USA	Slovenia	1	0	0	0	0	0.997222	0.995521	0.999084	0.90026	0.998298	0.99889
1995	BK012030	BK012020	MOCV1	MOCV1	MET1870	MET1843	skin/lesion swab	skin/lesion swab	PG2	PG1	USA	USA	1	0	1	0	1	0.997266	0.995205	0.999237	0.90026	0.999149	0.998866
1996	BK012030	BK012021	MOCV1	MOCV1	MET1870	MET1844	skin/lesion swab	skin/lesion swab	PG2	PG1	USA	USA	1	0	1	0	1	0.99726	0.995205	0.999084	0.90026	0.999149	0.998866
1997	BK012030	BK012024	MOCV1	MOCV1	MET1870	MET1847	skin/lesion swab	skin/lesion swab	PG2	PG1	USA	USA	1	0	1	0	1	0.99727	0.99528	0.999237	0.90026	0.999149	0.998866
1998	BK012030	BK012025	MOCV1	MOCV1	MET1870	MET1848	skin/lesion swab	skin/lesion swab	PG2	PG1	USA	USA	1	0	1	0	1	0.997266	0.995205	0.999237	0.90026	0.999149	0.998866
[truncated: 2,291 more rows]

## Sheet: Legend
Supplementary Table S2. Pairwise sequence similarities between the molluscum contagiosum virus genomes across various stratifications.
