# Supplementary material for: Comprehensive analysis of 66 complete molluscum contagiosum virus (MOCV) genomes: characterization and functional annotation of 47 novel complete MOCV genomes, including the first genome of MOCV genotype 3, and a proposal for harmonized MOCV genotyping indexing
Source: mBio. 2023 Nov 10;14(6):e02224-23. doi: 10.1128/mbio.02224-23 (PMC10746250; doi:10.1128/mbio.02224-23)
Supplement: Table S3 — Genomic coordinates of restriction enzyme recognition sites and recombinant sequence segments. [file mbio.02224-23-s0004.xlsx]

## Sheet: RestSites_RawCoordinates
Sample	BamHI	ClaI	HindIII
BK012011	15540,17324,18923,21380,27688,40554,48366,49983,59106,59935,72931,82679,135746,149065,152820,154269,163171,176608	32145,68597,78087,82560,88807,127862,143137,165269,168950,178185	21352,24937,38678,95893,126494,135800,143494,154937,159689,163888,164029,164340,164524,167555,170825,175946,176085,176279,180220,184360,184506
BK012005	15899,17683,19282,21739,28047,40913,48764,50381,59504,60333,73368,83116,136183,149628,153383,154832,163734,177186	32504,69034,78524,82997,89244,128299,143700,165832,169528,178763	21711,25296,39037,96330,126931,136237,144057,155500,160252,164451,164592,164903,165087,168118,171403,176524,176663,176857,180798,184938,185084
BK012012	16442,18226,19825,22282,28590,41456,49307,50924,60047,60876,73911,83659,136726,150171,153926,155375,164277,177730	33047,69577,79067,83540,89787,128842,144243,166375,170071,179307	22254,25839,39580,96873,127474,136780,144600,156043,160795,164994,165135,165446,165630,168661,171946,177068,177207,177401,181342,185482,185628
BK012013	15460,17244,18843,21300,27608,40474,48286,49903,59026,59855,72890,82638,135705,149114,152869,154318,163220,176672	32065,68556,78046,82519,88766,127821,143186,165318,169014,178249	21272,24857,38598,95852,126453,135759,143543,154986,159738,163937,164078,164389,164573,167604,170889,176010,176149,176343,180284,184424,184570
BK012036	17636,19420,21019,23476,29784,42650,50462,52079,61202,62031,75066,84814,137881,151326,155081,156530,165432,178855	34241,70732,80222,84695,90942,129997,145398,167530,171196,180432	23448,27033,40774,98028,128629,137935,145755,157198,161950,166149,166290,166601,166785,169816,173071,178193,178332,178526,182467,186607,186753
BK012006	16134,17918,19517,21974,28282,41148,48960,50577,59700,60529,73564,83312,136379,149824,153579,155028,163930,177352	32739,69230,78720,83193,89440,128495,143896,166028,169694,178929	21946,25531,39272,96526,127127,136433,144253,155696,160448,164647,164788,165099,165283,168314,171569,176690,176829,177023,180964,185104,185250
BK012034	17223,19007,20606,23063,29371,42237,50049,51666,60789,61618,74653,84380,137299,150852,154605,156054,164932,178339	33828,70319,79808,84261,90509,129415,144924,167030,170681,179916	23035,26620,40361,97595,128047,137353,145281,156722,161474,165649,165790,166101,166285,169316,172556,177677,177816,178010,181951,186090,186236
BK012033	17118,18902,20501,22958,29266,42132,49983,51600,60723,61552,74587,84353,137410,150855,154608,156057,164983,178435	33723,70253,79742,84234,90482,129526,144927,167081,170777,180012	22930,26515,40256,97568,128158,137464,145284,156725,161525,165700,165841,166152,166336,169367,172652,177773,177912,178106,182047,186186,186332
BK012014	15772,17556,19155,21612,27935,40801,48652,50269,59434,60263,73259,83025,136082,149509,153281,154703,163629,177042	32392,68925,78414,82906,89154,128198,143581,165727,169384,178619	21584,25169,38925,96240,126830,136136,143938,155371,160171,164346,164487,164798,164982,168013,171259,176380,176519,176713,180654,184800,184946
BK012007	17496,19280,20879,23336,29659,42525,50376,51993,61158,61987,74983,84749,137806,151233,155005,156427,165353,178766	34116,70649,80138,84630,90878,129922,145305,167451,171108,180343	23308,26893,40649,97964,128554,137860,145662,157095,161895,166070,166211,166522,166706,169737,172983,178104,178243,178437,182378,186524,186670
KY040275	17134,18918,20517,22974,29282,42148,49900,51517,60640,61469,74543,84308,137398,150785,154541,155990,164868,178334	33739,70209,79707,84189,90436,129491,144857,166973,170671,179911	22946,26531,40272,97522,128123,137430,145214,156658,161410,165585,165726,166044,166228,169261,172546,177672,177811,178005,181946,186097,186243
MH320554	21282,23068,24667,27124,33432,46298,54200,55817,64940,65769,78843,88590,141657,155102,158887,160336,169262,182711	37889,74509,83999,88471,94718,133773,149174,171360,175056,184288	10163,11516,11831,27096,30681,44422,101804,132405,141711,149531,161004,165804,169979,170120,170431,170615,173646,176931,182049,182188,182382,186323,190473,190619,194962,195108
BK012026	17164,18948,20547,23003,29327,42193,50005,51622,60745,61574,74609,84413,137493,150956,154738,156160,165038,178468	33784,70275,79764,84294,90541,129564,145028,167143,170807,180045	22975,26561,40317,97627,128196,137547,145385,156828,161580,165755,165896,166214,166398,169427,172682,177806,177945,178139,182080,186222,186368
BK012023	17255,19039,20638,23094,29418,42284,50096,51713,60836,61665,74700,84504,137584,151047,154829,156251,165129,178559	33875,70366,79855,84385,90632,129655,145119,167234,170898,180136	23066,26652,40408,97718,128287,137638,145476,156919,161671,165846,165987,166305,166489,169518,172773,177897,178036,178230,182171,186313,186459
BK012022	17091,18875,20474,22930,29254,42120,50022,51639,60762,61591,74626,84430,137510,150973,154755,156177,165055,178486	33711,70292,79781,84311,90558,129581,145045,167160,170824,180063	22902,26488,40244,97644,128213,137564,145402,156845,161597,165772,165913,166231,166415,169444,172699,177824,177963,178157,182098,186240,186386
BK012024	15338,17122,18721,21177,27501,40367,48179,49796,58919,59748,72783,82587,135667,149130,152912,154334,163212,176641	31958,68449,77938,82468,88715,127738,143202,165317,168981,178218	21149,24735,38491,95801,126370,135721,143559,155002,159754,163929,164070,164388,164572,167601,170856,175979,176118,176312,180253,184395,184541
BK012020	17154,18938,20537,22993,29317,42183,49995,51612,60735,61564,74599,84403,137483,150946,154728,156150,165028,178456	33774,70265,79754,84284,90531,129554,145018,167133,170797,180033	22965,26551,40307,97617,128186,137537,145375,156818,161570,165745,165886,166204,166388,169417,172672,177794,177933,178127,182068,186210,186356
BK012025	17277,19061,20660,23116,29440,42306,50118,51735,60858,61687,74722,84526,137606,151069,154851,156273,165151,178580	33897,70388,79877,84407,90654,129677,145141,167256,170920,180157	23088,26674,40430,97740,128309,137660,145498,156941,161693,165868,166009,166327,166511,169540,172795,177918,178057,178251,182192,186334,186480
BK012021	17279,19063,20662,23118,29442,42308,50120,51737,60860,61689,74724,84528,137608,151071,154853,156275,165153,178585	33899,70390,79879,84409,90656,129679,145143,167258,170922,180162	23090,26676,40432,97742,128311,137662,145500,156943,161695,165870,166011,166329,166513,169542,172797,177923,178062,178256,182197,186339,186485
BK012027	17152,18936,20535,22991,29315,42181,49993,51610,60733,61562,74597,84401,137481,150944,154726,156148,165026,178458	33772,70263,79752,84282,90529,129552,145016,167131,170795,180035	22963,26549,40305,97615,128184,137535,145373,156816,161568,165743,165884,166202,166386,169415,172670,177796,177935,178129,182070,186212,186358
MN931744	17184,18968,20567,23024,29333,42199,50050,51667,60790,61619,74654,84418,137518,150869,154651,156100,164978,178376	33790,70320,79809,84299,90546,129589,144945,167083,170721,179953	22996,26582,40323,97632,128221,137572,145302,156768,161520,165695,165836,166154,166338,169371,172596,177714,177853,178047,181988,186129,186275
MN931742	17184,18968,20567,23024,29333,42199,50050,51667,60790,61619,74654,84418,137518,150869,154651,156100,164978,178376	33790,70320,79809,84299,90546,129589,144945,167083,170721,179953	22996,26582,40323,97632,128221,137572,145302,156768,161520,165695,165836,166154,166338,169371,172596,177714,177853,178047,181988,186129,186275
MN931743	17108,18892,20491,22840,29149,42015,49956,51573,60696,61525,74560,84324,137271,150622,154404,155853,164731,178129	33606,70226,79715,84205,90452,129342,144698,166836,170474,179706	22812,26398,40139,97538,127974,137325,145055,156521,161273,165448,165589,165907,166091,169124,172349,177467,177606,177800,181741,185882,186028
U60315	18072,19856,21455,23912,30220,43086,50937,52554,61677,62506,75541,85388,138490,151935,155716,157138,166006,179483	34677,71207,80699,85269,91516,130561,146007,168104,171830,181060	23884,27469,41210,98629,129193,138544,146364,157806,162558,166723,166864,167175,167359,170390,173705,178821,178960,179154,183095,187250,187396
MH646551	15058,16842,18441,20897,27205,40071,47922,49539,58662,59491,72526,82373,135475,148920,152703,154125,162991,176471	31662,68192,77682,82254,88501,127546,142992,165089,168815,178048	20869,24454,38195,95614,126178,135529,143349,154793,159545,163708,163849,164160,164344,167375,170690,175809,175948,176142,180083,184233,184379
BK012015	17114,18898,20497,22954,29262,42137,49949,51566,60689,61518,84277,137377,150804,154586,156035,164913,178363	33719,70219,79705,84158,90405,129448,144876,167011,170707,179940	22926,26511,40261,97491,128080,137431,145233,156703,161455,165630,165771,166082,166266,169297,172582,177701,177840,178034,181975,186117,186263
BK012010	17142,18926,20525,22982,29290,42165,49977,51594,60717,61546,84305,137405,150832,154614,156063,164941,178391	33747,70247,79733,84186,90433,129476,144904,167039,170735,179968	22954,26539,40289,97519,128108,137459,145261,156731,161483,165658,165799,166110,166294,169325,172610,177729,177868,178062,182003,186145,186291
BK012009	17378,19162,20761,23218,29526,42401,50213,51830,60953,61782,84541,137641,151068,154850,156299,165177,178627	33983,70483,79969,84422,90669,129712,145140,167275,170971,180204	23190,26775,40525,97755,128344,137695,145497,156967,161719,165894,166035,166346,166530,169561,172846,177965,178104,178298,182239,186381,186527
BK012018	15343,17127,18726,21183,27491,40366,48178,49795,58918,59747,82506,135606,149033,152815,154264,163142,176592	31948,68448,77934,82387,88634,127677,143105,165240,168936,178169	21155,24740,38490,95720,126309,135660,143462,154932,159684,163859,164000,164311,164495,167526,170811,175930,176069,176263,180204,184346,184492
BK012017	15393,17177,18776,21233,27541,40416,48228,49845,58968,59797,82556,135656,149083,152865,154314,163192,176642	31998,68498,77984,82437,88684,127727,143155,165290,168986,178219	21205,24790,38540,95770,126359,135710,143512,154982,159734,163909,164050,164361,164545,167576,170861,175980,176119,176313,180254,184396,184542
BK012008	15445,17229,18828,21731,28039,40914,48726,50343,59466,60295,83054,136154,149581,153363,154812,163690,177125	32496,68996,78482,82935,89182,128225,143653,165788,169469,178702	21703,25288,39038,96268,126857,136208,144010,155480,160232,164407,164548,164859,165043,168074,171344,176463,176602,176796,180737,184879,185025
BK012016	15751,17535,19134,21591,27899,40774,48586,50203,59326,60155,82914,136014,149441,153223,154672,163550,177000	32356,68856,78342,82795,89042,128085,143513,165648,169344,178577	21563,25148,38898,96128,126717,136068,143870,155340,160092,164267,164408,164719,164903,167934,171219,176338,176477,176671,180612,184754,184900
KY040277	17053,18837,20436,22893,29201,42076,49888,51505,60628,61457,84450,137550,151013,154795,156244,165122,178602	33658,70158,79644,84331,90578,129621,145085,167220,170946,180179	22865,26450,40200,97664,128253,137604,145442,156912,161664,165839,165980,166291,166475,169506,172821,177940,178079,178273,182214,186356,186502
BK012031	15440,17224,18823,21309,27633,40531,48376,49993,59158,59987,82730,135806,149193,152979,154428,163342,176736	32122,68649,78140,82611,88858,127877,143265,165447,169099,178313	21281,24867,38655,95944,126509,135838,143622,155096,159848,164059,164200,164518,164702,167734,170944,176074,176213,176407,180348,184500,184646
BK012030	15374,17158,18757,21105,27429,40327,48172,49789,58954,59783,82526,135437,148824,152610,154059,162973,176367	31918,68445,77936,82407,88654,127508,142896,165078,168730,177944	21077,24663,38451,95740,126140,135469,143253,154727,159479,163690,163831,164149,164333,167365,170575,175705,175844,176038,179979,184131,184277
BK012032	15443,17227,18826,21324,27648,40546,48391,50008,59173,60002,82745,135821,149244,153030,154479,163393,176787	32137,68664,78155,82626,88873,127892,143316,165498,169150,178364	21296,24882,38670,95959,126524,135853,143673,155147,159899,164110,164251,164569,164753,167785,170995,176125,176264,176458,180399,184551,184697
BK012028	15334,17118,18717,21215,27539,40437,48282,49899,59064,59893,82636,135712,149099,152885,154334,163248,176642	32028,68555,78046,82517,88764,127783,143171,165353,169005,178219	21187,24773,38561,95850,126415,135744,143528,155002,159754,163965,164106,164424,164608,167640,170850,175980,176119,176313,180254,184406,184552
BK012037	15334,17118,18717,21215,27539,40437,48282,49899,59064,59893,82636,135712,149099,152885,154334,163248,176642	32028,68555,78046,82517,88764,127783,143171,165353,169005,178219	21187,24773,38561,95850,126415,135744,143528,155002,159754,163965,164106,164424,164608,167640,170850,175980,176119,176313,180254,184406,184552
BK012029	15319,17103,18702,21200,27524,40422,48267,49884,59049,59878,82621,135697,149084,152870,154319,163233,176627	32013,68540,78031,82502,88749,127768,143156,165338,168990,178204	21172,24758,38546,95835,126400,135729,143513,154987,159739,163950,164091,164409,164593,167625,170835,175965,176104,176298,180239,184391,184537
BK012038	15379,17163,18762,21224,27548,40446,48291,49908,59073,59902,82645,135640,149027,152813,154262,163176,176570	32037,68564,78055,82526,88773,127711,143099,165281,168933,178147	21196,24782,38570,95859,126343,135672,143456,154930,159682,163893,164034,164352,164536,167568,170778,175908,176047,176241,180182,184334,184480
MN202187	15898,17682,19281,21743,28067,40933,48778,50395,59519,60348,83111,136156,149543,153327,154749,163639,177055	32524,69049,78539,82992,89239,128227,143615,165744,169396,178632	21715,25301,39057,96325,126859,136188,143972,155417,160169,164356,164497,164815,164999,168031,171239,176360,176499,176693,180667,184829,184975
MN931749	13518,15302,16901,19309,25633,38499,46311,47928,57051,57880,80669,133647,147106,150904,152353,161267,174733	30090,66581,76079,80550,86797,125761,141178,163372,167068,176283	19281,22867,36623,93883,124393,133679,141535,153021,157821,161984,162125,162443,162627,165657,168941,174071,174210,174404,178318
MN931748	13531,15315,16914,19322,25646,38512,46324,47941,57064,57893,80761,133712,147189,150987,152436,161350,174815	30103,66594,76092,80642,86889,125826,141261,163455,167150,176392	19294,22880,36636,93975,124458,133744,141618,153104,157904,162067,162208,162526,162710,165740,169023,174153,174292,174486,178427
MH320553	16788,18572,20171,22681,29005,41889,49779,51396,60519,61348,84030,137051,150402,154200,155649,164533,177944	33480,70010,79497,83911,90158,129165,144474,166638,170288,179521	22653,26239,40013,97244,127797,137083,144831,156317,161087,165250,165391,165709,165893,168923,172131,177282,177421,177615,181556,185746,185892
MH320547	16940,18724,20323,22821,29145,42029,49880,51497,60620,61449,84170,137294,150645,154443,155892,164758,178172	33620,70150,79637,84051,90298,129408,144717,166863,170513,179749	22793,26379,40153,97384,128040,137326,145074,156560,161312,165475,165616,165934,166118,169148,172356,177510,177649,177843,181784,185976,186122
MH320555	17715,19499,21098,23596,29920,42804,50733,52350,61473,62302,85024,137991,151342,155139,156588,165454,178843	34395,71003,80491,84905,91152,130105,145414,167559,171209,180420	23568,27154,40928,98238,128737,138023,145771,157256,162008,166171,166312,166630,166814,169844,173052,178181,178320,178514,182455,186610,186756
MH320552	17029,18813,20412,22910,29234,42118,49969,51586,60709,61538,84221,137296,150647,154446,155895,164761,178140	33709,70200,79688,84102,90349,129410,144719,166866,170516,179717	22882,26468,40242,97435,128042,137328,145076,156563,161315,165478,165619,165937,166121,169151,172358,177478,177617,177811,181752,185940,186086
BK012035	17131,18915,20514,22963,29284,50087,51704,60827,61656,84442,137506,151005,154760,156182,165036,178448	33729,70319,79811,84323,90570,129577,145077,167142,170794,180025	22935,26520,40262,41076,41752,42278,42372,97656,128209,137560,156850,161602,165753,165894,166213,166397,169429,172667,177786,177925,178119,182060,186207,186353
KY040276	17628,19412,21011,23496,29817,50620,52237,61360,62189,84987,138073,151572,155330,156752,165607,179044	34262,70852,80356,84868,91116,130123,145644,167713,171355,180621	23468,27053,40795,41609,42285,42811,42905,98202,128755,138127,157420,162173,166324,166465,166784,166968,170000,173230,178349,178488,178682,182656,186806,186952
OQ401160	15531,48409,50060,51192,59688,71680,124241,131794,134821,173914	68142,70162,77535,81891,88027,115312,126872,142237,174751	11442,21196,24671,39384,40060,40585,40679,60264,84301,95164,97570,98747,103881,109558,125306,134867,151907,152315,155560,162696,162834,163137,163321,174389,174722,177246,178580,182654
OQ401159	15499,48211,49863,50994,59349,71410,121773,129360,132388,171548	67803,69834,75487,79842,85959,112848,124400,139846,172385	11461,21035,24344,39121,39797,40321,40415,59925,82250,93096,96677,101612,107101,122837,132434,149510,149917,153198,160329,160467,160770,160954,172023,172356,174922,175048,176221,180253
BK012019	15884,17612,19211,21586,41228,43540,48877,50581,51786,60317,61651,73077,114105,125529,128571,136483,136521	32344,40717,68787,78190,89384,128453,144035,166332,169859,179172	21558,25114,39078,40273,40560,41135,63801,96561,119301,136628,144392,144678,149772,150526,151264,153832,164955,165101,165403,165587,176826,176965,177159,181141,185871
MN931750	17562,19290,20889,23282,42923,45235,50572,52291,53496,62027,63361,74787,115592,127015,130057,137969,138007	34039,42412,70497,79900,90626,129939,145557,167857,171384,180622	23254,26809,40773,41968,42255,42830,65511,97803,120787,138114,145914,146200,151279,152033,152771,155357,166480,166626,166928,167112,178351,178490,178684,182591,187281
MN931752	17416,19144,20743,23190,42832,45144,50481,52200,53432,61963,63297,74717,115454,126877,129919,137831,137869	33948,42321,70433,79830,90751,129801,145455,167781,171346,180659	23162,26718,40682,41877,42164,42739,65447,97910,120649,137976,145812,146098,151192,151946,152684,155270,166409,166555,166852,167036,178313,178452,178646,182628,187442
MH320556	17416,19144,20743,23190,42832,45144,50481,52200,53432,61963,63297,74717,115454,126877,129919,137831,137869	33948,42321,70433,79830,90751,129801,145455,167781,171346,180659	23162,26718,40682,41877,42164,42739,65447,97910,120649,137976,145812,146098,151192,151946,152684,155270,166409,166555,166852,167036,178313,178452,178646,182628,187442
MN931746	16639,18367,19966,22413,49640,51254,52486,61017,62351,73771,114599,126022,129064,136976,137014	33171,69487,78884,89922,128946,144564,166920,170485,179723	22385,25941,39812,40626,41302,41828,41922,64501,97081,119794,137121,144921,145207,150331,151085,151823,154409,165548,165694,165991,166175,177452,177591,177785,181692,186547
MN931745	18770,20498,22097,24544,51771,53385,54617,63148,64482,75902,116769,128192,131234,139146,139184	35302,71618,81015,92092,131116,146734,169090,172655,181893	24516,28072,41943,42757,43433,43959,44053,66632,99251,121964,139291,147091,147377,152501,153255,153993,156579,167718,167864,168161,168345,179622,179761,179955,183862,188659
MH320551	19089,20817,22416,24859,52086,53700,54932,63463,64797,76223,116778,128201,131243,139155,139193	35617,71933,81336,92101,131125,146743,169018,172583,181896	24831,28387,42258,43072,43748,44274,44368,66947,99260,121973,139300,147100,147386,152435,153189,153927,156495,167646,167792,168089,168273,179550,179689,179883,183865,188796
MH320548	18029,19757,21356,23774,51001,52615,53847,62378,63712,75138,115941,127364,130406,138318,138356	34532,70848,80251,91250,130288,145942,168223,171788,181101	23746,27302,41173,41987,42663,43189,43283,65862,98409,121136,138463,146299,146585,151634,152388,153126,155712,166851,166997,167294,167478,178755,178894,179088,183070,187942
MN931751	17460,19188,20787,23229,50456,52070,53302,61833,63167,74593,115421,126844,129886,137798,137836	33987,70303,79706,90744,129768,145386,167634,171199,180512	23201,26757,40628,41442,42118,42644,42738,65317,97903,120616,137943,145743,146029,151063,151817,152555,155123,166262,166408,166705,166889,178166,178305,178499,182481,187344
MN931740	18141,19869,21468,23916,51143,52757,53989,62520,63854,75280,116147,127570,130612,138524,138562	34674,70990,80393,91470,130494,146283,168714,172279,181592	23888,27444,41315,42129,42805,43331,43425,66004,98629,121342,138669,146640,146926,152125,152879,153617,156203,167342,167488,167785,167969,179246,179385,179579,183561,188433
MH320550	20866,22594,24193,26641,53958,55572,56804,65335,66669,78095,118962,130385,133427,141339,141377	37489,73805,83208,94285,133309,148927,171283,174848,184161	11574,26613,30169,44130,44944,45620,46146,46240,68819,101444,124157,141484,149284,149570,154694,155448,156186,158772,169911,170057,170354,170538,181815,181954,182148,186130,191176
MN931741	18208,19936,21535,23983,51210,52824,54056,62587,63921,75347,116214,127637,130679,138591,138629	34741,71057,80460,91537,130561,146179,168550,172115,181353	23955,27511,41382,42196,42872,43398,43492,66071,98696,121409,138736,146536,146822,151961,152715,153453,156039,167178,167324,167621,167805,179082,179221,179415,183322,188194
MN931747	19083,20811,22410,24858,52085,53699,54931,63505,64839,76265,117132,128555,131597,139509,139547	35616,71975,81378,92455,131479,147263,169679,173244,182557	24830,28386,42257,43071,43747,44273,44367,66989,99614,122327,139654,147620,147906,153090,153844,154582,157168,168307,168453,168750,168934,180211,180350,180544,184526,189529
KY040274	18666,20394,21993,24428,51655,53269,54501,63032,64366,75786,116623,128046,131088,139000,139038	35186,71502,80899,91976,130970,146948,169304,172869,182107	24400,27956,41827,42641,43317,43843,43937,66516,99135,121818,139145,147305,147591,152715,153469,154207,156793,167932,168078,168375,168559,179836,179975,180169,184076,189180
MH320549	19500,21228,22827,25275,52574,54188,55420,63951,65285,76711,117383,128805,131874,139786,139824	36033,72421,81824,92706,131756,147374,169680,173245,182558	10244,25247,28803,42746,43560,44236,44762,44856,67435,99865,122577,139931,147731,148017,153126,153880,154618,157168,168303,168449,168751,168935,180212,180351,180545,184527,189218
MN339351	16491,40359,59384,83342,85789,105385,123197,154327	39337,83783,116255	39456,39615,39621,137143
NakamuraMOCV1p	18300,20100,21700,24200,30600,43800,52000,61400,63000,76200,86600,135600,149400,153200,162400,176200,187400
NakamuraMOCV1va	19000,20800,22400,24900,31400,44900,53100,54700,64000,88000,138000,152000,155800,165000,179000,189700
NakamuraMOCV1vb1	20000,21800,23400,25900,32400,43400,45700,53000,62300,86300,136300,150300,154100,163300,188300
NakamuraMOCV1vb2	21000,22800,24400,26900,33400,44400,46700,54000,63300,87300,137300,151300,155100,164300,190300
NakamuraMOCV1vc	19000,20800,22400,24900,31400,53400,62700,86700,136700,150700,154500,163600,177600,188300
NakamuraMOCV2	22000,23750,25350,27850,55850,57450,66450,78450,120450,132450,135650,143850,199850
NakamuraMOCV3	20000,54000,63000,64600,77600,131600,139600,142700,185700,198700
NakamuraMOCV4	22000,23750,25350,27850,48850,51150,56650,58250,67150,79150,82250,119250,131250,134450,142650,170650,180050,199050
PorterMOCV1	18300,20100,21700,24200,30600,43800,52000,61400,63000,76200,86600,135600,149400,153200,154600,163800,177600,188800	35000,70000,79900,85000,91600,126600,143100,167100,170800,180400,190000	24700,28500,43700,97700,125700,135400,143600,155500,160500,164800,167900,171200,176500,180500,184800,187700
PorterMOCV2	21000,22600,25100,26900,55400,64400,66000,67400,68700,80200,121200,132700,135800,144000,201000	37000,74000,83700,95200,132200,148700,170700,174400,184100,197400	12200,27700,31200,45700,68700,102200,125200,143200,151600,163100,165600,170700,182200,186100,193000,198300
PorterMOCV3	20000,53000,61900,63600,76100,129100,137100,140300,182300,194800	73000,75000,82400,86700,92900,120900,132500,148800,184800,196400	14100,16900,27000,42900,63900,88900,100200,106100,111500,115300,132300,142400,161400,168800,172300,183600,186200,188100,192600,196300

## Sheet: Legend
Supplementary Table S3. Genomic coordinates of restriction enzyme recognition sites and recombinant sequence segments.

## Sheet: RestSites_AlnCoordinates
Sample	BamHI	ClaI	HindIII
BK012011	27685,29483,31082,34148,40918,54540,63111,64859,74197,75026,88339,98960,153709,167946,171902,173489,182759,196707	45780,83769,93611,98841,105178,145503,161809,184899,188773,198416	10477,10624,16192,17545,17860,34120,37732,52566,112493,144131,153854,162166,174187,179177,183501,183649,183970,184154,187307,190737,195973,196112,196306,200491,205816,205963
BK012005	27685,29483,31082,34148,40918,54540,63111,64859,74197,75026,88339,98960,153709,167946,171902,173489,182759,196707	45780,83769,93611,98841,105178,145503,161809,184899,188773,198416	10477,10624,16192,17545,17860,34120,37732,52566,112493,144131,153854,162166,174187,179177,183501,183649,183970,184154,187307,190737,195973,196112,196306,200491,205816,205963
BK012012	27685,29483,31082,34148,40918,54540,63111,64859,74197,75026,88339,98960,153709,167946,171902,173489,182759,196707	45780,83769,93611,98841,105178,145503,161809,184899,188773,198416	10477,10624,16192,17545,17860,34120,37732,52566,112493,144131,153854,162166,174187,179177,183501,183649,183970,184154,187307,190737,195973,196112,196306,200491,205816,205963
BK012013	27685,29483,31082,34148,40918,54540,63111,64859,74197,75026,88339,98960,153709,167946,171902,173489,182759,196707	45780,83769,93611,98841,105178,145503,161809,184899,188773,198416	10477,10624,16192,17545,17860,34120,37732,52566,112493,144131,153854,162166,174187,179177,183501,183649,183970,184154,187307,190737,195973,196112,196306,200491,205816,205963
BK012036	27685,29483,31082,34148,40918,54540,63111,64859,74197,75026,88339,98960,153709,167946,171902,173489,182759,196707	45780,83769,93611,98841,105178,145503,161809,184899,188773,198416	10477,10624,16192,17545,17860,34120,37732,52566,112493,144131,153854,162166,174187,179177,183501,183649,183970,184154,187307,190737,195973,196112,196306,200491,205816,205963
BK012006	27685,29483,31082,34148,40918,54540,63111,64859,74197,75026,88339,98960,153709,167946,171902,173489,182759,196707	45780,83769,93611,98841,105178,145503,161809,184899,188773,198416	10477,10624,16192,17545,17860,34120,37732,52566,112493,144131,153854,162166,174187,179177,183501,183649,183970,184154,187307,190737,195973,196112,196306,200491,205816,205963
BK012034	27685,29483,31082,34148,40918,54540,63111,64859,74197,75026,88339,98960,153709,167946,171902,173489,182759,196707	45780,83769,93611,98841,105178,145503,161809,184899,188773,198416	10477,10624,16192,17545,17860,34120,37732,52566,112493,144131,153854,162166,174187,179177,183501,183649,183970,184154,187307,190737,195973,196112,196306,200491,205816,205963
BK012033	27685,29483,31082,34148,40918,54540,63111,64859,74197,75026,88339,98960,153709,167946,171902,173489,182759,196707	45780,83769,93611,98841,105178,145503,161809,184899,188773,198416	10477,10624,16192,17545,17860,34120,37732,52566,112493,144131,153854,162166,174187,179177,183501,183649,183970,184154,187307,190737,195973,196112,196306,200491,205816,205963
BK012014	27685,29483,31082,34148,40918,54540,63111,64859,74197,75026,88339,98960,153709,167946,171902,173489,182759,196707	45780,83769,93611,98841,105178,145503,161809,184899,188773,198416	10477,10624,16192,17545,17860,34120,37732,52566,112493,144131,153854,162166,174187,179177,183501,183649,183970,184154,187307,190737,195973,196112,196306,200491,205816,205963
BK012007	27685,29483,31082,34148,40918,54540,63111,64859,74197,75026,88339,98960,153709,167946,171902,173489,182759,196707	45780,83769,93611,98841,105178,145503,161809,184899,188773,198416	10477,10624,16192,17545,17860,34120,37732,52566,112493,144131,153854,162166,174187,179177,183501,183649,183970,184154,187307,190737,195973,196112,196306,200491,205816,205963
KY040275	27685,29483,31082,34148,40918,54540,63111,64859,74197,75026,88339,98960,153709,167946,171902,173489,182759,196707	45780,83769,93611,98841,105178,145503,161809,184899,188773,198416	10477,10624,16192,17545,17860,34120,37732,52566,112493,144131,153854,162166,174187,179177,183501,183649,183970,184154,187307,190737,195973,196112,196306,200491,205816,205963
MH320554	27685,29483,31082,34148,40918,54540,63111,64859,74197,75026,88339,98960,153709,167946,171902,173489,182759,196707	45780,83769,93611,98841,105178,145503,161809,184899,188773,198416	1667,1813,10477,10624,16192,17545,17860,34120,37732,52566,112493,144131,153854,162166,174187,179177,183501,183649,183970,184154,187307,190737,195973,196112,196306,200491,205816,205963,214600,214746
BK012026	27685,29483,31082,34148,40918,54540,63111,64859,74197,75026,88339,98960,153709,167946,171902,173489,182759,196707	45780,83769,93611,98841,105178,145503,161809,184899,188773,198416	10477,10624,16192,17545,17860,34120,37732,52566,112493,144131,153854,162166,174187,179177,183501,183649,183970,184154,187307,190737,195973,196112,196306,200491,205816,205963
BK012023	27685,29483,31082,34148,40918,54540,63111,64859,74197,75026,88339,98960,153709,167946,171902,173489,182759,196707	45780,83769,93611,98841,105178,145503,161809,184899,188773,198416	10477,10624,16192,17545,17860,34120,37732,52566,112493,144131,153854,162166,174187,179177,183501,183649,183970,184154,187307,190737,195973,196112,196306,200491,205816,205963
BK012022	27685,29483,31082,34148,40918,54540,63111,64859,74197,75026,88339,98960,153709,167946,171902,173489,182759,196707	45780,83769,93611,98841,105178,145503,161809,184899,188773,198416	10477,10624,16192,17545,17860,34120,37732,52566,112493,144131,153854,162166,174187,179177,183501,183649,183970,184154,187307,190737,195973,196112,196306,200491,205816,205963
BK012024	27685,29483,31082,34148,40918,54540,63111,64859,74197,75026,88339,98960,153709,167946,171902,173489,182759,196707	45780,83769,93611,98841,105178,145503,161809,184899,188773,198416	10477,10624,16192,17545,17860,34120,37732,52566,112493,144131,153854,162166,174187,179177,183501,183649,183970,184154,187307,190737,195973,196112,196306,200491,205816,205963
BK012020	27685,29483,31082,34148,40918,54540,63111,64859,74197,75026,88339,98960,153709,167946,171902,173489,182759,196707	45780,83769,93611,98841,105178,145503,161809,184899,188773,198416	10477,10624,16192,17545,17860,34120,37732,52566,112493,144131,153854,162166,174187,179177,183501,183649,183970,184154,187307,190737,195973,196112,196306,200491,205816,205963
BK012025	27685,29483,31082,34148,40918,54540,63111,64859,74197,75026,88339,98960,153709,167946,171902,173489,182759,196707	45780,83769,93611,98841,105178,145503,161809,184899,188773,198416	10477,10624,16192,17545,17860,34120,37732,52566,112493,144131,153854,162166,174187,179177,183501,183649,183970,184154,187307,190737,195973,196112,196306,200491,205816,205963
BK012021	27685,29483,31082,34148,40918,54540,63111,64859,74197,75026,88339,98960,153709,167946,171902,173489,182759,196707	45780,83769,93611,98841,105178,145503,161809,184899,188773,198416	10477,10624,16192,17545,17860,34120,37732,52566,112493,144131,153854,162166,174187,179177,183501,183649,183970,184154,187307,190737,195973,196112,196306,200491,205816,205963
BK012027	27685,29483,31082,34148,40918,54540,63111,64859,74197,75026,88339,98960,153709,167946,171902,173489,182759,196707	45780,83769,93611,98841,105178,145503,161809,184899,188773,198416	10477,10624,16192,17545,17860,34120,37732,52566,112493,144131,153854,162166,174187,179177,183501,183649,183970,184154,187307,190737,195973,196112,196306,200491,205816,205963
MN931744	27685,29483,31082,34148,40918,54540,63111,64859,74197,75026,88339,98960,153709,167946,171902,173489,182759,196707	45780,83769,93611,98841,105178,145503,161809,184899,188773,198416	10477,10624,16192,17545,17860,34120,37732,52566,112493,144131,153854,162166,174187,179177,183501,183649,183970,184154,187307,190737,195973,196112,196306,200491,205816,205963
MN931742	27685,29483,31082,34148,40918,54540,63111,64859,74197,75026,88339,98960,153709,167946,171902,173489,182759,196707	45780,83769,93611,98841,105178,145503,161809,184899,188773,198416	10477,10624,16192,17545,17860,34120,37732,52566,112493,144131,153854,162166,174187,179177,183501,183649,183970,184154,187307,190737,195973,196112,196306,200491,205816,205963
MN931743	27685,29483,31082,34148,40918,54540,63111,64859,74197,75026,88339,98960,153709,167946,171902,173489,182759,196707	45780,83769,93611,98841,105178,145503,161809,184899,188773,198416	10477,10624,16192,17545,17860,34120,37732,52566,112493,144131,153854,162166,174187,179177,183501,183649,183970,184154,187307,190737,195973,196112,196306,200491,205816,205963
U60315	27685,29483,31082,34148,40918,54540,63111,64859,74197,75026,88339,98960,153709,167946,171902,173489,182759,196707	45780,83769,93611,98841,105178,145503,161809,184899,188773,198416	10477,10624,16192,17545,17860,34120,37732,52566,112493,144131,153854,162166,174187,179177,183501,183649,183970,184154,187307,190737,195973,196112,196306,200491,205816,205963
MH646551	27685,29483,31082,34148,40918,54540,63111,64859,74197,75026,88339,98960,153709,167946,171902,173489,182759,196707	45780,83769,93611,98841,105178,145503,161809,184899,188773,198416	10624,16192,17545,17860,34120,37732,52566,112493,144131,153854,162166,174187,179177,183501,183649,183970,184154,187307,190737,195973,196112,196306,200491,205816,205963
BK012015	27685,29483,31082,34148,40918,54540,63111,64859,74197,75026,98960,153709,167946,171902,173489,182759,196707	45780,83769,93611,98841,105178,145503,161809,184899,188773,198416	10477,10624,16192,17545,17860,34120,37732,52566,112493,144131,153854,162166,174187,179177,183501,183649,183970,184154,187307,190737,195973,196112,196306,200491,205816,205963
BK012010	27685,29483,31082,34148,40918,54540,63111,64859,74197,75026,98960,153709,167946,171902,173489,182759,196707	45780,83769,93611,98841,105178,145503,161809,184899,188773,198416	10477,10624,16192,17545,17860,34120,37732,52566,112493,144131,153854,162166,174187,179177,183501,183649,183970,184154,187307,190737,195973,196112,196306,200491,205816,205963
BK012009	27685,29483,31082,34148,40918,54540,63111,64859,74197,75026,98960,153709,167946,171902,173489,182759,196707	45780,83769,93611,98841,105178,145503,161809,184899,188773,198416	10477,10624,16192,17545,17860,34120,37732,52566,112493,144131,153854,162166,174187,179177,183501,183649,183970,184154,187307,190737,195973,196112,196306,200491,205816,205963
BK012018	27685,29483,31082,34148,40918,54540,63111,64859,74197,75026,98960,153709,167946,171902,173489,182759,196707	45780,83769,93611,98841,105178,145503,161809,184899,188773,198416	10477,10624,16192,17545,17860,34120,37732,52566,112493,144131,153854,162166,174187,179177,183501,183649,183970,184154,187307,190737,195973,196112,196306,200491,205816,205963
BK012017	27685,29483,31082,34148,40918,54540,63111,64859,74197,75026,98960,153709,167946,171902,173489,182759,196707	45780,83769,93611,98841,105178,145503,161809,184899,188773,198416	10477,10624,16192,17545,17860,34120,37732,52566,112493,144131,153854,162166,174187,179177,183501,183649,183970,184154,187307,190737,195973,196112,196306,200491,205816,205963
BK012008	27685,29483,31082,34148,40918,54540,63111,64859,74197,75026,98960,153709,167946,171902,173489,182759,196707	45780,83769,93611,98841,105178,145503,161809,184899,188773,198416	10477,10624,16192,17545,17860,34120,37732,52566,112493,144131,153854,162166,174187,179177,183501,183649,183970,184154,187307,190737,195973,196112,196306,200491,205816,205963
BK012016	27685,29483,31082,34148,40918,54540,63111,64859,74197,75026,98960,153709,167946,171902,173489,182759,196707	45780,83769,93611,98841,105178,145503,161809,184899,188773,198416	10477,10624,16192,17545,17860,34120,37732,52566,112493,144131,153854,162166,174187,179177,183501,183649,183970,184154,187307,190737,195973,196112,196306,200491,205816,205963
KY040277	27685,29483,31082,34148,40918,54540,63111,64859,74197,75026,98960,153709,167946,171902,173489,182759,196707	45780,83769,93611,98841,105178,145503,161809,184899,188773,198416	10477,10624,16192,17545,17860,34120,37732,52566,112493,144131,153854,162166,174187,179177,183501,183649,183970,184154,187307,190737,195973,196112,196306,200491,205816,205963
BK012031	27685,29483,31082,34148,40918,54540,63111,64859,74197,75026,98960,153709,167946,171902,173489,182759,196707	45780,83769,93611,98841,105178,145503,161809,184899,188773,198416	10477,10624,16192,17545,17860,34120,37732,52566,112493,144131,153854,162166,174187,179177,183501,183649,183970,184154,187307,190737,195973,196112,196306,200491,205816,205963
BK012030	27685,29483,31082,34148,40918,54540,63111,64859,74197,75026,98960,153709,167946,171902,173489,182759,196707	45780,83769,93611,98841,105178,145503,161809,184899,188773,198416	10477,10624,16192,17545,17860,34120,37732,52566,112493,144131,153854,162166,174187,179177,183501,183649,183970,184154,187307,190737,195973,196112,196306,200491,205816,205963
BK012032	27685,29483,31082,34148,40918,54540,63111,64859,74197,75026,98960,153709,167946,171902,173489,182759,196707	45780,83769,93611,98841,105178,145503,161809,184899,188773,198416	10477,10624,16192,17545,17860,34120,37732,52566,112493,144131,153854,162166,174187,179177,183501,183649,183970,184154,187307,190737,195973,196112,196306,200491,205816,205963
BK012028	27685,29483,31082,34148,40918,54540,63111,64859,74197,75026,98960,153709,167946,171902,173489,182759,196707	45780,83769,93611,98841,105178,145503,161809,184899,188773,198416	10477,10624,16192,17545,17860,34120,37732,52566,112493,144131,153854,162166,174187,179177,183501,183649,183970,184154,187307,190737,195973,196112,196306,200491,205816,205963
BK012037	27685,29483,31082,34148,40918,54540,63111,64859,74197,75026,98960,153709,167946,171902,173489,182759,196707	45780,83769,93611,98841,105178,145503,161809,184899,188773,198416	10477,10624,16192,17545,17860,34120,37732,52566,112493,144131,153854,162166,174187,179177,183501,183649,183970,184154,187307,190737,195973,196112,196306,200491,205816,205963
BK012029	27685,29483,31082,34148,40918,54540,63111,64859,74197,75026,98960,153709,167946,171902,173489,182759,196707	45780,83769,93611,98841,105178,145503,161809,184899,188773,198416	10477,10624,16192,17545,17860,34120,37732,52566,112493,144131,153854,162166,174187,179177,183501,183649,183970,184154,187307,190737,195973,196112,196306,200491,205816,205963
BK012038	27685,29483,31082,34148,40918,54540,63111,64859,74197,75026,98960,153709,167946,171902,173489,182759,196707	45780,83769,93611,98841,105178,145503,161809,184899,188773,198416	10477,10624,16192,17545,17860,34120,37732,52566,112493,144131,153854,162166,174187,179177,183501,183649,183970,184154,187307,190737,195973,196112,196306,200491,205816,205963
MN202187	27685,29483,31082,34148,40918,54540,63111,64859,74197,75026,98960,153709,167946,171902,173489,182759,196707	45780,83769,93611,98841,105178,145503,161809,184899,188773,198416	10477,10624,16192,17545,17860,34120,37732,52566,112493,144131,153854,162166,174187,179177,183501,183649,183970,184154,187307,190737,195973,196112,196306,200491,205816,205963
MN931749	27685,29483,31082,34148,40918,54540,63111,64859,74197,75026,98960,153709,167946,171902,173489,182759,196707	45780,83769,93611,98841,105178,145503,161809,184899,188773,198416	16192,17545,17860,34120,37732,52566,112493,144131,153854,162166,174187,179177,183501,183649,183970,184154,187307,190737,195973,196112,196306,200491
MN931748	27685,29483,31082,34148,40918,54540,63111,64859,74197,75026,98960,153709,167946,171902,173489,182759,196707	45780,83769,93611,98841,105178,145503,161809,184899,188773,198416	16192,17545,17860,34120,37732,52566,112493,144131,153854,162166,174187,179177,183501,183649,183970,184154,187307,190737,195973,196112,196306,200491
MH320553	27685,29483,31082,34148,40918,54540,63111,64859,74197,75026,98960,153709,167946,171902,173489,182759,196707	45780,83769,93611,98841,105178,145503,161809,184899,188773,198416	10477,10624,16192,17545,17860,34120,37732,52566,112493,144131,153854,162166,174187,179177,183501,183649,183970,184154,187307,190737,195973,196112,196306,200491,205816,205963
MH320547	27685,29483,31082,34148,40918,54540,63111,64859,74197,75026,98960,153709,167946,171902,173489,182759,196707	45780,83769,93611,98841,105178,145503,161809,184899,188773,198416	10477,10624,16192,17545,17860,34120,37732,52566,112493,144131,153854,162166,174187,179177,183501,183649,183970,184154,187307,190737,195973,196112,196306,200491,205816,205963
MH320555	27685,29483,31082,34148,40918,54540,63111,64859,74197,75026,98960,153709,167946,171902,173489,182759,196707	45780,83769,93611,98841,105178,145503,161809,184899,188773,198416	10477,10624,16192,17545,17860,34120,37732,52566,112493,144131,153854,162166,174187,179177,183501,183649,183970,184154,187307,190737,195973,196112,196306,200491,205816,205963
MH320552	27685,29483,31082,34148,40918,54540,63111,64859,74197,75026,98960,153709,167946,171902,173489,182759,196707	45780,83769,93611,98841,105178,145503,161809,184899,188773,198416	10477,10624,16192,17545,17860,34120,37732,52566,112493,144131,153854,162166,174187,179177,183501,183649,183970,184154,187307,190737,195973,196112,196306,200491,205816,205963
BK012035	27685,29483,31082,34148,40918,63111,64859,74197,75026,98960,153709,167946,171902,173489,182759,196707	45780,83769,93611,98841,105178,145503,161809,184899,188773,198416	10477,10624,16192,17545,17860,34120,37732,52566,53380,54110,54648,54742,112493,144131,153854,174187,179177,183501,183649,183970,184154,187307,190737,195973,196112,196306,200491,205816,205963
KY040276	27685,29483,31082,34148,40918,63111,64859,74197,75026,98960,153709,167946,171902,173489,182759,196707	45780,83769,93611,98841,105178,145503,161809,184899,188773,198416	10477,10624,16192,17545,17860,34120,37732,52566,53380,54110,54648,54742,112493,144131,153854,174187,179177,183501,183649,183970,184154,187307,190737,195973,196112,196306,200491,205816,205963
OQ401160	27685,63111,64859,66169,75026,87505,142379,150620,153709,195477	83769,85867,93611,98841,105178,133388,145503,161809,196335	10477,14840,17545,23505,34120,37732,53380,54110,54648,54742,75602,101401,112493,114936,116113,121525,127588,143832,153854,171982,172396,175893,183501,183648,183970,184154,195973,196306,199107,200491,205963
OQ401159	27685,63111,64859,66169,75026,87505,142379,150620,153709,195477	83769,85867,93611,98841,105178,133388,145503,161809,196335	10477,14840,17545,23505,34120,37732,53380,54110,54648,54742,75602,101401,112493,116113,121525,127588,143832,153854,171982,172396,175893,183501,183648,183970,184154,195973,196306,199107,199256,200491,205963
BK012019	27685,29483,31082,34148,54790,57402,63111,64859,66169,75026,76360,88339,130804,142379,145667,153709,153747	45780,54267,83769,93611,105178,145503,161809,184899,188773,198416	10477,17860,34120,37732,52566,53820,54110,54697,78699,112493,136060,153854,162166,162462,167720,168474,169253,171982,183501,183648,183970,184154,195973,196112,196306,200491,205963
MN931750	27685,29483,31082,34148,54790,57402,63111,64859,66169,75026,76360,88339,130804,142379,145667,153709,153747	45780,54267,83769,93611,105178,145503,161809,184899,188773,198416	10477,17860,34120,37732,52566,53820,54110,54697,78699,112493,136060,153854,162166,162462,167720,168474,169253,171982,183501,183648,183970,184154,195973,196112,196306,200491,205963
MN931752	27685,29483,31082,34148,54790,57402,63111,64859,66169,75026,76360,88339,130804,142379,145667,153709,153747	45780,54267,83769,93611,105178,145503,161809,184899,188773,198416	10477,17860,34120,37732,52566,53820,54110,54697,78699,112493,136060,153854,162166,162462,167720,168474,169253,171982,183501,183648,183970,184154,195973,196112,196306,200491,205963
MH320556	27685,29483,31082,34148,54790,57402,63111,64859,66169,75026,76360,88339,130804,142379,145667,153709,153747	45780,54267,83769,93611,105178,145503,161809,184899,188773,198416	10477,17860,34120,37732,52566,53820,54110,54697,78699,112493,136060,153854,162166,162462,167720,168474,169253,171982,183501,183648,183970,184154,195973,196112,196306,200491,205963
MN931746	27685,29483,31082,34148,63111,64859,66169,75026,76360,88339,130804,142379,145667,153709,153747	45780,83769,93611,105178,145503,161809,184899,188773,198416	10477,17860,34120,37732,52566,53380,54110,54648,54742,78699,112493,136060,153854,162166,162462,167720,168474,169253,171982,183501,183648,183970,184154,195973,196112,196306,200491,205963
MN931745	27685,29483,31082,34148,63111,64859,66169,75026,76360,88339,130804,142379,145667,153709,153747	45780,83769,93611,105178,145503,161809,184899,188773,198416	10477,17860,34120,37732,52566,53380,54110,54648,54742,78699,112493,136060,153854,162166,162462,167720,168474,169253,171982,183501,183648,183970,184154,195973,196112,196306,200491,205963
MH320551	27685,29483,31082,34148,63111,64859,66169,75026,76360,88339,130804,142379,145667,153709,153747	45780,83769,93611,105178,145503,161809,184899,188773,198416	10477,17860,34120,37732,52566,53380,54110,54648,54742,78699,112493,136060,153854,162166,162462,167720,168474,169253,171982,183501,183648,183970,184154,195973,196112,196306,200491,205963
MH320548	27685,29483,31082,34148,63111,64859,66169,75026,76360,88339,130804,142379,145667,153709,153747	45780,83769,93611,105178,145503,161809,184899,188773,198416	10477,17860,34120,37732,52566,53380,54110,54648,54742,78699,112493,136060,153854,162166,162462,167720,168474,169253,171982,183501,183648,183970,184154,195973,196112,196306,200491,205963
MN931751	27685,29483,31082,34148,63111,64859,66169,75026,76360,88339,130804,142379,145667,153709,153747	45780,83769,93611,105178,145503,161809,184899,188773,198416	10477,17860,34120,37732,52566,53380,54110,54648,54742,78699,112493,136060,153854,162166,162462,167720,168474,169253,171982,183501,183648,183970,184154,195973,196112,196306,200491,205963
MN931740	27685,29483,31082,34148,63111,64859,66169,75026,76360,88339,130804,142379,145667,153709,153747	45780,83769,93611,105178,145503,161809,184899,188773,198416	10477,17860,34120,37732,52566,53380,54110,54648,54742,78699,112493,136060,153854,162166,162462,167720,168474,169253,171982,183501,183648,183970,184154,195973,196112,196306,200491,205963
MH320550	27685,29483,31082,34148,63111,64859,66169,75026,76360,88339,130804,142379,145667,153709,153747	45780,83769,93611,105178,145503,161809,184899,188773,198416	10477,17860,34120,37732,52566,53380,54110,54648,54742,78699,112493,136060,153854,162166,162462,167720,168474,169253,171982,183501,183648,183970,184154,195973,196112,196306,200491,205963
MN931741	27685,29483,31082,34148,63111,64859,66169,75026,76360,88339,130804,142379,145667,153709,153747	45780,83769,93611,105178,145503,161809,184899,188773,198416	10477,17860,34120,37732,52566,53380,54110,54648,54742,78699,112493,136060,153854,162166,162462,167720,168474,169253,171982,183501,183648,183970,184154,195973,196112,196306,200491,205963
MN931747	27685,29483,31082,34148,63111,64859,66169,75026,76360,88339,130804,142379,145667,153709,153747	45780,83769,93611,105178,145503,161809,184899,188773,198416	10477,17860,34120,37732,52566,53380,54110,54648,54742,78699,112493,136060,153854,162166,162462,167720,168474,169253,171982,183501,183648,183970,184154,195973,196112,196306,200491,205963
KY040274	27685,29483,31082,34148,63111,64859,66169,75026,76360,88339,130804,142379,145667,153709,153747	45780,83769,93611,105178,145503,161809,184899,188773,198416	10477,17860,34120,37732,52566,53380,54110,54648,54742,78699,112493,136060,153854,162166,162462,167720,168474,169253,171982,183501,183648,183970,184154,195973,196112,196306,200491,205963
MH320549	27685,29483,31082,34148,63111,64859,66169,75026,76360,88339,130804,142379,145667,153709,153747	45780,83769,93611,105178,145503,161809,184899,188773,198416	10477,17860,34120,37732,52566,53380,54110,54648,54742,78699,112493,136060,153854,162166,162462,167720,168474,169253,171982,183501,183648,183970,184154,195973,196112,196306,200491,205963

## Sheet: RestSites_RelCoordinates
Sample	BamHI	ClaI	HindIII
BK012011	0,1784,3383,5840,12148,25014,32826,34443,43566,44395,57391,67139,120206,133525,137280,138729,147631,161068	0,36452,45942,50415,56662,95717,110992,133124,136805,146040	0,3585,17326,74541,105142,114448,122142,133585,138337,142536,142677,142988,143172,146203,149473,154594,154733,154927,158868,163008,163154
BK012005	0,1784,3383,5840,12148,25014,32865,34482,43605,44434,57469,67217,120284,133729,137484,138933,147835,161287	0,36530,46020,50493,56740,95795,111196,133328,137024,146259	0,3585,17326,74619,105220,114526,122346,133789,138541,142740,142881,143192,143376,146407,149692,154813,154952,155146,159087,163227,163373
BK012012	0,1784,3383,5840,12148,25014,32865,34482,43605,44434,57469,67217,120284,133729,137484,138933,147835,161288	0,36530,46020,50493,56740,95795,111196,133328,137024,146260	0,3585,17326,74619,105220,114526,122346,133789,138541,142740,142881,143192,143376,146407,149692,154814,154953,155147,159088,163228,163374
BK012013	0,1784,3383,5840,12148,25014,32826,34443,43566,44395,57430,67178,120245,133654,137409,138858,147760,161212	0,36491,45981,50454,56701,95756,111121,133253,136949,146184	0,3585,17326,74580,105181,114487,122271,133714,138466,142665,142806,143117,143301,146332,149617,154738,154877,155071,159012,163152,163298
BK012036	0,1784,3383,5840,12148,25014,32826,34443,43566,44395,57430,67178,120245,133690,137445,138894,147796,161219	0,36491,45981,50454,56701,95756,111157,133289,136955,146191	0,3585,17326,74580,105181,114487,122307,133750,138502,142701,142842,143153,143337,146368,149623,154745,154884,155078,159019,163159,163305
BK012006	0,1784,3383,5840,12148,25014,32826,34443,43566,44395,57430,67178,120245,133690,137445,138894,147796,161218	0,36491,45981,50454,56701,95756,111157,133289,136955,146190	0,3585,17326,74580,105181,114487,122307,133750,138502,142701,142842,143153,143337,146368,149623,154744,154883,155077,159018,163158,163304
BK012034	0,1784,3383,5840,12148,25014,32826,34443,43566,44395,57430,67157,120076,133629,137382,138831,147709,161116	0,36491,45980,50433,56681,95587,111096,133202,136853,146088	0,3585,17326,74560,105012,114318,122246,133687,138439,142614,142755,143066,143250,146281,149521,154642,154781,154975,158916,163055,163201
BK012033	0,1784,3383,5840,12148,25014,32865,34482,43605,44434,57469,67235,120292,133737,137490,138939,147865,161317	0,36530,46019,50511,56759,95803,111204,133358,137054,146289	0,3585,17326,74638,105228,114534,122354,133795,138595,142770,142911,143222,143406,146437,149722,154843,154982,155176,159117,163256,163402
BK012014	0,1784,3383,5840,12163,25029,32880,34497,43662,44491,57487,67253,120310,133737,137509,138931,147857,161270	0,36533,46022,50514,56762,95806,111189,133335,136992,146227	0,3585,17341,74656,105246,114552,122354,133787,138587,142762,142903,143214,143398,146429,149675,154796,154935,155129,159070,163216,163362
BK012007	0,1784,3383,5840,12163,25029,32880,34497,43662,44491,57487,67253,120310,133737,137509,138931,147857,161270	0,36533,46022,50514,56762,95806,111189,133335,136992,146227	0,3585,17341,74656,105246,114552,122354,133787,138587,142762,142903,143214,143398,146429,149675,154796,154935,155129,159070,163216,163362
KY040275	0,1784,3383,5840,12148,25014,32766,34383,43506,44335,57409,67174,120264,133651,137407,138856,147734,161200	0,36470,45968,50450,56697,95752,111118,133234,136932,146172	0,3585,17326,74576,105177,114484,122268,133712,138464,142639,142780,143098,143282,146315,149600,154726,154865,155059,159000,163151,163297
MH320554	0,1786,3385,5842,12150,25016,32918,34535,43658,44487,57561,67308,120375,133820,137605,139054,147980,161429	0,36620,46110,50582,56829,95884,111285,133471,137167,146399	-16933,-15580,-15265,0,3585,17326,74708,105309,114615,122435,133908,138708,142883,143024,143335,143519,146550,149835,154953,155092,155286,159227,163377,163523,167866,168012
BK012026	0,1784,3383,5839,12163,25029,32841,34458,43581,44410,57445,67249,120329,133792,137574,138996,147874,161304	0,36491,45980,50510,56757,95780,111244,133359,137023,146261	0,3586,17342,74652,105221,114572,122410,133853,138605,142780,142921,143239,143423,146452,149707,154831,154970,155164,159105,163247,163393
BK012023	0,1784,3383,5839,12163,25029,32841,34458,43581,44410,57445,67249,120329,133792,137574,138996,147874,161304	0,36491,45980,50510,56757,95780,111244,133359,137023,146261	0,3586,17342,74652,105221,114572,122410,133853,138605,142780,142921,143239,143423,146452,149707,154831,154970,155164,159105,163247,163393
BK012022	0,1784,3383,5839,12163,25029,32931,34548,43671,44500,57535,67339,120419,133882,137664,139086,147964,161395	0,36581,46070,50600,56847,95870,111334,133449,137113,146352	0,3586,17342,74742,105311,114662,122500,133943,138695,142870,143011,143329,143513,146542,149797,154922,155061,155255,159196,163338,163484
BK012024	0,1784,3383,5839,12163,25029,32841,34458,43581,44410,57445,67249,120329,133792,137574,138996,147874,161303	0,36491,45980,50510,56757,95780,111244,133359,137023,146260	0,3586,17342,74652,105221,114572,122410,133853,138605,142780,142921,143239,143423,146452,149707,154830,154969,155163,159104,163246,163392
BK012020	0,1784,3383,5839,12163,25029,32841,34458,43581,44410,57445,67249,120329,133792,137574,138996,147874,161302	0,36491,45980,50510,56757,95780,111244,133359,137023,146259	0,3586,17342,74652,105221,114572,122410,133853,138605,142780,142921,143239,143423,146452,149707,154829,154968,155162,159103,163245,163391
BK012025	0,1784,3383,5839,12163,25029,32841,34458,43581,44410,57445,67249,120329,133792,137574,138996,147874,161303	0,36491,45980,50510,56757,95780,111244,133359,137023,146260	0,3586,17342,74652,105221,114572,122410,133853,138605,142780,142921,143239,143423,146452,149707,154830,154969,155163,159104,163246,163392
BK012021	0,1784,3383,5839,12163,25029,32841,34458,43581,44410,57445,67249,120329,133792,137574,138996,147874,161306	0,36491,45980,50510,56757,95780,111244,133359,137023,146263	0,3586,17342,74652,105221,114572,122410,133853,138605,142780,142921,143239,143423,146452,149707,154833,154972,155166,159107,163249,163395
BK012027	0,1784,3383,5839,12163,25029,32841,34458,43581,44410,57445,67249,120329,133792,137574,138996,147874,161306	0,36491,45980,50510,56757,95780,111244,133359,137023,146263	0,3586,17342,74652,105221,114572,122410,133853,138605,142780,142921,143239,143423,146452,149707,154833,154972,155166,159107,163249,163395
MN931744	0,1784,3383,5840,12149,25015,32866,34483,43606,44435,57470,67234,120334,133685,137467,138916,147794,161192	0,36530,46019,50509,56756,95799,111155,133293,136931,146163	0,3586,17327,74636,105225,114576,122306,133772,138524,142699,142840,143158,143342,146375,149600,154718,154857,155051,158992,163133,163279
MN931742	0,1784,3383,5840,12149,25015,32866,34483,43606,44435,57470,67234,120334,133685,137467,138916,147794,161192	0,36530,46019,50509,56756,95799,111155,133293,136931,146163	0,3586,17327,74636,105225,114576,122306,133772,138524,142699,142840,143158,143342,146375,149600,154718,154857,155051,158992,163133,163279
MN931743	0,1784,3383,5732,12041,24907,32848,34465,43588,44417,57452,67216,120163,133514,137296,138745,147623,161021	0,36620,46109,50599,56846,95736,111092,133230,136868,146100	0,3586,17327,74726,105162,114513,122243,133709,138461,142636,142777,143095,143279,146312,149537,154655,154794,154988,158929,163070,163216
U60315	0,1784,3383,5840,12148,25014,32865,34482,43605,44434,57469,67316,120418,133863,137644,139066,147934,161411	0,36530,46022,50592,56839,95884,111330,133427,137153,146383	0,3585,17326,74745,105309,114660,122480,133922,138674,142839,142980,143291,143475,146506,149821,154937,155076,155270,159211,163366,163512
MH646551	0,1784,3383,5839,12147,25013,32864,34481,43604,44433,57468,67315,120417,133862,137645,139067,147933,161413	0,36530,46020,50592,56839,95884,111330,133427,137153,146386	0,3585,17326,74745,105309,114660,122480,133924,138676,142839,142980,143291,143475,146506,149821,154940,155079,155273,159214,163364,163510
BK012015	0,1784,3383,5840,12148,25023,32835,34452,43575,44404,67163,120263,133690,137472,138921,147799,161249	0,36500,45986,50439,56686,95729,111157,133292,136988,146221	0,3585,17335,74565,105154,114505,122307,133777,138529,142704,142845,143156,143340,146371,149656,154775,154914,155108,159049,163191,163337
BK012010	0,1784,3383,5840,12148,25023,32835,34452,43575,44404,67163,120263,133690,137472,138921,147799,161249	0,36500,45986,50439,56686,95729,111157,133292,136988,146221	0,3585,17335,74565,105154,114505,122307,133777,138529,142704,142845,143156,143340,146371,149656,154775,154914,155108,159049,163191,163337
BK012009	0,1784,3383,5840,12148,25023,32835,34452,43575,44404,67163,120263,133690,137472,138921,147799,161249	0,36500,45986,50439,56686,95729,111157,133292,136988,146221	0,3585,17335,74565,105154,114505,122307,133777,138529,142704,142845,143156,143340,146371,149656,154775,154914,155108,159049,163191,163337
BK012018	0,1784,3383,5840,12148,25023,32835,34452,43575,44404,67163,120263,133690,137472,138921,147799,161249	0,36500,45986,50439,56686,95729,111157,133292,136988,146221	0,3585,17335,74565,105154,114505,122307,133777,138529,142704,142845,143156,143340,146371,149656,154775,154914,155108,159049,163191,163337
BK012017	0,1784,3383,5840,12148,25023,32835,34452,43575,44404,67163,120263,133690,137472,138921,147799,161249	0,36500,45986,50439,56686,95729,111157,133292,136988,146221	0,3585,17335,74565,105154,114505,122307,133777,138529,142704,142845,143156,143340,146371,149656,154775,154914,155108,159049,163191,163337
BK012008	0,1784,3383,6286,12594,25469,33281,34898,44021,44850,67609,120709,134136,137918,139367,148245,161680	0,36500,45986,50439,56686,95729,111157,133292,136973,146206	0,3585,17335,74565,105154,114505,122307,133777,138529,142704,142845,143156,143340,146371,149641,154760,154899,155093,159034,163176,163322
BK012016	0,1784,3383,5840,12148,25023,32835,34452,43575,44404,67163,120263,133690,137472,138921,147799,161249	0,36500,45986,50439,56686,95729,111157,133292,136988,146221	0,3585,17335,74565,105154,114505,122307,133777,138529,142704,142845,143156,143340,146371,149656,154775,154914,155108,159049,163191,163337
KY040277	0,1784,3383,5840,12148,25023,32835,34452,43575,44404,67397,120497,133960,137742,139191,148069,161549	0,36500,45986,50673,56920,95963,111427,133562,137288,146521	0,3585,17335,74799,105388,114739,122577,134047,138799,142974,143115,143426,143610,146641,149956,155075,155214,155408,159349,163491,163637
BK012031	0,1784,3383,5869,12193,25091,32936,34553,43718,44547,67290,120366,133753,137539,138988,147902,161296	0,36527,46018,50489,56736,95755,111143,133325,136977,146191	0,3586,17374,74663,105228,114557,122341,133815,138567,142778,142919,143237,143421,146453,149663,154793,154932,155126,159067,163219,163365
BK012030	0,1784,3383,5731,12055,24953,32798,34415,43580,44409,67152,120063,133450,137236,138685,147599,160993	0,36527,46018,50489,56736,95590,110978,133160,136812,146026	0,3586,17374,74663,105063,114392,122176,133650,138402,142613,142754,143072,143256,146288,149498,154628,154767,154961,158902,163054,163200
BK012032	0,1784,3383,5881,12205,25103,32948,34565,43730,44559,67302,120378,133801,137587,139036,147950,161344	0,36527,46018,50489,56736,95755,111179,133361,137013,146227	0,3586,17374,74663,105228,114557,122377,133851,138603,142814,142955,143273,143457,146489,149699,154829,154968,155162,159103,163255,163401
BK012028	0,1784,3383,5881,12205,25103,32948,34565,43730,44559,67302,120378,133765,137551,139000,147914,161308	0,36527,46018,50489,56736,95755,111143,133325,136977,146191	0,3586,17374,74663,105228,114557,122341,133815,138567,142778,142919,143237,143421,146453,149663,154793,154932,155126,159067,163219,163365
BK012037	0,1784,3383,5881,12205,25103,32948,34565,43730,44559,67302,120378,133765,137551,139000,147914,161308	0,36527,46018,50489,56736,95755,111143,133325,136977,146191	0,3586,17374,74663,105228,114557,122341,133815,138567,142778,142919,143237,143421,146453,149663,154793,154932,155126,159067,163219,163365
BK012029	0,1784,3383,5881,12205,25103,32948,34565,43730,44559,67302,120378,133765,137551,139000,147914,161308	0,36527,46018,50489,56736,95755,111143,133325,136977,146191	0,3586,17374,74663,105228,114557,122341,133815,138567,142778,142919,143237,143421,146453,149663,154793,154932,155126,159067,163219,163365
BK012038	0,1784,3383,5845,12169,25067,32912,34529,43694,44523,67266,120261,133648,137434,138883,147797,161191	0,36527,46018,50489,56736,95674,111062,133244,136896,146110	0,3586,17374,74663,105147,114476,122260,133734,138486,142697,142838,143156,143340,146372,149582,154712,154851,155045,158986,163138,163284
MN202187	0,1784,3383,5845,12169,25035,32880,34497,43621,44450,67213,120258,133645,137429,138851,147741,161157	0,36525,46015,50468,56715,95703,111091,133220,136872,146108	0,3586,17342,74610,105144,114473,122257,133702,138454,142641,142782,143100,143284,146316,149524,154645,154784,154978,158952,163114,163260
MN931749	0,1784,3383,5791,12115,24981,32793,34410,43533,44362,67151,120129,133588,137386,138835,147749,161215	0,36491,45989,50460,56707,95671,111088,133282,136978,146193	0,3586,17342,74602,105112,114398,122254,133740,138540,142703,142844,143162,143346,146376,149660,154790,154929,155123,159037
MN931748	0,1784,3383,5791,12115,24981,32793,34410,43533,44362,67230,120181,133658,137456,138905,147819,161284	0,36491,45989,50539,56786,95723,111158,133352,137047,146289	0,3586,17342,74681,105164,114450,122324,133810,138610,142773,142914,143232,143416,146446,149729,154859,154998,155192,159133
MH320553	0,1784,3383,5893,12217,25101,32991,34608,43731,44560,67242,120263,133614,137412,138861,147745,161156	0,36530,46017,50431,56678,95685,110994,133158,136808,146041	0,3586,17360,74591,105144,114430,122178,133664,138434,142597,142738,143056,143240,146270,149478,154629,154768,154962,158903,163093,163239
MH320547	0,1784,3383,5881,12205,25089,32940,34557,43680,44509,67230,120354,133705,137503,138952,147818,161232	0,36530,46017,50431,56678,95788,111097,133243,136893,146129	0,3586,17360,74591,105247,114533,122281,133767,138519,142682,142823,143141,143325,146355,149563,154717,154856,155050,158991,163183,163329
MH320555	0,1784,3383,5881,12205,25089,33018,34635,43758,44587,67309,120276,133627,137424,138873,147739,161128	0,36608,46096,50510,56757,95710,111019,133164,136814,146025	0,3586,17360,74670,105169,114455,122203,133688,138440,142603,142744,143062,143246,146276,149484,154613,154752,154946,158887,163042,163188
MH320552	0,1784,3383,5881,12205,25089,32940,34557,43680,44509,67192,120267,133618,137417,138866,147732,161111	0,36491,45979,50393,56640,95701,111010,133157,136807,146008	0,3586,17360,74553,105160,114446,122194,133681,138433,142596,142737,143055,143239,146269,149476,154596,154735,154929,158870,163058,163204
BK012035	0,1784,3383,5832,12153,32956,34573,43696,44525,67311,120375,133874,137629,139051,147905,161317	0,36590,46082,50594,56841,95848,111348,133413,137065,146296	0,3585,17327,18141,18817,19343,19437,74721,105274,114625,133915,138667,142818,142959,143278,143462,146494,149732,154851,154990,155184,159125,163272,163418
KY040276	0,1784,3383,5868,12189,32992,34609,43732,44561,67359,120445,133944,137702,139124,147979,161416	0,36590,46094,50606,56854,95861,111382,133451,137093,146359	0,3585,17327,18141,18817,19343,19437,74734,105287,114659,133952,138705,142856,142997,143316,143500,146532,149762,154881,155020,155214,159188,163338,163484
OQ401160	0,32878,34529,35661,44157,56149,108710,116263,119290,158383	0,2020,9393,13749,19885,47170,58730,74095,106609	0,9754,13229,27942,28618,29143,29237,48822,72859,83722,86128,87305,92439,98116,113864,123425,140465,140873,144118,151254,151392,151695,151879,162947,163280,165804,167138,171212
OQ401159	0,32712,34364,35495,43850,55911,106274,113861,116889,156049	0,2031,7684,12039,18156,45045,56597,72043,104582	0,9574,12883,27660,28336,28860,28954,48464,70789,81635,85216,90151,95640,111376,120973,138049,138456,141737,148868,149006,149309,149493,160562,160895,163461,163587,164760,168792
BK012019	0,1728,3327,5702,25344,27656,32993,34697,35902,44433,45767,57193,98221,109645,112687,120599,120637	0,8373,36443,45846,57040,96109,111691,133988,137515,146828	0,3556,17520,18715,19002,19577,42243,75003,97743,115070,122834,123120,128214,128968,129706,132274,143397,143543,143845,144029,155268,155407,155601,159583,164313
MN931750	0,1728,3327,5720,25361,27673,33010,34729,35934,44465,45799,57225,98030,109453,112495,120407,120445	0,8373,36458,45861,56587,95900,111518,133818,137345,146583	0,3555,17519,18714,19001,19576,42257,74549,97533,114860,122660,122946,128025,128779,129517,132103,143226,143372,143674,143858,155097,155236,155430,159337,164027
MN931752	0,1728,3327,5774,25416,27728,33065,34784,36016,44547,45881,57301,98038,109461,112503,120415,120453	0,8373,36485,45882,56803,95853,111507,133833,137398,146711	0,3556,17520,18715,19002,19577,42285,74748,97487,114814,122650,122936,128030,128784,129522,132108,143247,143393,143690,143874,155151,155290,155484,159466,164280
MH320556	0,1728,3327,5774,25416,27728,33065,34784,36016,44547,45881,57301,98038,109461,112503,120415,120453	0,8373,36485,45882,56803,95853,111507,133833,137398,146711	0,3556,17520,18715,19002,19577,42285,74748,97487,114814,122650,122936,128030,128784,129522,132108,143247,143393,143690,143874,155151,155290,155484,159466,164280
MN931746	0,1728,3327,5774,33001,34615,35847,44378,45712,57132,97960,109383,112425,120337,120375	0,36316,45713,56751,95775,111393,133749,137314,146552	0,3556,17427,18241,18917,19443,19537,42116,74696,97409,114736,122536,122822,127946,128700,129438,132024,143163,143309,143606,143790,155067,155206,155400,159307,164162
MN931745	0,1728,3327,5774,33001,34615,35847,44378,45712,57132,97999,109422,112464,120376,120414	0,36316,45713,56790,95814,111432,133788,137353,146591	0,3556,17427,18241,18917,19443,19537,42116,74735,97448,114775,122575,122861,127985,128739,129477,132063,143202,143348,143645,143829,155106,155245,155439,159346,164143
MH320551	0,1728,3327,5770,32997,34611,35843,44374,45708,57134,97689,109112,112154,120066,120104	0,36316,45719,56484,95508,111126,133401,136966,146279	0,3556,17427,18241,18917,19443,19537,42116,74429,97142,114469,122269,122555,127604,128358,129096,131664,142815,142961,143258,143442,154719,154858,155052,159034,163965
MH320548	0,1728,3327,5745,32972,34586,35818,44349,45683,57109,97912,109335,112377,120289,120327	0,36316,45719,56718,95756,111410,133691,137256,146569	0,3556,17427,18241,18917,19443,19537,42116,74663,97390,114717,122553,122839,127888,128642,129380,131966,143105,143251,143548,143732,155009,155148,155342,159324,164196
MN931751	0,1728,3327,5769,32996,34610,35842,44373,45707,57133,97961,109384,112426,120338,120376	0,36316,45719,56757,95781,111399,133647,137212,146525	0,3556,17427,18241,18917,19443,19537,42116,74702,97415,114742,122542,122828,127862,128616,129354,131922,143061,143207,143504,143688,154965,155104,155298,159280,164143
MN931740	0,1728,3327,5775,33002,34616,35848,44379,45713,57139,98006,109429,112471,120383,120421	0,36316,45719,56796,95820,111609,134040,137605,146918	0,3556,17427,18241,18917,19443,19537,42116,74741,97454,114781,122752,123038,128237,128991,129729,132315,143454,143600,143897,144081,155358,155497,155691,159673,164545
MH320550	0,1728,3327,5775,33092,34706,35938,44469,45803,57229,98096,109519,112561,120473,120511	0,36316,45719,56796,95820,111438,133794,137359,146672	-15039,0,3556,17517,18331,19007,19533,19627,42206,74831,97544,114871,122671,122957,128081,128835,129573,132159,143298,143444,143741,143925,155202,155341,155535,159517,164563
MN931741	0,1728,3327,5775,33002,34616,35848,44379,45713,57139,98006,109429,112471,120383,120421	0,36316,45719,56796,95820,111438,133809,137374,146612	0,3556,17427,18241,18917,19443,19537,42116,74741,97454,114781,122581,122867,128006,128760,129498,132084,143223,143369,143666,143850,155127,155266,155460,159367,164239
MN931747	0,1728,3327,5775,33002,34616,35848,44422,45756,57182,98049,109472,112514,120426,120464	0,36359,45762,56839,95863,111647,134063,137628,146941	0,3556,17427,18241,18917,19443,19537,42159,74784,97497,114824,122790,123076,128260,129014,129752,132338,143477,143623,143920,144104,155381,155520,155714,159696,164699
KY040274	0,1728,3327,5762,32989,34603,35835,44366,45700,57120,97957,109380,112422,120334,120372	0,36316,45713,56790,95784,111762,134118,137683,146921	0,3556,17427,18241,18917,19443,19537,42116,74735,97418,114745,122905,123191,128315,129069,129807,132393,143532,143678,143975,144159,155436,155575,155769,159676,164780
MH320549	0,1728,3327,5775,33074,34688,35920,44451,45785,57211,97883,109305,112374,120286,120324	0,36388,45791,56673,95723,111341,133647,137212,146525	-15003,0,3556,17499,18313,18989,19515,19609,42188,74618,97330,114684,122484,122770,127879,128633,129371,131921,143056,143202,143504,143688,154965,155104,155298,159280,163971
MN339351	0,23868,42893,66851,69298,88894,106706,137836	0,44446,76918	0,159,165,97687
NakamuraMOCV1p	0,1800,3400,5900,12300,25500,33700,43100,44700,57900,68300,117300,131100,134900,144100,157900,169100
NakamuraMOCV1va	0,1800,3400,5900,12400,25900,34100,35700,45000,69000,119000,133000,136800,146000,160000,170700
NakamuraMOCV1vb1	0,1800,3400,5900,12400,23400,25700,33000,42300,66300,116300,130300,134100,143300,168300
NakamuraMOCV1vb2	0,1800,3400,5900,12400,23400,25700,33000,42300,66300,116300,130300,134100,143300,169300
NakamuraMOCV1vc	0,1800,3400,5900,12400,34400,43700,67700,117700,131700,135500,144600,158600,169300
NakamuraMOCV2	0,1750,3350,5850,33850,35450,44450,56450,98450,110450,113650,121850,177850
NakamuraMOCV3	0,34000,43000,44600,57600,111600,119600,122700,165700,178700
NakamuraMOCV4	0,1750,3350,5850,26850,29150,34650,36250,45150,57150,60250,97250,109250,112450,120650,148650,158050,177050
PorterMOCV1	0,1800,3400,5900,12300,25500,33700,43100,44700,57900,68300,117300,131100,134900,136300,145500,159300,170500	0,35000,44900,50000,56600,91600,108100,132100,135800,145400,155000	0,3800,19000,73000,101000,110700,118900,130800,135800,140100,143200,146500,151800,155800,160100,163000
PorterMOCV2	0,1600,4100,5900,34400,43400,45000,46400,47700,59200,100200,111700,114800,123000,180000	0,37000,46700,58200,95200,111700,133700,137400,147100,160400	-15500,0,3500,18000,41000,74500,97500,115500,123900,135400,137900,143000,154500,158400,165300,170600
PorterMOCV3	0,33000,41900,43600,56100,109100,117100,120300,162300,174800	0,2000,9400,13700,19900,47900,59500,75800,111800,123400	0,2800,12900,28800,49800,74800,86100,92000,97400,101200,118200,128300,147300,154700,158200,169500,172100,174000,178500,182200

## Sheet: Recomb_RawCoordinates
Sample	ITR1	ITR2	RS1	RS2	RS3
BK012013	0,4506	179793,184863	38800,45351	70964,72999	164159,165334
BK012011	0,4586	179729,184877	38880,45431	71005,73040	164110,165285
BK012036	0,6682	181976,189220	40976,47527	73140,75175	166371,167546
BK012006	0,5180	180473,186215	39474,46025	71638,73673	164869,166044
BK012012	0,5488	180851,186901	39782,46333	71985,74020	165216,166391
BK012005	0,4945	180307,185790	39239,45790	71442,73477	164673,165848
BK012034	0,6325	181460,188347	40563,47114	72727,74762	165871,167046
BK012033	0,6220	181556,188338	40458,47009	72661,74696	165922,167097
BK012014	0,4871	180163,185584	39127,45678	71333,73368	164568,165743
BK012007	0,6530	181887,188979	40851,47402	73057,75092	166292,167467
MH320554	0,10390	185832,196781	44624,51265	76917,78952	170201,171376
KY040275	0,6236	181455,188253	40474,47025	72617,74652	165814,166989
BK012026	0,6314	181589,188463	40519,47070	72683,74718	165984,167159
BK012023	0,6405	181680,188655	40610,47161	72774,74809	166075,167250
BK012022	0,6241	181607,188410	40446,47087	72700,74735	166001,167176
BK012027	0,6237	181579,188378	40507,47058	72671,74706	165972,167147
BK012025	0,6427	181701,188690	40632,47183	72796,74831	166097,167272
BK012024	0,4423	179762,184747	38693,45244	70857,72892	164158,165333
BK012021	0,6429	181706,188697	40634,47185	72798,74833	166099,167274
BK012020	0,6239	181577,188378	40509,47060	72673,74708	165974,167149
MN931744	0,6277	181497,188334	40525,47076	72728,74763	165924,167099
MN931742	0,6277	181497,188334	40525,47076	72728,74763	165924,167099
MN931743	0,6277	181250,188087	40341,46982	72634,74669	165677,166852
U60315	0,7126	182604,190289	41412,47963	73615,75650	166945,168120
MH646551	0,4109	179592,184529	38397,44948	70600,72635	163930,165105
BK012015	0,6181	181484,188225	40463,47014	72660,74659	165852,167027
BK012010	0,6224	181512,188296	40491,47042	72688,74687	165880,167055
BK012018	0,4425	179713,184698	38692,45243	70889,72888	164081,165256
BK012017	0,4510	179763,184833	38742,45293	70939,72938	164131,165306
BK012008	0,4592	180246,185398	39240,45791	71437,73436	164629,165804
BK012009	0,6430	181748,188694	40727,47278	72924,74923	166116,167291
BK012016	0,4883	180121,185566	39100,45651	71297,73296	164489,165664
KY040277	0,6175	181723,188458	40402,46953	72599,74598	166061,167236
BK012032	0,4445	179908,184912	38872,45456	71105,73104	164339,165514
BK012031	0,4442	179857,184858	38857,45441	71090,73089	164288,165463
BK012030	0,4441	179488,184488	38653,45237	70886,72885	163919,165094
BK012038	0,4470	179691,184720	38772,45356	71005,73004	164122,165297
BK012037	0,4401	179763,184723	38763,45347	70996,72995	164194,165369
BK012029	0,4401	179748,184708	38748,45332	70981,72980	164179,165354
BK012028	0,4401	179763,184723	38763,45347	70996,72995	164194,165369
MN202187	0,4956	180176,185655	39259,45843	71490,73489	164585,165760
MH320555	0,6779	181964,189292	41130,47681	73444,75443	166400,167575
MH320552	0,6095	181261,187884	40444,46995	72641,74640	165707,166882
MH320553	0,5909	181065,187558	40215,46766	72451,74450	165479,166654
MH320547	0,6007	181293,187826	40355,46906	72591,74590	165704,166879
MN931749	0,2645	177827,181029	36825,43376	69022,71031	162213,163388
MN931748	0,2658	177936,181150	36838,43389	69035,71044	162296,163471
BK012035	0,6174	181569,188304	40464,47152	72775,74774	165983,167158
KY040276	0,6672	182165,189098	40997,47685	73308,75307	166554,167729
BK012019	0,5291	180650,186341	39280,45843	71136,73186	165173,166348
MN931750	0,6867	182100,189368	40975,47538	72846,74896	166698,167873
MN931752	0,6721	182137,189257	40884,47447	72776,74826	166622,167797
MH320556	0,6721	182137,189257	40884,47447	72776,74826	166622,167797
MN931746	0,5939	181201,187540	40014,46699	71830,73880	165761,166936
MN931745	0,8070	183371,191841	42145,48830	73961,76011	167931,169106
MH320548	0,7340	182579,190319	41375,48060	73197,75247	167064,168239
KY040274	0,7953	183585,192183	42029,48714	73845,75895	168145,169320
MH320551	0,8382	183374,192156	42460,49145	74282,76332	167859,169034
MN931751	0,6777	181990,189167	40830,47515	72652,74702	166475,167650
MN931740	0,7458	183070,190928	41517,48202	73339,75389	167555,168730
MH320550	0,10165	185639,196206	44332,51017	76154,78204	170124,171299
MN931741	0,7525	182831,190756	41584,48269	73406,75456	167391,168566
MN931747	0,8400	184035,192835	42459,49144	74324,76374	168520,169695
MH320549	0,8835	184036,193271	42948,49633	74770,76820	168521,169696
OQ401160	0,4840	178090,182904	38772,45366	70533,72605	162907,164082
OQ401159	0,4850	175730,180570	38510,45102	70263,71783	160540,161715

## Sheet: Recomb_AlnCoordinates
Sample	ITR1	ITR2	RS1	RS2	RS3
BK012013	0,16419	200000,216419	52768,59744	86330,88448	183740,184915
BK012011	0,16419	200000,216419	52768,59744	86330,88448	183740,184915
BK012036	0,16419	200000,216419	52768,59744	86330,88448	183740,184915
BK012006	0,16419	200000,216419	52768,59744	86330,88448	183740,184915
BK012012	0,16419	200000,216419	52768,59744	86330,88448	183740,184915
BK012005	0,16419	200000,216419	52768,59744	86330,88448	183740,184915
BK012034	0,16419	200000,216419	52768,59744	86330,88448	183740,184915
BK012033	0,16419	200000,216419	52768,59744	86330,88448	183740,184915
BK012014	0,16419	200000,216419	52768,59744	86330,88448	183740,184915
BK012007	0,16419	200000,216419	52768,59744	86330,88448	183740,184915
MH320554	0,16419	200000,216419	52768,59744	86330,88448	183740,184915
KY040275	0,16419	200000,216419	52768,59744	86330,88448	183740,184915
BK012026	0,16419	200000,216419	52768,59744	86330,88448	183740,184915
BK012023	0,16419	200000,216419	52768,59744	86330,88448	183740,184915
BK012022	0,16419	200000,216419	52768,59744	86330,88448	183740,184915
BK012027	0,16419	200000,216419	52768,59744	86330,88448	183740,184915
BK012025	0,16419	200000,216419	52768,59744	86330,88448	183740,184915
BK012024	0,16419	200000,216419	52768,59744	86330,88448	183740,184915
BK012021	0,16419	200000,216419	52768,59744	86330,88448	183740,184915
BK012020	0,16419	200000,216419	52768,59744	86330,88448	183740,184915
MN931744	0,16419	200000,216419	52768,59744	86330,88448	183740,184915
MN931742	0,16419	200000,216419	52768,59744	86330,88448	183740,184915
MN931743	0,16419	200000,216419	52768,59744	86330,88448	183740,184915
U60315	0,16419	200000,216419	52768,59744	86330,88448	183740,184915
MH646551	0,16419	200000,216419	52768,59744	86330,88448	183740,184915
BK012015	0,16419	200000,216419	52768,59744	86330,88448	183740,184915
BK012010	0,16419	200000,216419	52768,59744	86330,88448	183740,184915
BK012018	0,16419	200000,216419	52768,59744	86330,88448	183740,184915
BK012017	0,16419	200000,216419	52768,59744	86330,88448	183740,184915
BK012008	0,16419	200000,216419	52768,59744	86330,88448	183740,184915
BK012009	0,16419	200000,216419	52768,59744	86330,88448	183740,184915
BK012016	0,16419	200000,216419	52768,59744	86330,88448	183740,184915
KY040277	0,16419	200000,216419	52768,59744	86330,88448	183740,184915
BK012032	0,16419	200000,216419	52768,59744	86330,88448	183740,184915
BK012031	0,16419	200000,216419	52768,59744	86330,88448	183740,184915
BK012030	0,16419	200000,216419	52768,59744	86330,88448	183740,184915
BK012038	0,16419	200000,216419	52768,59744	86330,88448	183740,184915
BK012037	0,16419	200000,216419	52768,59744	86330,88448	183740,184915
BK012029	0,16419	200000,216419	52768,59744	86330,88448	183740,184915
BK012028	0,16419	200000,216419	52768,59744	86330,88448	183740,184915
MN202187	0,16419	200000,216419	52768,59744	86330,88448	183740,184915
MH320555	0,16419	200000,216419	52768,59744	86330,88448	183740,184915
MH320552	0,16419	200000,216419	52768,59744	86330,88448	183740,184915
MH320553	0,16419	200000,216419	52768,59744	86330,88448	183740,184915
MH320547	0,16419	200000,216419	52768,59744	86330,88448	183740,184915
MN931749	0,16419	200000,216419	52768,59744	86330,88448	183740,184915
MN931748	0,16419	200000,216419	52768,59744	86330,88448	183740,184915
BK012035	0,16419	200000,216419	52768,59744	86330,88448	183740,184915
KY040276	0,16419	200000,216419	52768,59744	86330,88448	183740,184915
BK012019	0,16419	200000,216419	52768,59744	86330,88448	183740,184915
MN931750	0,16419	200000,216419	52768,59744	86330,88448	183740,184915
MN931752	0,16419	200000,216419	52768,59744	86330,88448	183740,184915
MH320556	0,16419	200000,216419	52768,59744	86330,88448	183740,184915
MN931746	0,16419	200000,216419	52768,59744	86330,88448	183740,184915
MN931745	0,16419	200000,216419	52768,59744	86330,88448	183740,184915
MH320548	0,16419	200000,216419	52768,59744	86330,88448	183740,184915
KY040274	0,16419	200000,216419	52768,59744	86330,88448	183740,184915
MH320551	0,16419	200000,216419	52768,59744	86330,88448	183740,184915
MN931751	0,16419	200000,216419	52768,59744	86330,88448	183740,184915
MN931740	0,16419	200000,216419	52768,59744	86330,88448	183740,184915
MH320550	0,16419	200000,216419	52768,59744	86330,88448	183740,184915
MN931741	0,16419	200000,216419	52768,59744	86330,88448	183740,184915
MN931747	0,16419	200000,216419	52768,59744	86330,88448	183740,184915
MH320549	0,16419	200000,216419	52768,59744	86330,88448	183740,184915
OQ401160	0,16419	200000,216419	52768,59744	86330,88448	183740,184915
OQ401159	0,16419	200000,216419	52768,59744	86330,88448	183740,184915
