# Supplementary material for: Comprehensive analysis of 66 complete molluscum contagiosum virus (MOCV) genomes: characterization and functional annotation of 47 novel complete MOCV genomes, including the first genome of MOCV genotype 3, and a proposal for harmonized MOCV genotyping indexing
Source: mBio. 2023 Nov 10;14(6):e02224-23. doi: 10.1128/mbio.02224-23 (PMC10746250; doi:10.1128/mbio.02224-23)
Supplement: Table S4 — Novel putative functional features in the MOCV3 sequences OQ401159 and OQ401160: common ORFs, fragmented ORFs, and ORFs predicted de novo. [file mbio.02224-23-s0005.xlsx]

## Sheet: Legend
Supplementary Table S4. Novel putative functional features in the MOCV3 sequences OQ401159 and OQ401160: common ORFs, fragmented ORFs, ORFs predicted de novo.

## Sheet: Fragmented_genes_OQ401159
	Gene	No_CDS
0	MC001R	1
89	MC002L	1
100	MC003L	1
122	MC004.1L	1
111	MC004L	1
133	MC005L	1
155	MC006.1R	1
144	MC006L	6
166	MC007L	1
1	MC008L	2
23	MC009.1R	1
34	MC009.2R	3
12	MC009L	2
45	MC010R	2
56	MC011L	1
67	MC012L	1
78	MC013L	1
88	MC014.1L	1
87	MC014R	2
90	MC015L	1
91	MC016L	1
92	MC017L	1
93	MC018L	2
94	MC019L	1
95	MC021L	2
97	MC022.1L	1
96	MC022L	2
98	MC023L	1
101	MC024.1R	1
99	MC024L	1
102	MC025L	1
103	MC026L	1
104	MC027L	1
105	MC028L	1
106	MC029L	1
107	MC030R	1
108	MC031L	2
109	MC032L	1
110	MC033L	1
112	MC034L	2
113	MC035R	8
114	MC036R	5
115	MC037R	3
116	MC038R	1
117	MC039L	2
119	MC040.1L	2
118	MC040R	1
120	MC041L	2
123	MC042.1R	1
121	MC042L	5
125	MC043.1L	1
124	MC043L	1
126	MC044L	1
127	MC045L	1
128	MC046L	1
129	MC047L	1
130	MC048L	1
131	MC049L	1
132	MC050R	1
134	MC051L	1
135	MC052R	4
137	MC053.2R	2
136	MC053L	1
138	MC054L	1
139	MC055R	2
140	MC056L	1
141	MC057L	1
142	MC058R	1
143	MC059L	1
145	MC060R	2
146	MC061R	1
147	MC062R	1
148	MC063L	1
149	MC064R	2
150	MC065L	1
151	MC066L	2
152	MC067R	1
153	MC068R	1
154	MC069R	1
156	MC070R	1
157	MC071R	1
158	MC072L	1
159	MC073R	1
160	MC074R	1
161	MC075R	1
162	MC076R	2
163	MC077R	1
164	MC078L	1
165	MC079R	1
167	MC080R	1
168	MC081R	1
169	MC082L	1
170	MC083R	1
171	MC084L	1
172	MC085L	1
173	MC086R	1
174	MC087R	1
175	MC088R	1
176	MC089L	1
2	MC090R	1
3	MC091L	3
4	MC092R	3
5	MC093R	2
6	MC094R	2
7	MC095R	1
8	MC096L	3
9	MC097R	2
10	MC098R	1
11	MC099R	1
13	MC100L	1
14	MC101L	2
15	MC102L	1
16	MC103L	1
17	MC104L	1
18	MC105L	1
19	MC106L	3
20	MC107L	2
21	MC108R	1
22	MC109L	1
24	MC110L	1
25	MC111R	3
26	MC112L	1
27	MC113L	2
28	MC114R	3
29	MC115L	2
30	MC116R	2
31	MC117L	1
32	MC118L	1
33	MC119L	1
35	MC120L	1
36	MC121L	1
37	MC122L	1
38	MC123R	1
39	MC124L	1
40	MC125L	1
41	MC126R	1
42	MC127R	1
43	MC128R	1
44	MC129R	3
46	MC130L	1
47	MC131L	1
48	MC132L	1
49	MC133L	3
50	MC134L	1
51	MC135L	1
52	MC136L	1
53	MC137L	1
54	MC138R	1
55	MC139R	1
57	MC140L	1
58	MC141R	1
59	MC142R	3
60	MC143R	1
61	MC144R	4
63	MC145.1R	1
62	MC145R	1
64	MC146R	1
65	MC147R	1
66	MC148R	1
68	MC149R	1
69	MC150R	3
70	MC151L	2
72	MC152.1R	3
71	MC152R	1
74	MC153.1R	1
73	MC153R	2
75	MC154R	2
76	MC155R	2
77	MC156R	1
79	MC157R	1
80	MC158R	1
82	MC159.1R	2
81	MC159L	1
83	MC160L	1
84	MC161R	1
85	MC162R	2
86	MC163R	2

## Sheet: Fragmented_genes_OQ401160
	Gene	No_CDS
0	MC001R	3
91	MC002L	1
102	MC003L	1
124	MC004.1L	2
113	MC004L	1
135	MC005L	1
157	MC006.1R	1
146	MC006L	2
168	MC007L	1
1	MC008L	2
23	MC009.1R	1
34	MC009.2R	3
12	MC009L	2
45	MC010R	2
56	MC011L	1
67	MC012L	1
78	MC013L	1
90	MC014.1L	1
89	MC014R	2
92	MC015L	1
93	MC016L	1
95	MC017.1L	1
94	MC017L	1
96	MC018L	2
97	MC019L	1
98	MC020L	1
99	MC021L	2
101	MC022.1L	1
100	MC022L	1
103	MC023L	1
105	MC024.1R	1
104	MC024L	1
106	MC025L	1
107	MC026L	1
108	MC027L	1
109	MC028L	1
110	MC029L	1
111	MC030R	1
112	MC031L	1
114	MC032L	1
115	MC033L	1
116	MC034L	1
117	MC035R	2
118	MC036R	2
119	MC037R	2
120	MC038R	1
121	MC039L	1
123	MC040.1L	2
122	MC040R	1
125	MC041L	1
127	MC042.1R	2
126	MC042L	1
129	MC043.1L	1
128	MC043L	1
130	MC044L	1
131	MC045L	1
132	MC046L	1
133	MC047L	1
134	MC048L	1
136	MC049L	1
137	MC050R	1
138	MC051L	1
139	MC052R	3
141	MC053.2R	2
140	MC053L	1
142	MC054L	1
143	MC055R	2
144	MC056L	1
145	MC057L	1
147	MC058R	1
148	MC059L	1
149	MC060R	2
150	MC061R	1
151	MC062R	1
152	MC063L	1
153	MC064R	1
154	MC065L	1
155	MC066L	2
156	MC067R	1
158	MC068R	1
159	MC069R	1
160	MC070R	1
161	MC071R	1
162	MC072L	1
163	MC073R	1
164	MC074R	1
165	MC075R	1
166	MC076R	1
167	MC077R	1
169	MC078L	1
170	MC079R	1
171	MC080R	1
172	MC081R	1
173	MC082L	1
174	MC083R	1
175	MC084L	1
176	MC085L	1
177	MC086R	1
178	MC087R	1
2	MC088R	1
3	MC089L	1
4	MC090R	1
5	MC091L	1
6	MC092R	2
7	MC093R	1
8	MC094R	1
9	MC095R	1
10	MC096L	1
11	MC097R	1
13	MC098R	1
14	MC099R	1
15	MC100L	2
16	MC101L	1
17	MC102L	1
18	MC103L	1
19	MC104L	1
20	MC105L	1
21	MC106L	1
22	MC107L	3
24	MC108R	1
25	MC109L	1
26	MC110L	1
27	MC111R	1
28	MC112L	1
29	MC113L	2
30	MC114R	1
31	MC115L	1
32	MC116R	1
33	MC117L	1
35	MC118L	1
36	MC119L	1
37	MC120L	1
38	MC121L	1
39	MC122L	2
40	MC123R	1
41	MC124L	1
42	MC125L	2
43	MC126R	3
44	MC127R	1
46	MC128R	1
47	MC129R	2
48	MC130L	1
49	MC131L	1
50	MC132L	3
51	MC133L	1
52	MC134L	1
53	MC135L	1
54	MC136L	1
55	MC137L	2
57	MC138R	1
58	MC139R	1
59	MC140L	1
60	MC141R	1
61	MC142R	1
62	MC143R	1
63	MC144R	2
65	MC145.1R	1
64	MC145R	1
66	MC146R	1
68	MC147R	1
69	MC148R	1
70	MC149R	1
71	MC150R	3
72	MC151L	2
74	MC152.1R	2
73	MC152R	3
76	MC153.1R	1
75	MC153R	2
77	MC154R	2
79	MC155R	1
80	MC156R	1
81	MC157R	1
82	MC158R	2
84	MC159.1R	1
83	MC159L	1
85	MC160L	1
86	MC161R	2
87	MC162R	1
88	MC163R	1

## Sheet: Gene_candidates_common
	Similar_gene	Nucleotide_ID_of_similar	ORF_OQ401159	ORF_OQ401160	ID_OQ401159	ID_OQ401160	Inference	Length_OQ401159	Length_OQ401160	Start_OQ401159	End_OQ401159	Start_OQ401160	End_OQ401160
172	HM133903.1_prot_ADY76912.1_61	HM133903.1	ORF249_OQ401159	ORF258_OQ401160	CDS#159	CDS#146	ORFfinder+blastx+curation	77	185	65882	65959	72359	72544
173	HM133903.1_prot_ADY76882.1_110	HM133903.1	ORF451_OQ401159	ORF99_OQ401160	CDS#259	CDS#240	ORFfinder+blastx+curation	77	218	99303	99380	105784	106002
170	MH816996.1_OPVA020	MH816996.1	ORF349_OQ401159	ORF494_OQ401160	CDS#416	CDS#383	ORFfinder+blastx+curation	80	80	158789	158869	165156	165236
171	HM133903.1_prot_ADY76714.1_191	HM133903.1	ORF741_OQ401159	ORF876_OQ401160	CDS#386	CDS#356	ORFfinder+blastx+curation	80	80	148021	147941	154423	154343
167	KY382358.2_SePPVgORF063	KY382358.2	ORF776_OQ401159	ORF915_OQ401160	CDS#282	CDS#259	ORFfinder+blastx+curation	83	83	109390	109307	115768	115685
168	HM133903.1_prot_ADY76926.1_38	HM133903.1	ORF230_OQ401159	ORF236_OQ401160	CDS#125	CDS#119	ORFfinder+blastx+curation	83	185	53978	54061	60701	60886
169	EF420156.1_113R	EF420156.1	ORF127_OQ401159	ORF473_OQ401160	CDS#353	CDS#324	ORFfinder+blastx+curation	83	83	135016	135099	141408	141491
164	KX857216.1_SWPV1-175	KX857216.1	ORF104_OQ401159	ORF280_OQ401160	CDS#250	CDS#230	ORFfinder+blastx+curation	86	86	96130	96216	102509	102595
165	HM133903.1_prot_ADY76936.1_19	HM133903.1	ORF40_OQ401159	ORF397_OQ401160	CDS#83	CDS#85	ORFfinder+blastx+curation	86	101	32494	32580	38955	39056
166	HM133903.1_prot_ADY76689.1_250	HM133903.1	ORF195_OQ401159	ORF25_OQ401160	CDS#55	CDS#50	ORFfinder+blastx+curation	86	86	18089	18175	17992	18078
160	NC_001993.1_MseVgp251	NC_001993.1	ORF972_OQ401159	ORF934_OQ401160	CDS#228	CDS#209	ORFfinder+blastx+curation	89	89	87711	87622	94093	94004
161	MK903857.1_prot_QGT47946.1_2	MK903857.1	ORF637_OQ401159	ORF781_OQ401160	CDS#152	CDS#138	ORFfinder+blastx+curation	89	89	62993	62904	69311	69222
162	KP143769.1_RCNV-Herman-106	KP143769.1	ORF30_OQ401159	ORF383_OQ401160	CDS#70	CDS#71	ORFfinder+blastx+curation	89	89	28309	28398	34683	34772
163	AY678275.1_m8136L	AY678275.1	ORF956_OQ401159	ORF580_OQ401160	CDS#290	CDS#266	ORFfinder+blastx+curation	89	89	112308	112219	118686	118597
158	MK910851.1_FGHELIBC_00216	MK910851.1	ORF619_OQ401159	ORF763_OQ401160	CDS#214	CDS#196	ORFfinder+blastx+curation	92	92	82166	82074	88520	88428
159	HM133903.1_prot_ADY76718.1_180	HM133903.1	ORF751_OQ401159	ORF889_OQ401160	CDS#371	CDS#340	ORFfinder+blastx+curation	92	92	140284	140192	146683	146591
157	MK903850.1_prot_QGT46584.1_147	MK903850.1	ORF769_OQ401159	ORF908_OQ401160	CDS#291	CDS#267	ORFfinder+blastx+curation	95	95	112885	112790	119263	119168
154	KR095315.1_DLEV_139	KR095315.1	ORF562_OQ401159	ORF544_OQ401160	CDS#415	CDS#382	ORFfinder+blastx+curation	98	98	158675	158577	165042	164944
155	HM133903.1_prot_ADY76761.1_94	HM133903.1	ORF974_OQ401159	ORF936_OQ401160	CDS#225	CDS#206	ORFfinder+blastx+curation	98	98	86646	86548	93028	92930
156	HM133903.1_prot_ADY76759.1_100	HM133903.1	ORF807_OQ401159	ORF756_OQ401160	CDS#239	CDS#219	ORFfinder+blastx+curation	98	98	90880	90782	97259	97161
147	LC613089.1_prot_BCT22811.1_343	LC613089.1	ORF180_OQ401159	ORF8_OQ401160	CDS#19	CDS#18	ORFfinder+blastx+curation	101	101	6506	6607	6454	6555
148	KU749311.1_VPXV-CA-086	KU749311.1	ORF928_OQ401159	ORF557_OQ401160	CDS#387	CDS#357	ORFfinder+blastx+curation	101	101	148308	148207	154710	154609
149	JX489137.1_VACV_TT10_104	JX489137.1	ORF88_OQ401159	ORF81_OQ401160	CDS#204	CDS#186	ORFfinder+blastx+curation	101	101	79576	79677	85930	86031
150	HM133903.1_prot_ADY76936.1_19	HM133903.1	ORF41_OQ401159	ORF397_OQ401160	CDS#84	CDS#85	ORFfinder+blastx+curation	101	101	32581	32682	38955	39056
151	HM133903.1_prot_ADY76758.1_102	HM133903.1	ORF805_OQ401159	ORF754_OQ401160	CDS#241	CDS#221	ORFfinder+blastx+curation	101	101	91261	91160	97640	97539
152	HM133903.1_prot_ADY76758.1_102	HM133903.1	ORF806_OQ401159	ORF754_OQ401160	CDS#240	CDS#221	ORFfinder+blastx+curation	101	101	91153	91052	97640	97539
153	HM133903.1_prot_ADY76757.1_104	HM133903.1	ORF796_OQ401159	ORF744_OQ401160	CDS#244	CDS#225	ORFfinder+blastx+curation	101	314	93472	93371	100193	99879
143	NC_001993.1_MseVgp224	NC_001993.1	ORF699_OQ401159	ORF1012_OQ401160	CDS#7	CDS#6	ORFfinder+blastx+curation	104	104	1925	1821	1867	1763
144	KY382358.2_SePPVgORF093	KY382358.2	ORF212_OQ401159	ORF34_OQ401160	CDS#72	CDS#73	ORFfinder+blastx+curation	104	104	29270	29374	35644	35748
145	HM133903.1_prot_ADY76764.1_85	HM133903.1	ORF621_OQ401159	ORF764_OQ401160	CDS#212	CDS#195	ORFfinder+blastx+curation	104	206	81806	81702	88391	88185
146	HM133903.1_prot_ADY76747.1_125	HM133903.1	ORF779_OQ401159	ORF731_OQ401160	CDS#277	CDS#254	ORFfinder+blastx+curation	104	113	108136	108032	114521	114408
142	MF467280.1_prot_ATI20940.1_9	MF467280.1	ORF75_OQ401159	ORF65_OQ401160	CDS#165	CDS#151	ORFfinder+blastx+curation	107	107	67840	67947	74158	74265
141	KX857215.1_SWPV2-129	KX857215.1	ORF977_OQ401159	ORF600_OQ401160	CDS#218	CDS#200	ORFfinder+blastx+curation	110	110	84318	84208	90672	90562
139	MF661791.2_EKPV-NSW-ORF066	MF661791.2	ORF492_OQ401159	ORF484_OQ401160	CDS#392	CDS#362	ORFfinder+blastx+curation	113	113	151158	151271	157560	157673
140	HM133903.1_prot_ADY76936.1_19	HM133903.1	ORF215_OQ401159	ORF397_OQ401160	CDS#80	CDS#85	ORFfinder+blastx+curation	113	101	31982	32095	38955	39056
133	MF678796.1_fgpv_159	MF678796.1	ORF455_OQ401159	ORF102_OQ401160	CDS#263	CDS#242	ORFfinder+blastx+curation	116	116	100707	100823	107086	107202
134	MF661791.2_EKPV-NSW-ORF080	MF661791.2	ORF829_OQ401159	ORF611_OQ401160	CDS#182	CDS#166	ORFfinder+blastx+curation	116	116	73108	72992	79416	79300
135	LT896729.1_CPXV149	LT896729.1	ORF7_OQ401159	ORF7_OQ401160	CDS#16	CDS#15	ORFfinder+blastx+curation	116	116	6067	6183	6016	6132
136	KP728110.2_prot_ALA62541.1_167	KP728110.2	ORF141_OQ401159	ORF159_OQ401160	CDS#406	CDS#372	ORFfinder+blastx+curation	116	116	155902	156018	162244	162360
137	KP143769.1_RCNV-Herman-088	KP143769.1	ORF96_OQ401159	ORF274_OQ401160	CDS#229	CDS#210	ORFfinder+blastx+curation	116	116	87763	87879	94145	94261
138	HM133903.1_prot_ADY76767.1_76	HM133903.1	ORF824_OQ401159	ORF772_OQ401160	CDS#195	CDS#178	ORFfinder+blastx+curation	116	116	77269	77153	83621	83505
130	MT332357.1_ORFV018	MT332357.1	ORF387_OQ401159	ORF19_OQ401160	CDS#45	CDS#39	ORFfinder+blastx+curation	119	119	14958	15077	14860	14979
131	LC613089.1_prot_BCT22714.1_246	LC613089.1	ORF549_OQ401159	ORF853_OQ401160	CDS#449	CDS#412	ORFfinder+blastx+curation	119	119	168782	168663	175153	175034
132	KR095315.1_DLEV_158	KR095315.1	ORF308_OQ401159	ORF133_OQ401160	CDS#327	CDS#299	ORFfinder+blastx+curation	119	119	124256	124375	130642	130761
128	HM133903.1_prot_ADY76746.1_128	HM133903.1	ORF591_OQ401159	ORF916_OQ401160	CDS#335	CDS#258	ORFfinder+blastx+curation	122	191	128378	128256	115639	115448
129	AY386264.1_prot_AAR98283.1_55	AY386264.1	ORF282_OQ401159	ORF441_OQ401160	CDS#252	CDS#232	ORFfinder+blastx+curation	122	122	96518	96640	102897	103019
127	AF325528.1_LSDV146	AF325528.1	ORF850_OQ401159	ORF971_OQ401160	CDS#116	CDS#109	ORFfinder+blastx+curation	125	125	49675	49550	55987	55862
125	MN648218.1_ORFV119	MN648218.1	ORF685_OQ401159	ORF825_OQ401160	CDS#39	CDS#33	ORFfinder+blastx+curation	131	131	13331	13200	13232	13101
126	KU980965.1_PTPV-Aus-055	KU980965.1	ORF809_OQ401159	ORF597_OQ401160	CDS#233	CDS#213	ORFfinder+blastx+curation	131	131	89236	89105	95616	95485
124	HM133903.1_prot_ADY76868.1_141	HM133903.1	ORF471_OQ401159	ORF119_OQ401160	CDS#309	CDS#285	ORFfinder+blastx+curation	134	227	117468	117602	124033	124260
121	MF001305.1_NY_014-184	MF001305.1	ORF764_OQ401159	ORF573_OQ401160	CDS#321	CDS#295	ORFfinder+blastx+curation	137	137	122317	122180	128703	128566
122	KU980965.1_PTPV-Aus-120	KU980965.1	ORF992_OQ401159	ORF618_OQ401160	CDS#164	CDS#150	ORFfinder+blastx+curation	137	137	67689	67552	74007	73870
123	KP723391.1_m139R	KP723391.1	ORF273_OQ401159	ORF272_OQ401160	CDS#222	CDS#204	ORFfinder+blastx+curation	137	137	85499	85636	91853	91990
119	KP010355.1_ORFV102	KP010355.1	ORF635_OQ401159	ORF779_OQ401160	CDS#166	CDS#152	ORFfinder+blastx+curation	140	140	68684	68544	75002	74862
120	KM502564.1_prot_AIZ77353.1_100	KM502564.1	ORF629_OQ401159	ORF949_OQ401160	CDS#184	CDS#168	ORFfinder+blastx+curation	140	140	73952	73812	80260	80120
117	MN339351.1_EMCLV046L	MN339351.1	ORF514_OQ401159	ORF328_OQ401160	CDS#444	CDS#407	ORFfinder+blastx+curation	143	143	166194	166337	172565	172708
118	HM133903.1_prot_ADY76927.1_37	HM133903.1	ORF66_OQ401159	ORF232_OQ401160	CDS#123	CDS#116	ORFfinder+blastx+curation	143	143	52423	52566	58736	58879
116	HF679134.1_MYSEV_154	HF679134.1	ORF907_OQ401159	ORF683_OQ401160	CDS#446	CDS#409	ORFfinder+blastx+curation	146	146	166878	166732	173249	173103
113	MW167071.1_prot_QQG63230.1_131	MW167071.1	ORF504_OQ401159	ORF498_OQ401160	CDS#428	CDS#392	ORFfinder+blastx+curation	149	149	161292	161441	167661	167810
114	HM133903.1_prot_ADY76882.1_110	HM133903.1	ORF450_OQ401159	ORF99_OQ401160	CDS#258	CDS#240	ORFfinder+blastx+curation	149	218	99084	99233	105784	106002
115	DQ356948.1_CRV008	DQ356948.1	ORF351_OQ401159	ORF325_OQ401160	CDS#430	CDS#394	ORFfinder+blastx+curation	149	149	162431	162580	168800	168949
112	KM502564.1_prot_AIZ77254.1_1	KM502564.1	ORF1032_OQ401159	ORF653_OQ401160	CDS#32	CDS#26	ORFfinder+blastx+curation	155	155	12489	12334	12387	12232
109	HM133903.1_prot_ADY76905.1_72	HM133903.1	ORF266_OQ401159	ORF424_OQ401160	CDS#191	CDS#174	ORFfinder+blastx+curation	158	158	76319	76477	82671	82829
110	HM133903.1_prot_ADY76864.1_148	HM133903.1	ORF298_OQ401159	ORF124_OQ401160	CDS#315	CDS#290	ORFfinder+blastx+curation	158	338	119978	120136	126556	126894
111	HM133903.1_prot_ADY76739.1_137	HM133903.1	ORF174_OQ401159	ORF905_OQ401160	CDS#11	CDS#277	ORFfinder+blastx+curation	158	509	2732	2890	122944	122435
108	MF966153.1_DPV019	MF966153.1	ORF69_OQ401159	ORF241_OQ401160	CDS#138	CDS#127	ORFfinder+blastx+curation	161	161	56224	56385	62540	62701
103	MG702259.1_prot_AYP74175.1_118	MG702259.1	ORF18_OQ401159	ORF17_OQ401160	CDS#42	CDS#36	ORFfinder+blastx+curation	164	164	14197	14361	14098	14262
104	HM133903.1_prot_ADY76743.1_131	HM133903.1	ORF771_OQ401159	ORF910_OQ401160	CDS#286	CDS#262	ORFfinder+blastx+curation	164	164	110794	110630	117172	117008
105	HF679134.1_MYSEV_144	HF679134.1	ORF792_OQ401159	ORF741_OQ401160	CDS#247	CDS#227	ORFfinder+blastx+curation	164	164	94495	94331	100874	100710
106	EF420156.1_47L	EF420156.1	ORF857_OQ401159	ORF976_OQ401160	CDS#104	CDS#102	ORFfinder+blastx+curation	164	164	43555	43391	49933	49769
107	AY386265.1_prot_AAR98441.1_83	AY386265.1	ORF981_OQ401159	ORF604_OQ401160	CDS#201	CDS#183	ORFfinder+blastx+curation	164	164	79200	79036	85554	85390
101	MN244296.1_AKMV023	MN244296.1	ORF67_OQ401159	ORF58_OQ401160	CDS#131	CDS#122	ORFfinder+blastx+curation	167	167	55306	55473	61621	61788
102	HQ647181.2_COTV043	HQ647181.2	ORF697_OQ401159	ORF661_OQ401160	CDS#9	CDS#7	ORFfinder+blastx+curation	167	167	2534	2367	2478	2311
97	MN240300.1_prot_QED21231.1_104	MN240300.1	ORF58_OQ401159	ORF52_OQ401160	CDS#105	CDS#103	ORFfinder+blastx+curation	173	173	44023	44196	50401	50574
98	MG450916.1_prot_AVD69379.1_42	MG450916.1	ORF482_OQ401159	ORF146_OQ401160	CDS#365	CDS#332	ORFfinder+blastx+curation	173	173	137646	137819	144046	144219
99	KT159937.1_SGPV161	KT159937.1	ORF315_OQ401159	ORF140_OQ401160	CDS#333	CDS#305	ORFfinder+blastx+curation	173	173	127814	127987	134245	134418
100	KR095315.1_DLEV_046	KR095315.1	ORF687_OQ401159	ORF827_OQ401160	CDS#33	CDS#27	ORFfinder+blastx+curation	173	173	12626	12453	12524	12351
96	AY009089.1_CMP60.5L	AY009089.1	ORF650_OQ401159	ORF791_OQ401160	CDS#121	CDS#114	ORFfinder+blastx+curation	176	176	51419	51243	57731	57555
95	KT159937.1_SGPV089	KT159937.1	ORF147_OQ401159	ORF322_OQ401160	CDS#420	CDS#385	ORFfinder+blastx+curation	179	179	159499	159678	165866	166045
88	MF467280.1_prot_ATI21035.1_104	MF467280.1	ORF652_OQ401159	ORF970_OQ401160	CDS#117	CDS#111	ORFfinder+blastx+curation	185	185	49982	49797	56293	56108
89	LC613089.1_prot_BCT22852.1_384	LC613089.1	ORF599_OQ401159	ORF906_OQ401160	CDS#300	CDS#274	ORFfinder+blastx+curation	185	185	115496	115311	121882	121697
90	KY094066.1_BAV00196	KY094066.1	ORF897_OQ401159	ORF845_OQ401160	CDS#471	CDS#432	ORFfinder+blastx+curation	185	185	176460	176275	189751	189566
91	KJ859677.1_pepv_035	KJ859677.1	ORF927_OQ401159	ORF556_OQ401160	CDS#389	CDS#359	ORFfinder+blastx+curation	185	185	149211	149026	155613	155428
92	HM133903.1_prot_ADY76926.1_38	HM133903.1	ORF233_OQ401159	ORF236_OQ401160	CDS#127	CDS#119	ORFfinder+blastx+curation	185	185	54386	54571	60701	60886
93	HM133903.1_prot_ADY76912.1_61	HM133903.1	ORF250_OQ401159	ORF258_OQ401160	CDS#160	CDS#146	ORFfinder+blastx+curation	185	185	66041	66226	72359	72544
94	AY689436.1_DpV83gp083	AY689436.1	ORF323_OQ401159	ORF472_OQ401160	CDS#346	CDS#315	ORFfinder+blastx+curation	185	173	132329	132514	138723	138896
86	HM133903.1_prot_ADY76857.1_161	HM133903.1	ORF317_OQ401159	ORF467_OQ401160	CDS#336	CDS#307	ORFfinder+blastx+curation	188	188	128462	128650	134892	135080
87	HF679134.1_MYSEV_010	HF679134.1	ORF43_OQ401159	ORF399_OQ401160	CDS#85	CDS#86	ORFfinder+blastx+curation	188	188	33196	33384	39570	39758
83	MK903862.1_prot_QGT49026.1_16	MK903862.1	ORF836_OQ401159	ORF959_OQ401160	CDS#163	CDS#149	ORFfinder+blastx+curation	197	197	67066	66869	73384	73187
84	HQ849551.1_YKV091c	HQ849551.1	ORF772_OQ401159	ORF911_OQ401160	CDS#285	CDS#261	ORFfinder+blastx+curation	197	197	110296	110099	116674	116477
85	HM133903.1_prot_ADY76936.1_19	HM133903.1	ORF216_OQ401159	ORF397_OQ401160	CDS#81	CDS#85	ORFfinder+blastx+curation	197	101	32126	32323	38955	39056
81	AY689436.1_DpV83gp120	AY689436.1	ORF1005_OQ401159	ORF795_OQ401160	CDS#113	CDS#107	ORFfinder+blastx+curation	200	200	48426	48226	54737	54537
82	AY689436.1_DpV83gp097	AY689436.1	ORF500_OQ401159	ORF161_OQ401160	CDS#409	CDS#376	ORFfinder+blastx+curation	200	200	156624	156824	162991	163191
80	MH816996.1_OPVA018	MH816996.1	ORF435_OQ401159	ORF427_OQ401160	CDS#202	CDS#184	ORFfinder+blastx+curation	203	203	79341	79544	85695	85898
79	HM133903.1_prot_ADY76764.1_85	HM133903.1	ORF620_OQ401159	ORF764_OQ401160	CDS#213	CDS#195	ORFfinder+blastx+curation	206	206	82037	81831	88391	88185
76	MT978051.1_prot_QRM15310.1_31	MT978051.1	ORF714_OQ401159	ORF676_OQ401160	CDS#460	CDS#421	ORFfinder+blastx+curation	209	209	171424	171215	184754	184545
77	MF467280.1_prot_ATI21001.1_70	MF467280.1	ORF613_OQ401159	ORF932_OQ401160	CDS#236	CDS#215	ORFfinder+blastx+curation	209	209	89993	89784	96373	96164
78	HE601899.1_SQPV_0530	HE601899.1	ORF953_OQ401159	ORF577_OQ401160	CDS#297	CDS#271	ORFfinder+blastx+curation	209	209	114432	114223	120816	120607
75	AY009089.1_CMP113.5aR	AY009089.1	ORF470_OQ401159	ORF117_OQ401160	CDS#308	CDS#283	ORFfinder+blastx+curation	212	212	117252	117464	123637	123849
74	MN653921.1_prot_QHG62602.1_29	MN653921.1	ORF373_OQ401159	ORF2_OQ401160	CDS#12	CDS#10	ORFfinder+blastx+curation	215	215	2835	3050	2779	2994
71	MT712273.1_prot_QRY18895.1_25	MT712273.1	ORF477_OQ401159	ORF290_OQ401160	CDS#319	CDS#293	ORFfinder+blastx+curation	218	218	121473	121691	127859	128077
72	HM133903.1_prot_ADY76882.1_110	HM133903.1	ORF452_OQ401159	ORF99_OQ401160	CDS#260	CDS#240	ORFfinder+blastx+curation	218	218	99405	99623	105784	106002
73	EU552530.1_m045L	EU552530.1	ORF947_OQ401159	ORF725_OQ401160	CDS#306	CDS#280	ORFfinder+blastx+curation	218	218	116874	116656	123260	123042
70	MW296038.1_prot_QRM15787.1_156	MW296038.1	ORF565_OQ401159	ORF547_OQ401160	CDS#410	CDS#377	ORFfinder+blastx+curation	221	221	156968	156747	163335	163114
68	MN339351.1_EMCLV056R	MN339351.1	ORF264_OQ401159	ORF422_OQ401160	CDS#189	CDS#171	ORFfinder+blastx+curation	224	224	75938	76162	82290	82514
69	HM133903.1_prot_ADY76926.1_38	HM133903.1	ORF232_OQ401159	ORF236_OQ401160	CDS#126	CDS#119	ORFfinder+blastx+curation	224	185	54152	54376	60701	60886
66	MN339351.1_EMCLV129L	MN339351.1	ORF426_OQ401159	ORF414_OQ401160	CDS#156	CDS#142	ORFfinder+blastx+curation	227	227	64380	64607	70698	70925
67	HM133903.1_prot_ADY76868.1_141	HM133903.1	ORF472_OQ401159	ORF119_OQ401160	CDS#310	CDS#285	ORFfinder+blastx+curation	227	227	117648	117875	124033	124260
65	HM133903.1_prot_ADY76714.1_191	HM133903.1	ORF743_OQ401159	ORF876_OQ401160	CDS#383	CDS#356	ORFfinder+blastx+curation	230	80	147646	147416	154423	154343
64	KP723391.1_m087L	KP723391.1	ORF339_OQ401159	ORF155_OQ401160	CDS#396	CDS#366	ORFfinder+blastx+curation	233	233	152303	152536	158704	158937
62	LN864565.1_gCPXV0027	LN864565.1	ORF858_OQ401159	ORF977_OQ401160	CDS#103	CDS#101	ORFfinder+blastx+curation	236	236	43213	42977	49591	49355
63	KM502564.1_prot_AIZ77377.1_124	KM502564.1	ORF441_OQ401159	ORF89_OQ401160	CDS#227	CDS#208	ORFfinder+blastx+curation	236	236	87585	87821	93967	94203
61	LT896722.1_gCPXV0163	LT896722.1	ORF794_OQ401159	ORF743_OQ401160	CDS#246	CDS#226	ORFfinder+blastx+curation	239	239	94069	93830	100448	100209
60	HM133903.1_prot_ADY76853.1_168	HM133903.1	ORF126_OQ401159	ORF298_OQ401160	CDS#352	CDS#322	ORFfinder+blastx+curation	242	242	134329	134571	140723	140965
56	MN244296.1_AKMV110	MN244296.1	ORF910_OQ401159	ORF536_OQ401160	CDS#436	CDS#399	ORFfinder+blastx+curation	245	245	164793	164548	171162	170917
57	MF001304.1_Murmansk-113	MF001304.1	ORF318_OQ401159	ORF468_OQ401160	CDS#337	CDS#308	ORFfinder+blastx+curation	245	245	128654	128899	135084	135329
58	KP143769.1_RCNV-Herman-053	KP143769.1	ORF727_OQ401159	ORF541_OQ401160	CDS#422	CDS#388	ORFfinder+blastx+curation	245	245	160288	160043	166656	166411
59	HM133903.1_prot_ADY76746.1_128	HM133903.1	ORF777_OQ401159	ORF916_OQ401160	CDS#281	CDS#258	ORFfinder+blastx+curation	245	191	109261	109016	115639	115448
55	AF170722.1_s066R	AF170722.1	ORF511_OQ401159	ORF504_OQ401160	CDS#435	CDS#398	ORFfinder+blastx+curation	248	248	164511	164759	170880	171128
54	AY009089.1_CMP52.5L	AY009089.1	ORF1016_OQ401159	ORF988_OQ401160	CDS#77	CDS#78	ORFfinder+blastx+curation	254	254	31857	31603	38230	37976
53	MW036632.1_SwPV118	MW036632.1	ORF144_OQ401159	ORF319_OQ401160	CDS#413	CDS#380	ORFfinder+blastx+curation	260	260	157498	157758	163865	164125
52	MF678796.1_fgpv_067	MF678796.1	ORF244_OQ401159	ORF252_OQ401160	CDS#145	CDS#131	ORFfinder+blastx+curation	263	263	60110	60373	66428	66691
51	MK903858.1_prot_QGT48320.1_166	MK903858.1	ORF124_OQ401159	ORF142_OQ401160	CDS#348	CDS#317	ORFfinder+blastx+curation	269	269	132868	133137	139261	139530
49	LT896721.1_gCPXV0147	LT896721.1	ORF601_OQ401159	ORF917_OQ401160	CDS#279	CDS#256	ORFfinder+blastx+curation	272	272	108914	108642	115291	115019
50	HM133903.1_prot_ADY76745.1_129	HM133903.1	ORF774_OQ401159	ORF913_OQ401160	CDS#284	CDS#260	ORFfinder+blastx+curation	272	272	109960	109688	116338	116066
48	HQ849551.1_YKV004c	HQ849551.1	ORF36_OQ401159	ORF389_OQ401160	CDS#73	CDS#74	ORFfinder+blastx+curation	275	275	29827	30102	36201	36476
46	HM133903.1_prot_ADY76881.1_111	HM133903.1	ORF453_OQ401159	ORF100_OQ401160	CDS#262	CDS#241	ORFfinder+blastx+curation	281	281	100221	100502	106600	106881
47	HM133903.1_prot_ADY76714.1_191	HM133903.1	ORF742_OQ401159	ORF876_OQ401160	CDS#385	CDS#356	ORFfinder+blastx+curation	281	80	147931	147650	154423	154343
45	HM133903.1_prot_ADY76742.1_134	HM133903.1	ORF959_OQ401159	ORF583_OQ401160	CDS#289	CDS#265	ORFfinder+blastx+curation	284	284	111924	111640	118302	118018
42	MG450915.1_prot_AVD69162.1_43	MG450915.1	ORF449_OQ401159	ORF96_OQ401160	CDS#257	CDS#237	ORFfinder+blastx+curation	287	287	98772	99059	105151	105438
43	KU749310.1_SKPV-WA-128	KU749310.1	ORF528_OQ401159	ORF183_OQ401160	CDS#472	CDS#433	ORFfinder+blastx+curation	287	287	176853	177140	190138	190425
44	KT159937.1_SGPV174	KT159937.1	ORF391_OQ401159	ORF200_OQ401160	CDS#50	CDS#45	ORFfinder+blastx+curation	287	287	16269	16556	16172	16459
41	HM133903.1_prot_ADY76898.1_83	HM133903.1	ORF89_OQ401159	ORF82_OQ401160	CDS#206	CDS#188	ORFfinder+blastx+curation	290	290	80098	80388	86452	86742
40	HE601899.1_SQPV_0040	HE601899.1	ORF538_OQ401159	ORF524_OQ401160	CDS#473	CDS#434	ORFfinder+blastx+curation	296	296	177317	177021	190602	190306
38	MT978051.1_prot_QRM15296.1_17	MT978051.1	ORF1008_OQ401159	ORF799_OQ401160	CDS#107	CDS#104	ORFfinder+blastx+curation	299	545	45153	44854	51779	51234
39	AJ293568.1_125R	AJ293568.1	ORF831_OQ401159	ORF777_OQ401160	CDS#174	CDS#158	ORFfinder+blastx+curation	299	299	69997	69698	76304	76005
37	HM133903.1_prot_ADY76741.1_135	HM133903.1	ORF954_OQ401159	ORF578_OQ401160	CDS#292	CDS#268	ORFfinder+blastx+curation	302	308	113316	113014	119700	119392
36	LT896728.1_gCPXV0084	LT896728.1	ORF498_OQ401159	ORF491_OQ401160	CDS#404	CDS#370	ORFfinder+blastx+curation	308	308	155562	155870	161904	162212
34	HM133903.1_prot_ADY76757.1_104	HM133903.1	ORF795_OQ401159	ORF744_OQ401160	CDS#245	CDS#225	ORFfinder+blastx+curation	314	314	93814	93500	100193	99879
35	HM133903.1_prot_ADY76714.1_191	HM133903.1	ORF573_OQ401159	ORF876_OQ401160	CDS#381	CDS#356	ORFfinder+blastx+curation	314	80	147263	146949	154423	154343
32	KY094066.1_BAV00191	KY094066.1	ORF130_OQ401159	ORF301_OQ401160	CDS#367	CDS#334	ORFfinder+blastx+curation	320	320	138049	138369	144449	144769
33	HM133903.1_prot_ADY76718.1_180	HM133903.1	ORF752_OQ401159	ORF889_OQ401160	CDS#369	CDS#340	ORFfinder+blastx+curation	320	92	139882	139562	146683	146591
31	LT993226.1_gCPXV0227	LT993226.1	ORF813_OQ401159	ORF939_OQ401160	CDS#217	CDS#199	ORFfinder+blastx+curation	326	326	84157	83831	90511	90185
30	HM133903.1_prot_ADY76864.1_148	HM133903.1	ORF299_OQ401159	ORF124_OQ401160	CDS#316	CDS#290	ORFfinder+blastx+curation	338	338	120170	120508	126556	126894
28	MN339351.1_EMCLV035L	MN339351.1	ORF448_OQ401159	ORF95_OQ401160	CDS#255	CDS#235	ORFfinder+blastx+curation	347	347	97947	98294	104326	104673
29	MF467280.1_prot_ATI21053.1_122	MF467280.1	ORF802_OQ401159	ORF751_OQ401160	CDS#242	CDS#222	ORFfinder+blastx+curation	347	347	92104	91757	98483	98136
27	LT896721.1_gCPXV0113	LT896721.1	ORF125_OQ401159	ORF297_OQ401160	CDS#350	CDS#320	ORFfinder+blastx+curation	350	308	133573	133923	140009	140317
26	HM133903.1_prot_ADY76772.1_63	HM133903.1	ORF837_OQ401159	ORF960_OQ401160	CDS#161	CDS#147	ORFfinder+blastx+curation	359	359	66856	66497	73174	72815
25	LR812035.1_gCPXV0114	LR812035.1	ORF325_OQ401159	ORF295_OQ401160	CDS#349	CDS#318	ORFfinder+blastx+curation	380	380	132926	133306	139319	139699
23	LT993226.1_gCPXV0227	LT993226.1	ORF19_OQ401159	ORF939_OQ401160	CDS#53	CDS#199	ORFfinder+blastx+curation	392	326	17290	17682	90511	90185
24	KY548793.1_MYXV_gp138	KY548793.1	ORF535_OQ401159	ORF521_OQ401160	CDS#477	CDS#438	ORFfinder+blastx+curation	392	428	179354	178962	192675	192247
22	KM502564.1_prot_AIZ77360.1_107	KM502564.1	ORF423_OQ401159	ORF411_OQ401160	CDS#149	CDS#135	ORFfinder+blastx+curation	398	398	62130	62528	68448	68846
21	AY386263.1_prot_AAR98178.1_80	AY386263.1	ORF942_OQ401159	ORF719_OQ401160	CDS#339	CDS#310	ORFfinder+blastx+curation	407	500	130707	130300	137138	136638
20	MG450915.1_prot_AVD69266.1_147	MG450915.1	ORF960_OQ401159	ORF584_OQ401160	CDS#287	CDS#263	ORFfinder+blastx+curation	419	419	111540	111121	117918	117499
19	GQ329670.1_prot_ADC53960.1_61	GQ329670.1	ORF37_OQ401159	ORF390_OQ401160	CDS#76	CDS#77	ORFfinder+blastx+curation	422	422	30886	31308	37260	37682
18	HM133903.1_prot_ADY76715.1_187	HM133903.1	ORF581_OQ401159	ORF562_OQ401160	CDS#376	CDS#347	ORFfinder+blastx+curation	446	446	143672	143226	150072	149626
17	AF410153.1_SPV079	AF410153.1	ORF889_OQ401159	ORF1013_OQ401160	CDS#4	CDS#3	ORFfinder+blastx+curation	455	455	1585	1130	1528	1073
16	LN864565.1_gCPXV0136	LN864565.1	ORF473_OQ401159	ORF120_OQ401160	CDS#311	CDS#286	ORFfinder+blastx+curation	470	470	117876	118346	124261	124731
14	HM133903.1_prot_ADY76900.1_81	HM133903.1	ORF436_OQ401159	ORF428_OQ401160	CDS#205	CDS#187	ORFfinder+blastx+curation	473	473	79974	80447	86328	86801
15	HM133903.1_prot_ADY76859.1_157	HM133903.1	ORF123_OQ401159	ORF465_OQ401160	CDS#332	CDS#304	ORFfinder+blastx+curation	473	467	127711	128184	134142	134609
13	MG450915.1_prot_AVD69275.1_156	MG450915.1	ORF115_OQ401159	ORF458_OQ401160	CDS#317	CDS#291	ORFfinder+blastx+curation	506	506	120856	121362	127242	127748
12	HM133903.1_prot_ADY76739.1_137	HM133903.1	ORF598_OQ401159	ORF905_OQ401160	CDS#303	CDS#277	ORFfinder+blastx+curation	509	509	116558	116049	122944	122435
11	KM502564.1_prot_AIZ77368.1_115	KM502564.1	ORF838_OQ401159	ORF961_OQ401160	CDS#155	CDS#141	ORFfinder+blastx+curation	560	560	64639	64079	70957	70397
10	MK903855.1_prot_QGT47607.1_87	MK903855.1	ORF248_OQ401159	ORF256_OQ401160	CDS#158	CDS#144	ORFfinder+blastx+curation	599	599	65102	65701	71420	72019
9	KP728110.2_prot_ALA62478.1_104	KP728110.2	ORF269_OQ401159	ORF268_OQ401160	CDS#207	CDS#189	ORFfinder+blastx+curation	653	653	80750	81403	87104	87757
8	HM133903.1_prot_ADY76862.1_152	HM133903.1	ORF119_OQ401159	ORF462_OQ401160	CDS#323	CDS#297	ORFfinder+blastx+curation	680	680	122980	123660	129366	130046
7	MW365933.1_prot_QRM16292.1_332	MW365933.1	ORF978_OQ401159	ORF601_OQ401160	CDS#210	CDS#192	ORFfinder+blastx+curation	695	695	82110	81415	88464	87769
5	MG450915.1_prot_AVD69194.1_75	MG450915.1	ORF219_OQ401159	ORF402_OQ401160	CDS#90	CDS#91	ORFfinder+blastx+curation	725	722	37676	38401	44049	44771
6	GQ329670.1_prot_ADC53921.1_22	GQ329670.1	ORF73_OQ401159	ORF63_OQ401160	CDS#146	CDS#132	ORFfinder+blastx+curation	725	725	60475	61200	66793	67518
4	LT896728.1_gCPXV0119	LT896728.1	ORF320_OQ401159	ORF470_OQ401160	CDS#338	CDS#309	ORFfinder+blastx+curation	809	809	129218	130027	135648	136457
3	MG012795.1_prot_AUL80236.1_129	MG012795.1	ORF782_OQ401159	ORF920_OQ401160	CDS#269	CDS#248	ORFfinder+blastx+curation	836	836	106276	105440	112651	111815
2	HM133903.1_prot_ADY76688.1_248	HM133903.1	ORF20_OQ401159	ORF371_OQ401160	CDS#56	CDS#51	ORFfinder+blastx+curation	1190	860	18358	19548	18261	19121
1	MG012796.1_prot_AUL80525.1_140	MG012796.1	ORF611_OQ401159	ORF596_OQ401160	CDS#243	CDS#223	ORFfinder+blastx+curation	1274	1274	93803	92529	100182	98908
0	KT159937.1_SGPV154	KT159937.1	ORF297_OQ401159	ORF116_OQ401160	CDS#305	CDS#279	ORFfinder+blastx+curation	1367	572	116639	118006	123025	123597

## Sheet: Gene_candidates_OQ401160
	Similar_gene	Nucleotide_ID_of_similar	ORF	ID	Inference	Length	Start	End
0	MK903850.1_prot_QGT46606.1_167	MK903850.1	ORF143_OQ401160	CDS#319	ORFfinder+blastx+curation	1448	139966	141414
1	None	None	OQ401160_prokka_00101	CDS#269	PROKKA (ab initio prediction:Prodigal:002006)	1220	121259	120039
2	MK903858.1_prot_QGT48293.1_139	MK903858.1	ORF918_OQ401160	CDS#252	ORFfinder+blastx+curation	893	114694	113801
3	None	None	OQ401160_prokka_00168	CDS#442	PROKKA (ab initio prediction:Prodigal:002006)	647	194740	194093
4	AY386263.1_prot_AAR98116.1_18	AY386263.1	ORF864_OQ401160	CDS#387	ORFfinder+blastx+curation	479	166795	166316
5	None	None	OQ401160_prokka_00033	CDS#87	PROKKA (ab initio prediction:Prodigal:002006)	395	40591	40986
6	None	None	OQ401160_prokka_00038	CDS#95	PROKKA (ab initio prediction:Prodigal:002006)	356	46228	45872
7	None	None	OQ401160_prokka_00018	CDS#56	PROKKA (ab initio prediction:Prodigal:002006)	356	27263	27619
8	MT712273.1_prot_QRY18958.1_88	MT712273.1	ORF804_OQ401160	CDS#99	ORFfinder+blastx+curation	356	47603	47247
9	None	None	OQ401160_prokka_00154	CDS#408	PROKKA (ab initio prediction:Prodigal:002006)	332	172839	173171
10	HM133903.1_prot_ADY76874.1_123	HM133903.1	ORF451_OQ401160	CDS#255	ORFfinder+blastx+curation	317	114693	115010
11	None	None	OQ401160_prokka_00037	CDS#94	PROKKA (ab initio prediction:Prodigal:002006)	314	45865	45551
12	MF467280.1_prot_ATI21087.1_156	MF467280.1	ORF715_OQ401160	CDS#323	ORFfinder+blastx+curation	290	141509	141219
13	AY318871.1_CNPV286	AY318871.1	ORF437_OQ401160	CDS#216	ORFfinder+blastx+curation	281	96372	96653
14	AF250284.1_AMV122	AF250284.1	ORF345_OQ401160	CDS#439	ORFfinder+blastx+curation	254	193520	193774
15	MT712273.1_prot_QRY19013.1_143	MT712273.1	ORF649_OQ401160	CDS#43	ORFfinder+blastx+curation	245	16173	15928
16	AF095689.1_prot_AAF34030.1_178	AF095689.1	ORF212_OQ401160	CDS#66	ORFfinder+blastx+curation	230	33170	33400
17	None	None	OQ401160_prokka_00064	CDS#172	PROKKA (ab initio prediction:Prodigal:002006)	224	82290	82514
18	None	None	OQ401160_prokka_00039	CDS#97	PROKKA (ab initio prediction:Prodigal:002006)	221	46925	46704
19	None	None	OQ401160_prokka_00034	CDS#88	PROKKA (ab initio prediction:Prodigal:002006)	221	41239	41460
20	MT978051.1_prot_QRM15403.1_124	MT978051.1	ORF476_OQ401160	CDS#336	ORFfinder+blastx+curation	221	145689	145910
21	MN339351.1_EMCLV040R	MN339351.1	ORF408_OQ401160	CDS#112	ORFfinder+blastx+curation	221	57156	57377
22	None	None	OQ401160_prokka_00041	CDS#100	PROKKA (ab initio prediction:Prodigal:002006)	206	47566	47772
23	None	None	OQ401160_prokka_00163	CDS#428	PROKKA (ab initio prediction:Prodigal:002006)	185	188486	188301
24	MN339351.1_EMCLV128L	MN339351.1	ORF153_OQ401160	CDS#352	ORFfinder+blastx+curation	182	151909	152091
25	None	None	OQ401160_prokka_00162	CDS#426	PROKKA (ab initio prediction:Prodigal:002006)	179	188297	188118
26	None	None	OQ401160_prokka_00049	CDS#123	PROKKA (ab initio prediction:Prodigal:002006)	167	61621	61788
27	MG450915.1_prot_AVD69263.1_144	MG450915.1	ORF30_OQ401160	CDS#65	ORFfinder+blastx+curation	167	32650	32817
28	HM133903.1_prot_ADY76768.1_73	HM133903.1	ORF607_OQ401160	CDS#176	ORFfinder+blastx+curation	164	83097	82933
29	DQ356948.1_CRV109	DQ356948.1	ORF857_OQ401160	CDS#401	ORFfinder+blastx+curation	131	172225	172094
30	MK903864.1_MPPV-297	MK903864.1	ORF202_OQ401160	CDS#54	ORFfinder+blastx+curation	125	19325	19450
31	DQ184476.1_prot_ABA00620.1_101	DQ184476.1	ORF995_OQ401160	CDS#57	ORFfinder+blastx+curation	113	27502	27389
32	KP723391.1_m080R	KP723391.1	ORF113_OQ401160	CDS#272	ORFfinder+blastx+curation	104	121165	121269
33	None	None	OQ401160_prokka_00040	CDS#98	PROKKA (ab initio prediction:Prodigal:002006)	92	47339	47247
34	JX565581.1_m044R	JX565581.1	ORF346_OQ401160	CDS#441	ORFfinder+blastx+curation	92	193886	193978
35	KJ801920.1_fep_046	KJ801920.1	ORF716_OQ401160	CDS#314	ORFfinder+blastx+curation	89	138422	138333
36	MH427217.1_SOPV-ELK-114	MH427217.1	ORF776_OQ401160	CDS#164	ORFfinder+blastx+curation	83	78965	78882

## Sheet: Gene_candidates_OQ401159
	Similar_gene	Nucleotide_ID_of_similar	ORF	ID	Inference	Length	Start	End
0	HM133903.1_prot_ADY76892.1_92	HM133903.1	ORF94_OQ401159	CDS#223	ORFfinder+blastx+curation	1217	85531	86748
1	None	None	OQ401159_prokka_00043	CDS#109	PROKKA (ab initio prediction:Prodigal:002006)	785	46077	45292
2	None	None	OQ401159_prokka_00176	CDS#482	PROKKA (ab initio prediction:Prodigal:002006)	647	181435	180788
3	KX857216.1_SWPV1-152	KX857216.1	ORF902_OQ401159	CDS#451	ORFfinder+blastx+curation	536	169215	168679
4	KU749310.1_SKPV-WA-209	KU749310.1	ORF716_OQ401159	CDS#450	ORFfinder+blastx+curation	482	169150	168668
5	MF467280.1_prot_ATI21039.1_108	MF467280.1	ORF608_OQ401159	CDS#261	ORFfinder+blastx+curation	449	100244	99795
6	MK903861.1_prot_QGT48838.1_40	MK903861.1	ORF237_OQ401159	CDS#142	ORFfinder+blastx+curation	401	57494	57895
7	None	None	OQ401159_prokka_00161	CDS#445	PROKKA (ab initio prediction:Prodigal:002006)	332	166468	166800
8	MF467280.1_prot_ATI21093.1_162	MF467280.1	ORF932_OQ401159	CDS#375	ORFfinder+blastx+curation	332	142860	142528
9	KU749310.1_SKPV-WA-004	KU749310.1	ORF1044_OQ401159	CDS#1	ORFfinder+blastx+curation	332	918	586
10	MH816996.1_OPVA168	MH816996.1	ORF909_OQ401159	CDS#438	ORFfinder+blastx+curation	320	166044	165724
11	None	None	OQ401159_prokka_00038	CDS#94	PROKKA (ab initio prediction:Prodigal:002006)	314	39490	39176
12	MG712417.1_ORFV049	MG712417.1	ORF262_OQ401159	CDS#185	ORFfinder+blastx+curation	314	74828	75142
13	None	None	OQ401159_prokka_00039	CDS#96	PROKKA (ab initio prediction:Prodigal:002006)	311	39808	39497
14	KY382358.2_SePPVgORF043	KY382358.2	ORF736_OQ401159	CDS#394	ORFfinder+blastx+curation	266	152257	151991
15	KM875472.1_BVTX09c1_112	KM875472.1	ORF139_OQ401159	CDS#399	ORFfinder+blastx+curation	266	152893	153159
16	KX857216.1_SWPV1-115	KX857216.1	ORF278_OQ401159	CDS#232	ORFfinder+blastx+curation	248	89042	89290
17	None	None	OQ401159_prokka_00068	CDS#188	PROKKA (ab initio prediction:Prodigal:002006)	224	75938	76162
18	PP36	PP36	OQ401159_prokka_00140	CDS#382	PROKKA (ab initio prediction:Prodigal:002006,similar to AA sequence:pox.faa:HM133903.1_prot_ADY76714.1_191)	221	147637	147416
19	KJ801920.1_fep_030	KJ801920.1	ORF758_OQ401159	CDS#344	ORFfinder+blastx+curation	206	131989	131783
20	MG450915.1_prot_AVD69186.1_67	MG450915.1	ORF112_OQ401159	CDS#293	ORFfinder+blastx+curation	185	113185	113370
21	MK388105.1_m014L	MK388105.1	ORF826_OQ401159	CDS#193	ORFfinder+blastx+curation	173	76744	76571
22	None	None	OQ401159_prokka_00050	CDS#130	PROKKA (ab initio prediction:Prodigal:002006)	167	55306	55473
23	MF001304.1_Murmansk-143	MF001304.1	ORF526_OQ401159	CDS#470	ORFfinder+blastx+curation	164	176178	176342
24	None	None	OQ401159_prokka_00040	CDS#98	PROKKA (ab initio prediction:Prodigal:002006)	158	40487	40329
25	None	None	OQ401159_prokka_00032	CDS#86	PROKKA (ab initio prediction:Prodigal:002006)	155	33402	33557
26	MF001304.1_Murmansk-162	MF001304.1	ORF340_OQ401159	CDS#397	ORFfinder+blastx+curation	152	152654	152806
27	MW036632.1_SwPV132	MW036632.1	ORF2_OQ401159	CDS#2	ORFfinder+blastx+curation	140	700	840
28	KT159937.1_SGPV108	KT159937.1	ORF169_OQ401159	CDS#479	ORFfinder+blastx+curation	122	180133	180255
29	HE601899.1_SQPV_0280	HE601899.1	ORF77_OQ401159	CDS#167	ORFfinder+blastx+curation	110	68686	68796
30	None	None	OQ401159_prokka_00065	CDS#176	PROKKA (ab initio prediction:Prodigal:002006)	95	70193	70098
31	AF198100.1_FPV123	AF198100.1	ORF165_OQ401159	CDS#475	ORFfinder+blastx+curation	92	177700	177792

## Sheet: Common_ORF_taxonomy
	Accs	Taxa	Genera	Species
0	AF170722	10271	Leporipoxvirus	Rabbit fibroma virus
1	AF325528	376849	Capripoxvirus	Lumpy skin disease virus
2	AF410153	10276	Suipoxvirus	Swinepox virus
3	AJ293568	132475	Yatapoxvirus	Tanapox virus
4	AY009089	203172	Orthopoxvirus	Camelpox virus
5	AY386263	10258	Parapoxvirus	Orf virus
6	AY386264	10258	Parapoxvirus	Orf virus
7	AY386265	129727	Parapoxvirus	Bovine papular stomatitis virus
8	AY678275	10245	Orthopoxvirus	Vaccinia virus
9	AY689436	305674	Cervidpoxvirus	Mule deerpox virus
10	DQ356948	1285600	Crocodylidpoxvirus	Nile crocodilepox virus
11	EF420156	99000	Yatapoxvirus	Tanapox virus
12	EU552530	10273	Leporipoxvirus	Myxoma virus
13	GQ329670	129726	Parapoxvirus	Pseudocowpox virus
14	HE601899	240426	Sciuripoxvirus	Squirrelpox virus
15	HF679134	1293572	Betaentomopoxvirus	Mythimna separata entomopoxvirus
16	HM133903	10258	Parapoxvirus	Orf virus
17	HQ647181	930275	Oryzopoxvirus	Cotia virus
18	HQ849551	1076255	Centapoxvirus	Yokapox virus
19	JX489137	10245	Orthopoxvirus	Vaccinia virus
20	KJ859677	648998	Avipoxvirus	Penguinpox virus
21	KM502564	1579460	Parapoxvirus	Parapoxvirus of red deer in New Zealand
22	KP010355	10258	Parapoxvirus	Orf virus
23	KP143769	10256	Orthopoxvirus	Raccoonpox virus
24	KP723391	10273	Leporipoxvirus	Myxoma virus
25	KP728110	336486	Avipoxvirus	Turkeypox virus
26	KR095315	109981	Entomopoxvirinae	Diachasmimorpha entomopoxvirus
27	KT159937	1680908	Salmonpoxvirus	Salmon gillpox virus
28	KU749310	160796	Orthopoxvirus	Skunkpox virus
29	KU749311	28874	Orthopoxvirus	Volepox virus
30	KU980965	1873698	Pteropopoxvirus	Pteropox virus
31	KX857215	1974596	Avipoxvirus	Canarypox virus
32	KX857216	1974596	Avipoxvirus	Canarypox virus
33	KY094066	67082	Chordopoxvirinae	BeAn 58058 virus
34	KY382358	187984	Parapoxvirus	Grey sealpox virus
35	KY548793	10273	Leporipoxvirus	Myxoma virus
36	LC613089	1653087	Poxviridae	Carp edema virus
37	LN864565	10243	Orthopoxvirus	Cowpox virus
38	LR812035	10243	Orthopoxvirus	Cowpox virus
39	LT896721	10243	Orthopoxvirus	Cowpox virus
40	LT896722	10243	Orthopoxvirus	Cowpox virus
41	LT896728	10243	Orthopoxvirus	Cowpox virus
42	LT896729	10243	Orthopoxvirus	Cowpox virus
43	LT993226	10243	Orthopoxvirus	Cowpox virus
44	MF001304	2025359	Centapoxvirus	Murmansk microtuspox virus
45	MF001305	2025360	Centapoxvirus	NY_014 poxvirus
46	MF467280	1566307	Macropopoxvirus	Western kangaroopox virus
47	MF661791	2042482	Macropopoxvirus	Eastern kangaroopox virus
48	MF678796	2059380	Avipoxvirus	Flamingopox virus FGPVKD09
49	MF966153	2067573	Chordopoxvirinae	White-tailed deer poxvirus
50	MG012795	10245	Orthopoxvirus	Vaccinia virus
51	MG012796	10245	Orthopoxvirus	Vaccinia virus
52	MG450915	2083001	Crocodylidpoxvirus	Saltwater crocodilepox virus
53	MG450916	2083001	Crocodylidpoxvirus	Saltwater crocodilepox virus
54	MG702259	10261	Avipoxvirus	Fowlpox virus
55	MH816996	2478919	Orthopoxvirus	Abatino macacapox virus
56	MK903850	2083001	Crocodylidpoxvirus	Saltwater crocodilepox virus
57	MK903855	2083001	Crocodylidpoxvirus	Saltwater crocodilepox virus
58	MK903857	2083001	Crocodylidpoxvirus	Saltwater crocodilepox virus
59	MK903858	2083001	Crocodylidpoxvirus	Saltwater crocodilepox virus
60	MK903862	2083001	Crocodylidpoxvirus	Saltwater crocodilepox virus
61	MK910851	28873	Orthopoxvirus	Camelpox virus
62	MN240300	2602439	Orthopoxvirus	Alaskapox virus
63	MN244296	2200830	Orthopoxvirus	Akhmeta virus
64	MN339351	2676272	Molluscipoxvirus	Equine molluscum contagiosum-like virus
65	MN648218	10258	Parapoxvirus	Orf virus
66	MN653921	319748	Orthopoxvirus	Cetacean poxvirus 1
67	MT332357	10258	Parapoxvirus	Orf virus
68	MT712273	2793229	Poxviridae	Teiidae poxvirus 1
69	MT978051	2811215	Poxviridae	Mudlarkpox virus
70	MW036632	10276	Suipoxvirus	Swinepox virus
71	MW167071	10266	Capripoxvirus	Sheeppox virus
72	MW296038	2811223	Poxviridae	Penguinpox virus 2
73	MW365933	2811222	Poxviridae	Albatrosspox virus
74	NC_001993	83191	Deltaentomopoxvirus	Melanoplus sanguinipes entomopoxvirus
