# Supplementary material for: Comprehensive analysis of 66 complete molluscum contagiosum virus (MOCV) genomes: characterization and functional annotation of 47 novel complete MOCV genomes, including the first genome of MOCV genotype 3, and a proposal for harmonized MOCV genotyping indexing
Source: mBio. 2023 Nov 10;14(6):e02224-23. doi: 10.1128/mbio.02224-23 (PMC10746250; doi:10.1128/mbio.02224-23)
Supplement: Table S5 — Mutations in the updated collection of the complete MOCV genome sequences. [file mbio.02224-23-s0006.xlsx]

## Sheet: Legend
Supplementary Table S5. Mutations in the updated collection of the complete MOCV genome sequences. Mutations were called and annotated based on pairwise sequence alignments with the MOCV1 sequence U60315 using Minimap2, Samtools, and SnpEff.

## Sheet: Variant_Summary
sample	DEL	INS	SNP
BK012005	25	18	160
BK012006	34	19	173
BK012007	34	43	148
BK012008	33	33	345
BK012009	53	41	382
BK012010	48	42	368
BK012011	26	19	139
BK012012	27	28	160
BK012013	22	17	138
BK012014	26	34	147
BK012015	53	41	380
BK012016	35	37	352
BK012017	33	30	342
BK012018	32	30	340
BK012019	366	281	8316
BK012020	47	23	147
BK012021	48	23	148
BK012022	48	24	147
BK012023	48	23	148
BK012024	24	15	129
BK012025	48	23	147
BK012026	48	23	147
BK012027	42	23	135
BK012028	34	48	440
BK012029	35	47	440
BK012030	36	47	439
BK012031	33	48	440
BK012032	32	48	440
BK012033	28	30	143
BK012034	33	27	150
BK012035	69	52	1153
BK012036	32	33	157
BK012037	34	48	440
BK012038	35	47	444
KY040274	442	328	8642
KY040275	26	37	130
KY040276	67	73	1169
KY040277	48	49	365
MH320547	55	56	542
MH320548	392	304	8458
MH320549	393	316	8369
MH320550	420	320	8229
MH320551	419	285	8396
MH320552	67	52	536
MH320553	59	52	550
MH320554	25	27	109
MH320555	77	65	588
MH320556	388	301	8532
MH646551	17	15	177
MN202187	42	42	480
MN931740	387	303	8507
MN931741	419	328	8439
MN931742	37	36	103
MN931743	34	35	101
MN931744	37	36	103
MN931745	409	299	8388
MN931746	384	287	8283
MN931747	414	310	8549
MN931748	25	29	436
MN931749	26	29	438
MN931750	390	314	8376
MN931751	402	299	8338
MN931752	388	301	8532
OQ401159	465	291	9686
OQ401160	454	485	10255
U60315	0	0	0

## Sheet: BK012015
CHROM	POS	REF	ALT	effect	gene_name	nt_change	aa_change	cDNA_position/cDNA_len	protein_position	distance_to_feature
U60315	239	C	CTT	intergenic_region	CHR_START-MC001R	n.239_240insTT
U60315	360	A	AT	intergenic_region	CHR_START-MC001R	n.360_361insT
U60315	428	TTTTTTTCCTCATCCCGTGTGTGCGAGTGCGTGAAGGTGCCGGGCACACATGACAACAAAACCA	T	intergenic_region	CHR_START-MC001R	n.429_491delTTTTTTCCTCATCCCGTGTGTGCGAGTGCGTGAAGGTGCCGGGCACACATGACAACAAAACCA
U60315	771	GGGTGCCGAGCACACACACACACACACACACACACACACATTTCCCTCATCCCGTGTGTGTGTGTGTGTGTGTGTGTGTGTGTGCA	G	intergenic_region	CHR_START-MC001R	n.772_856delGGTGCCGAGCACACACACACACACACACACACACACACATTTCCCTCATCCCGTGTGTGTGTGTGTGTGTGTGTGTGTGTGTGCA
U60315	941	C	CGT	intergenic_region	CHR_START-MC001R	n.941_942insGT
U60315	1225	AAAACCTTTTTCTCAGTCCGCGCACACACACTTGTTCTCGTTCCGTGTGAGCACACACACACACTTGTTCTCGTTCCGTGTGAGCGCACACACAAACTTGTTCTCGTTCCGTGTGAGCACGCACACACACTTGTTCTCGTTCCGTGTGAGCGCACACAC	A	intergenic_region	CHR_START-MC001R	n.1226_1383del
U60315	1216	A	G	intergenic_region	CHR_START-MC001R	n.1216A>G
U60315	1224	A	G	intergenic_region	CHR_START-MC001R	n.1224A>G
U60315	1384	AAA	CGG	intergenic_region	CHR_START-MC001R	n.1384_1386delAAAinsCGG
U60315	1388	TT	GG	intergenic_region	CHR_START-MC001R	n.1388_1389delTTinsGG
U60315	1398	T	C	intergenic_region	CHR_START-MC001R	n.1398T>C
U60315	1406	A	C	intergenic_region	CHR_START-MC001R	n.1406A>C
U60315	1410	C	G	intergenic_region	CHR_START-MC001R	n.1410C>G
U60315	1419	A	AAAC	intergenic_region	CHR_START-MC001R	n.1419_1420insAAC
U60315	1412	C	T	intergenic_region	CHR_START-MC001R	n.1412C>T
U60315	1418	C	A	intergenic_region	CHR_START-MC001R	n.1418C>A
U60315	1423	G	T	intergenic_region	CHR_START-MC001R	n.1423G>T
U60315	1434	GTGTGAGCA	G	intergenic_region	CHR_START-MC001R	n.1435_1442delTGTGAGCA
U60315	1451	CAA	C	intergenic_region	CHR_START-MC001R	n.1452_1453delAA
U60315	1475	GCACA	G	intergenic_region	CHR_START-MC001R	n.1476_1479delCACA
U60315	1615	G	GCA	intergenic_region	CHR_START-MC001R	n.1615_1616insCA
U60315	1717	ACACTTGTTCTCGTTCCGTGTGAGCACACACACACACACACACACACTTGTTCTCGTTCCGTGTGAGCACACACACACACACACACAAACTTGTTCTCGTTCCGTGTGAGCACACACACACACTTGTTCTCGTTCCGTGTGAGCGCACACACAAACTTGTTCTCGTTCCGTGTGAGCACGCACACACACTTGTTCTCGTTCCGTGTGAGCGCACACACAAACTTGTTCTCGTTCCGTGTGAGCACACACACACACTTGTTCTCGTTCCGTGTGAGCACACACACACAAACTTGTTCTCGTTCCGTGTGAGCACACACACACACGCTTGTTCTCGTTCCGTGTGAGCACACACACACACTTGTTCTCGTTCCGTGTGAGCGCGCACACACACTTGTTCTC…	A	intergenic_region	CHR_START-MC001R	n.1718_2339del
U60315	2369	AGC	A	intergenic_region	CHR_START-MC001R	n.2370_2371delGC
U60315	1429	GT	AG	intergenic_region	CHR_START-MC001R	n.1429_1430delGTinsAG
U60315	2407	GCGCA	G	intergenic_region	CHR_START-MC001R	n.2408_2411delCGCA
U60315	2385	C	G	intergenic_region	CHR_START-MC001R	n.2385C>G
U60315	2418	T	C	intergenic_region	CHR_START-MC001R	n.2418T>C
U60315	2430	C	A	intergenic_region	CHR_START-MC001R	n.2430C>A
U60315	2454	G	A	intergenic_region	CHR_START-MC001R	n.2454G>A
U60315	2456	G	A	intergenic_region	CHR_START-MC001R	n.2456G>A
U60315	2510	CACACAG	C	frameshift_variant	CHR_START-MC001R	n.2511_2516delACACAG
U60315	2458	G	A	frameshift_variant	CHR_START-MC001R	n.2458G>A
U60315	2463	C	T	intergenic_region	CHR_START-MC001R	n.2463C>T
U60315	2607	ACTTGTTCTCGTTCCGTGTGAGCACACACACACTTGTTCTCGTCCCGTGTGAGCACACACACACACACAAACTTGTTCTCGTTCCGTGTGAG	A	frameshift_variant	CHR_START-MC001R	n.2608_2698delCTTGTTCTCGTTCCGTGTGAGCACACACACACTTGTTCTCGTCCCGTGTGAGCACACACACACACACAAACTTGTTCTCGTTCCGTGTGAG
U60315	2802	G	GCA	synonymous_variant	CHR_START-MC001R	n.2802_2803insCA
U60315	3323	CAAAAAAAAAAA	C	synonymous_variant	MC001R	c.62_72delAAAAAAAAAAA	p.Lys21fs	62/1467	62/1467	21/488
U60315	2529	T	C	intergenic_region	CHR_START-MC001R	n.2529T>C
U60315	3343	G	GTTT	synonymous_variant	MC001R	c.82_84dupTTT	p.Phe28dup	85/1467	85/1467	29/488
U60315	2590	T	C	missense_variant	CHR_START-MC001R	n.2590T>C
U60315	4467	AGTGTGTGT	A	synonymous_variant	MC001R	c.1216_1223delTGTGTGTG	p.Cys406fs	1216/1467	1216/1467	406/488
U60315	3341	A	G	missense_variant	MC001R	c.72A>G	p.Lys24Lys	72/1467	72/1467	24/488
U60315	3953	C	T	missense_variant	MC001R	c.684C>T	p.Thr228Thr	684/1467	684/1467	228/488
U60315	4747	C	CAA	missense_variant	MC001R-MC002L	n.4747_4748insAA
U60315	4487	T	C	synonymous_variant	MC001R	c.1218T>C	p.Cys406Cys	1218/1467	1218/1467	406/488
U60315	4560	A	G	disruptive_inframe_insertion	MC001R	c.1291A>G	p.Ser431Gly	1291/1467	1291/1467	431/488
U60315	5152	G	A	synonymous_variant	MC002L	c.1050C>T	p.Ala350Ala	1050/1356	1050/1356	350/451
U60315	5514	T	G	synonymous_variant	MC002L	c.688A>C	p.Lys230Gln	688/1356	688/1356	230/451
U60315	5564	T	C	missense_variant	MC002L	c.638A>G	p.Asn213Ser	638/1356	638/1356	213/451
U60315	6015	G	C	missense_variant	MC002L	c.187C>G	p.Leu63Val	187/1356	187/1356	63/451
U60315	9269	G	A	missense_variant	MC006L	c.3051C>T	p.Ala1017Ala	3051/3522	3051/3522	1017/1173
U60315	10340	A	AACTTGGGCCTGCACCTGGGCATGT	conservative_inframe_deletion	MC006L	c.1979_1980insACATGCCCAGGTGCAGGCCCAAGT	p.Val660_Gln661insHisAlaGlnValGlnAlaGlnVal	1979/3522	1979/3522	660/1173
U60315	9944	C	T	conservative_inframe_deletion	MC006L	c.2376G>A	p.Ala792Ala	2376/3522	2376/3522	792/1173
U60315	10402	CCTGCGCCTGCTGCGCCTGCTGCGCCTGCGCCTG	C	conservative_inframe_deletion	MC006L	c.1885_1917delCAGGCGCAGGCGCAGCAGGCGCAGCAGGCGCAG	p.Gln629_Gln639del	1917/3522	1885/3522	629/1173
U60315	9989	C	T	disruptive_inframe_deletion	MC006L	c.2331G>A	p.Leu777Leu	2331/3522	2331/3522	777/1173
U60315	10483	CCTG	C	conservative_inframe_deletion	MC006L	c.1834_1836delCAG	p.Gln612del	1836/3522	1834/3522	612/1173
U60315	10501	CCTG	C	synonymous_variant	MC006L	c.1816_1818delCAG	p.Gln606del	1818/3522	1816/3522	606/1173
U60315	10532	CGCCTGCTGT	C	missense_variant	MC006L	c.1779_1787delACAGCAGGC	p.Gln594_Ala596del	1787/3522	1779/3522	593/1173
U60315	10373	C	A	missense_variant	MC006L	c.1947G>T	p.Gln649His	1947/3522	1947/3522	649/1173
U60315	10606	GCGC	G	conservative_inframe_deletion	MC006L	c.1711_1713delGCG	p.Ala571del	1713/3522	1711/3522	571/1173
U60315	10469	C	T	intergenic_region	MC006L	c.1851G>A	p.Gln617Gln	1851/3522	1851/3522	617/1173
U60315	10560	C	T	missense_variant	MC006L	c.1760G>A	p.Arg587Gln	1760/3522	1760/3522	587/1173
U60315	10614	TG	GC	disruptive_inframe_insertion	MC006L	c.1705_1706delCAinsGC	p.Gln569Ala	1706/3522	1705/3522	569/1173
U60315	10648	C	CCTGCGCCTG	missense_variant	MC006L	c.1663_1671dupCAGGCGCAG	p.Gln557_Ala558insGlnAlaGln	1671/3522	1671/3522	557/1173
U60315	14802	T	TTTCCA	synonymous_variant	MC009L-MC010R	n.14802_14803insTTCCA
U60315	10617	GC	TG	synonymous_variant	MC006L	c.1702_1703delGCinsCA	p.Ala568Gln	1703/3522	1702/3522	568/1173
U60315	18471	G	A	missense_variant	MC014R	c.250G>A	p.Gly84Ser	250/444	250/444	84/147
U60315	38377	C	CCGCGCGCGG	missense_variant	MC033L	c.1713_1721dupCCGCGCGCG	p.Arg574_Arg575insArgAlaArg	1721/1740	1721/1740	574/579
U60315	22006	A	G	missense_variant	MC018L	c.1944T>C	p.Phe648Phe	1944/2043	1944/2043	648/680
U60315	27451	T	G	synonymous_variant	MC021L	c.378A>C	p.Val126Val	378/1167	378/1167	126/388
U60315	39649	G	A	disruptive_inframe_deletion	MC033L	c.450C>T	p.Asp150Asp	450/1740	450/1740	150/579
U60315	41172	T	C	synonymous_variant	MC034L	c.291A>G	p.Glu97Glu	291/1335	291/1335	97/444
U60315	41530	A	G	missense_variant	MC035R	c.130A>G	p.Ile44Val	130/6402	130/6402	44/2133
U60315	41554	A	G	synonymous_variant	MC035R	c.154A>G	p.Thr52Ala	154/6402	154/6402	52/2133
U60315	41763	A	C	missense_variant	MC035R	c.363A>C	p.Glu121Asp	363/6402	363/6402	121/2133
U60315	41886	A	G	missense_variant	MC035R	c.486A>G	p.Ala162Ala	486/6402	486/6402	162/2133
U60315	49544	AGGGAGCCCGTCCCGCGAGAAGACGCCGCTCGGCCGCTCG	A	missense_variant	MC036R	c.1692_1730delGCTCGGGGAGCCCGTCCCGCGAGAAGACGCCGCTCGGCC	p.Leu565_Pro577del	1692/3174	1692/3174	564/1057
U60315	48361	T	C	synonymous_variant	MC036R	c.396T>C	p.Phe132Phe	396/3174	396/3174	132/1057
U60315	48924	A	G	intergenic_region	MC036R	c.959A>G	p.Tyr320Cys	959/3174	959/3174	320/1057
U60315	51926	T	C	missense_variant	MC037R	c.421T>C	p.Leu141Leu	421/1698	421/1698	141/565
U60315	52010	C	G	synonymous_variant	MC037R	c.505C>G	p.Pro169Ala	505/1698	505/1698	169/565
U60315	52467	C	G	intergenic_region	MC037R	c.962C>G	p.Ala321Gly	962/1698	962/1698	321/565
U60315	54241	T	G	missense_variant	MC038R	c.572T>G	p.Val191Gly	572/831	572/831	191/276
U60315	66309	G	A	synonymous_variant	MC046L-MC047L	n.66309G>A
U60315	66441	A	G	synonymous_variant	MC047L	c.146T>C	p.Val49Ala	146/249	146/249	49/82
U60315	66783	G	A	synonymous_variant	MC048L	c.1188C>T	p.Arg396Arg	1188/1221	1188/1221	396/406
U60315	68028	G	A	synonymous_variant	MC048L-MC049L	n.68028G>A
U60315	68084	A	G	synonymous_variant	MC049L	c.1523T>C	p.Val508Ala	1523/1548	1523/1548	508/515
U60315	68572	A	G	missense_variant	MC049L	c.1035T>C	p.Pro345Pro	1035/1548	1035/1548	345/515
U60315	69262	C	T	synonymous_variant	MC049L	c.345G>A	p.Val115Val	345/1548	345/1548	115/515
U60315	69815	A	G	intergenic_region	Gene_69614_71668	c.201A>G	p.Leu67Leu	201/2055	201/2055	67/684
U60315	70601	G	A	intergenic_region	Gene_69614_71668	c.987G>A	p.Ala329Ala	987/2055	987/2055	329/684
U60315	70931	T	C	missense_variant	Gene_69614_71668	c.1317T>C	p.Gly439Gly	1317/2055	1317/2055	439/684
U60315	71302	A	G	missense_variant	Gene_69614_71668	c.1688A>G	p.Glu563Gly	1688/2055	1688/2055	563/684
U60315	71348	G	A	missense_variant	Gene_69614_71668	c.1734G>A	p.Ala578Ala	1734/2055	1734/2055	578/684
U60315	71742	C	A	synonymous_variant	Gene_69614_71668-MC051L	n.71742C>A
U60315	71818	A	G	missense_variant	Gene_69614_71668-MC051L	n.71818A>G
U60315	72056	G	T	missense_variant	MC051L	c.157C>A	p.His53Asn	157/363	157/363	53/120
U60315	72534	C	T	missense_variant	MC052R	c.206C>T	p.Pro69Leu	206/303	206/303	69/100
U60315	72587	T	G	synonymous_variant	MC052R	c.259T>G	p.Cys87Gly	259/303	259/303	87/100
U60315	72587	T	G	missense_variant	Gene_72571_72972	c.387A>C	p.Ala129Ala	387/402	387/402	129/133
U60315	72595	CG	TA	missense_variant	MC052R	c.267_268delCGinsTA	p.Asp90Asn	267/303	267/303	89/100
U60315	72595	CG	TA	synonymous_variant	Gene_72571_72972	c.378_379delCGinsTA	p.Val127Ile	379/402	378/402	126/133
U60315	72614	A	G	missense_variant	MC052R	c.286A>G	p.Met96Val	286/303	286/303	96/100
U60315	72614	A	G	synonymous_variant	Gene_72571_72972	c.360T>C	p.His120His	360/402	360/402	120/133
U60315	72667	C	G	missense_variant	Gene_72571_72972	c.307G>C	p.Ala103Pro	307/402	307/402	103/133
U60315	72676	G	A	missense_variant	Gene_72571_72972	c.298C>T	p.His100Tyr	298/402	298/402	100/133
U60315	72725	C	T	missense_variant	Gene_72571_72972	c.249G>A	p.Ser83Ser	249/402	249/402	83/133
U60315	72727	A	G	synonymous_variant	Gene_72571_72972	c.247T>C	p.Ser83Pro	247/402	247/402	83/133
U60315	72758	A	G	missense_variant	Gene_72571_72972	c.216T>C	p.Ile72Ile	216/402	216/402	72/133
U60315	72760	T	G	missense_variant	Gene_72571_72972	c.214A>C	p.Ile72Leu	214/402	214/402	72/133
U60315	72770	AC	CT	missense_variant	Gene_72571_72972	c.203_204delGTinsAG	p.Arg68Gln	204/402	203/402	68/133
U60315	72801	AC	GT	missense_variant	Gene_72571_72972	c.172_173delGTinsAC	p.Val58Thr	173/402	172/402	58/133
U60315	72806	G	A	synonymous_variant	Gene_72571_72972	c.168C>T	p.Ser56Ser	168/402	168/402	56/133
U60315	72815	A	C	missense_variant	Gene_72571_72972	c.159T>G	p.Ile53Met	159/402	159/402	53/133
U60315	72836	G	C	missense_variant	Gene_72571_72972	c.138C>G	p.Asp46Glu	138/402	138/402	46/133
U60315	72841	G	C	missense_variant	Gene_72571_72972	c.133C>G	p.Leu45Val	133/402	133/402	45/133
U60315	72855	T	G	synonymous_variant	Gene_72571_72972	c.119A>C	p.Gln40Pro	119/402	119/402	40/133
U60315	72857	G	A	missense_variant	Gene_72571_72972	c.117C>T	p.Leu39Leu	117/402	117/402	39/133
U60315	72867	A	G	missense_variant	Gene_72571_72972	c.107T>C	p.Val36Ala	107/402	107/402	36/133
U60315	72870	C	A	intergenic_region	Gene_72571_72972	c.104G>T	p.Ser35Ile	104/402	104/402	35/133
U60315	72886	T	C	missense_variant	Gene_72571_72972	c.88A>G	p.Ile30Val	88/402	88/402	30/133
U60315	72908	C	T	intergenic_region	Gene_72571_72972	c.66G>A	p.Ala22Ala	66/402	66/402	22/133
U60315	72925	C	G	intergenic_region	Gene_72571_72972	c.49G>C	p.Ala17Pro	49/402	49/402	17/133
U60315	72940	T	G	intergenic_region	Gene_72571_72972	c.34A>C	p.Thr12Pro	34/402	34/402	12/133
U60315	72979	T	TC	intergenic_region	Gene_72571_72972-MC054L	n.72979_72980insC
U60315	72954	A	G	intergenic_region	Gene_72571_72972	c.20T>C	p.Leu7Pro	20/402	20/402	7/133
U60315	72975	T	C	intergenic_region	Gene_72571_72972-MC054L	n.72975T>C
U60315	72986	G	A	intergenic_region	Gene_72571_72972-MC054L	n.72986G>A
U60315	73016	TG	T	intergenic_region	Gene_72571_72972-MC054L	n.73017delG
U60315	72994	GC	AT	intergenic_region	Gene_72571_72972-MC054L	n.72994_72995delGCinsAT
U60315	73026	T	TGA	intergenic_region	Gene_72571_72972-MC054L	n.73026_73027insGA
U60315	73019	C	T	intergenic_region	Gene_72571_72972-MC054L	n.73019C>T
U60315	73023	G	A	intergenic_region	Gene_72571_72972-MC054L	n.73023G>A
U60315	73041	T	C	intergenic_region	Gene_72571_72972-MC054L	n.73041T>C
U60315	73044	T	G	intergenic_region	Gene_72571_72972-MC054L	n.73044T>G
U60315	73046	T	C	intergenic_region	Gene_72571_72972-MC054L	n.73046T>C
U60315	73051	GA	TG	intergenic_region	Gene_72571_72972-MC054L	n.73051_73052delGAinsTG
U60315	73055	T	G	intergenic_region	Gene_72571_72972-MC054L	n.73055T>G
U60315	73060	C	T	intergenic_region	Gene_72571_72972-MC054L	n.73060C>T
U60315	73082	T	C	intergenic_region	Gene_72571_72972-MC054L	n.73082T>C
U60315	73090	A	G	intergenic_region	Gene_72571_72972-MC054L	n.73090A>G
U60315	73095	G	C	intergenic_region	Gene_72571_72972-MC054L	n.73095G>C
U60315	73121	A	C	intergenic_region	Gene_72571_72972-MC054L	n.73121A>C
U60315	73159	G	A	intergenic_region	Gene_72571_72972-MC054L	n.73159G>A
U60315	73174	G	T	intergenic_region	Gene_72571_72972-MC054L	n.73174G>T
U60315	73182	G	C	intergenic_region	Gene_72571_72972-MC054L	n.73182G>C
U60315	73186	G	C	synonymous_variant	Gene_72571_72972-MC054L	n.73186G>C
U60315	73201	T	C	synonymous_variant	Gene_72571_72972-MC054L	n.73201T>C
U60315	73254	G	GC	missense_variant	Gene_72571_72972-MC054L	n.73254_73255insC
U60315	73230	A	G	missense_variant	Gene_72571_72972-MC054L	n.73230A>G
U60315	73251	C	T	missense_variant	Gene_72571_72972-MC054L	n.73251C>T
U60315	73263	G	A	missense_variant	MC054L	c.702C>T	p.Val234Val	702/708	702/708	234/235
U60315	73266	A	G	missense_variant	MC054L	c.699T>C	p.His233His	699/708	699/708	233/235
U60315	73279	GG	TA	missense_variant	MC054L	c.685_686delCCinsTA	p.Pro229Tyr	686/708	685/708	229/235
U60315	73283	T	G	missense_variant	MC054L	c.682A>C	p.Ile228Leu	682/708	682/708	228/235
U60315	73291	C	T	missense_variant	MC054L	c.674G>A	p.Arg225Lys	674/708	674/708	225/235
U60315	73298	T	G	disruptive_inframe_insertion	MC054L	c.667A>C	p.Lys223Gln	667/708	667/708	223/235
U60315	73303	T	C	missense_variant	MC054L	c.662A>G	p.Asn221Ser	662/708	662/708	221/235
U60315	73309	T	C	missense_variant	MC054L	c.656A>G	p.His219Arg	656/708	656/708	219/235
U60315	73317	C	A	synonymous_variant	MC054L	c.648G>T	p.Lys216Asn	648/708	648/708	216/235
U60315	73319	TG	GA	missense_variant	MC054L	c.645_646delCAinsTC	p.Lys216Gln	646/708	645/708	215/235
U60315	73353	C	CCCTCTGCCT	missense_variant	MC054L	c.611_612insAGGCAGAGG	p.Lys204_Lys205insGlyArgGly	611/708	611/708	204/235
U60315	73342	T	C	missense_variant	MC054L	c.623A>G	p.Lys208Arg	623/708	623/708	208/235
U60315	73356	G	C	missense_variant	MC054L	c.609C>G	p.Asn203Lys	609/708	609/708	203/235
U60315	73368	C	A	disruptive_inframe_insertion	MC054L	c.597G>T	p.Gly199Gly	597/708	597/708	199/235
U60315	73379	G	A	missense_variant	MC054L	c.586C>T	p.Pro196Ser	586/708	586/708	196/235
U60315	73382	G	T	missense_variant	MC054L	c.583C>A	p.Pro195Thr	583/708	583/708	195/235
U60315	73386	TC	AA	synonymous_variant	MC054L	c.578_579delGAinsTT	p.Gly193Val	579/708	578/708	193/235
U60315	73389	TAC	GGA	missense_variant	MC054L	c.574_576delGTAinsTCC	p.Val192Ser	576/708	574/708	192/235
U60315	73407	C	CGGCGCGGTGCCGTTAGTGCCG	missense_variant	MC054L	c.557_558insCGGCACTAACGGCACCGCGCC	p.Pro186_Gly187insGlyThrAsnGlyThrAlaPro	557/708	557/708	186/235
U60315	73396	T	G	synonymous_variant	MC054L	c.569A>C	p.Lys190Thr	569/708	569/708	190/235
U60315	73411	A	G	synonymous_variant	MC054L	c.554T>C	p.Leu185Pro	554/708	554/708	185/235
U60315	73416	T	C	synonymous_variant	MC054L	c.549A>G	p.Pro183Pro	549/708	549/708	183/235
U60315	73420	G	A	synonymous_variant	MC054L	c.545C>T	p.Ala182Val	545/708	545/708	182/235
U60315	73430	A	G	missense_variant	MC054L	c.535T>C	p.Ser179Pro	535/708	535/708	179/235
U60315	73437	C	A	missense_variant	MC054L	c.528G>T	p.Ala176Ala	528/708	528/708	176/235
U60315	73446	C	T	synonymous_variant	MC054L	c.519G>A	p.Pro173Pro	519/708	519/708	173/235
U60315	73452	T	C	synonymous_variant	MC054L	c.513A>G	p.Pro171Pro	513/708	513/708	171/235
U60315	73455	C	A	missense_variant	MC054L	c.510G>T	p.Ala170Ala	510/708	510/708	170/235
U60315	73466	A	G	missense_variant	MC054L	c.499T>C	p.Ser167Pro	499/708	499/708	167/235
U60315	73469	T	C	synonymous_variant	MC054L	c.496A>G	p.Thr166Ala	496/708	496/708	166/235
U60315	73473	C	T	missense_variant	MC054L	c.492G>A	p.Ala164Ala	492/708	492/708	164/235
U60315	73503	G	A	synonymous_variant	MC054L	c.462C>T	p.Ala154Ala	462/708	462/708	154/235
U60315	73514	T	G	missense_variant	MC054L	c.451A>C	p.Asn151His	451/708	451/708	151/235
U60315	73516	T	C	missense_variant	MC054L	c.449A>G	p.Glu150Gly	449/708	449/708	150/235
U60315	73536	C	T	missense_variant	MC054L	c.429G>A	p.Thr143Thr	429/708	429/708	143/235
U60315	73555	GGA	AAC	synonymous_variant	MC054L	c.408_410delTCCinsGTT	p.Pro137Phe	410/708	408/708	136/235
U60315	73563	G	T	missense_variant	MC054L	c.402C>A	p.Leu134Leu	402/708	402/708	134/235
U60315	73567	G	A	missense_variant	MC054L	c.398C>T	p.Ala133Val	398/708	398/708	133/235
U60315	73571	A	C	synonymous_variant	MC054L	c.394T>G	p.Leu132Val	394/708	394/708	132/235
U60315	73582	A	G	synonymous_variant	MC054L	c.383T>C	p.Val128Ala	383/708	383/708	128/235
U60315	73620	C	G	synonymous_variant	MC054L	c.345G>C	p.Thr115Thr	345/708	345/708	115/235
U60315	73634	CG	TA	missense_variant	MC054L	c.330_331delCGinsTA	p.Ala111Thr	331/708	330/708	110/235
U60315	73638	G	T	missense_variant	MC054L	c.327C>A	p.Asp109Glu	327/708	327/708	109/235
U60315	73641	T	G	missense_variant	MC054L	c.324A>C	p.Pro108Pro	324/708	324/708	108/235
U60315	73644	C	G	synonymous_variant	MC054L	c.321G>C	p.Gly107Gly	321/708	321/708	107/235
U60315	73650	C	A	synonymous_variant	MC054L	c.315G>T	p.Thr105Thr	315/708	315/708	105/235
U60315	73660	G	T	missense_variant	MC054L	c.305C>A	p.Thr102Lys	305/708	305/708	102/235
U60315	73662	GC	TA	missense_variant	MC054L	c.302_303delGCinsTA	p.Ser101Ile	303/708	302/708	101/235
U60315	73667	T	G	missense_variant	MC054L	c.298A>C	p.Ile100Leu	298/708	298/708	100/235
U60315	73680	T	C	missense_variant	MC054L	c.285A>G	p.Gln95Gln	285/708	285/708	95/235
U60315	73692	C	T	missense_variant	MC054L	c.273G>A	p.Lys91Lys	273/708	273/708	91/235
U60315	73696	TG	AT	missense_variant	MC054L	c.268_269delCAinsAT	p.His90Ile	269/708	268/708	90/235
U60315	73703	G	C	missense_variant	MC054L	c.262C>G	p.His88Asp	262/708	262/708	88/235
U60315	73708	CG	TT	synonymous_variant	MC054L	c.256_257delCGinsAA	p.Arg86Asn	257/708	256/708	86/235
U60315	73717	G	C	missense_variant	MC054L	c.248C>G	p.Ser83Trp	248/708	248/708	83/235
U60315	73727	A	C	missense_variant	MC054L	c.238T>G	p.Ser80Ala	238/708	238/708	80/235
U60315	73730	CG	TC	missense_variant	MC054L	c.234_235delCGinsGA	p.Asp79Asn	235/708	234/708	78/235
U60315	73734	C	G	missense_variant	MC054L	c.231G>C	p.Gln77His	231/708	231/708	77/235
U60315	73740	G	T	missense_variant	MC054L	c.225C>A	p.Pro75Pro	225/708	225/708	75/235
U60315	73749	C	G	missense_variant	MC054L	c.216G>C	p.Glu72Asp	216/708	216/708	72/235
U60315	73760	T	G	missense_variant	MC054L	c.205A>C	p.Ile69Leu	205/708	205/708	69/235
U60315	73767	T	C	missense_variant	MC054L	c.198A>G	p.Ile66Met	198/708	198/708	66/235
U60315	73769	T	G	missense_variant	MC054L	c.196A>C	p.Ile66Leu	196/708	196/708	66/235
U60315	73779	ATG	GCT	missense_variant	MC054L	c.184_186delCATinsAGC	p.His62Ser	186/708	184/708	62/235
U60315	73807	GT	TG	missense_variant	MC054L	c.157_158delACinsCA	p.Thr53Gln	158/708	157/708	53/235
U60315	73814	T	C	missense_variant	MC054L	c.151A>G	p.Ile51Val	151/708	151/708	51/235
U60315	73816	G	A	start_lost	MC054L	c.149C>T	p.Thr50Met	149/708	149/708	50/235
U60315	73847	T	G	missense_variant	MC054L	c.118A>C	p.Ile40Leu	118/708	118/708	40/235
U60315	73849	TC	GT	stop_gained	MC054L	c.115_116delGAinsAC	p.Glu39Thr	116/708	115/708	39/235
U60315	73854	C	A	missense_variant	MC054L	c.111G>T	p.Glu37Asp	111/708	111/708	37/235
U60315	73864	C	T	missense_variant	MC054L	c.101G>A	p.Arg34Lys	101/708	101/708	34/235
U60315	73910	CA	AG	missense_variant	MC055R	c.-1_1delCAinsAG	p.Met1?		1/651	1/216
U60315	73910	CA	AG	missense_variant	MC054L	c.54_55delTGinsCT	p.Val19Phe	55/708	54/708	18/235
U60315	73927	G	A	missense_variant	MC055R	c.17G>A	p.Trp6*	17/651	17/651	6/216
U60315	73927	G	A	missense_variant	MC054L	c.38C>T	p.Pro13Leu	38/708	38/708	13/235
U60315	73933	G	T	missense_variant	MC054L	c.32C>A	p.Pro11His	32/708	32/708	11/235
U60315	73933	G	T	synonymous_variant	MC055R	c.23G>T	p.Arg8Met	23/651	23/651	8/216
U60315	73944	G	T	missense_variant	MC054L	c.21C>A	p.Ser7Arg	21/708	21/708	7/235
U60315	73944	G	T	synonymous_variant	MC055R	c.34G>T	p.Ala12Ser	34/651	34/651	12/216
U60315	73965	TC	GA	disruptive_inframe_deletion	MC055R	c.55_56delTCinsGA	p.Ser19Asp	55/651	55/651	19/216
U60315	73972	C	G	missense_variant	MC055R	c.62C>G	p.Thr21Arg	62/651	62/651	21/216
U60315	73994	T	C	frameshift_variant	MC055R	c.84T>C	p.Leu28Leu	84/651	84/651	28/216
U60315	73999	G	T	missense_variant	MC055R	c.89G>T	p.Cys30Phe	89/651	89/651	30/216
U60315	74018	T	A	frameshift_variant	MC055R	c.108T>A	p.Ala36Ala	108/651	108/651	36/216
U60315	74033	TGGACGCGAATCAAGCACTTGCTTACGGAGC	T	missense_variant	MC055R	c.125_154delGACGCGAATCAAGCACTTGCTTACGGAGCG	p.Gly42_Ser51del	125/651	125/651	42/216
U60315	74022	AG	GA	missense_variant	MC055R	c.112_113delAGinsGA	p.Ser38Asp	112/651	112/651	38/216
U60315	74074	C	CA	synonymous_variant	MC055R	c.166dupA	p.Thr56fs	167/651	167/651	56/216
U60315	74065	C	A	missense_variant	MC055R	c.155C>A	p.Ala52Glu	155/651	155/651	52/216
U60315	74090	T	TC	missense_variant	MC055R	c.182dupC	p.Ser62fs	183/651	183/651	61/216
U60315	74068	C	G	missense_variant	MC055R	c.158C>G	p.Pro53Arg	158/651	158/651	53/216
U60315	74077	C	A	missense_variant	MC055R	c.167C>A	p.Thr56Lys	167/651	167/651	56/216
U60315	74096	A	G	conservative_inframe_deletion	MC055R	c.186A>G	p.Ser62Ser	186/651	186/651	62/216
U60315	74104	C	T	missense_variant	MC055R	c.194C>T	p.Pro65Leu	194/651	194/651	65/216
U60315	74115	A	G	missense_variant	MC055R	c.205A>G	p.Met69Val	205/651	205/651	69/216
U60315	74121	A	G	missense_variant	MC055R	c.211A>G	p.Thr71Ala	211/651	211/651	71/216
U60315	74124	A	G	missense_variant	MC055R	c.214A>G	p.Ile72Val	214/651	214/651	72/216
U60315	74152	TTCGTCC	T	frameshift_variant	MC055R	c.244_249delCGTCCT	p.Arg82_Pro83del	244/651	244/651	82/216
U60315	74136	C	A	synonymous_variant	MC055R	c.226C>A	p.Leu76Ile	226/651	226/651	76/216
U60315	74148	G	A	synonymous_variant	MC055R	c.238G>A	p.Asp80Asn	238/651	238/651	80/216
U60315	74167	A	G	missense_variant	MC055R	c.257A>G	p.His86Arg	257/651	257/651	86/216
U60315	74173	GGC	AAT	frameshift_variant	MC055R	c.263_265delGGCinsAAT	p.GlyPro88GluSer	263/651	263/651	88/216
U60315	74191	G	GT	missense_variant	MC055R	c.281_282insT	p.Gly96fs	282/651	282/651	94/216
U60315	74183	A	G	missense_variant	MC055R	c.273A>G	p.Ser91Ser	273/651	273/651	91/216
U60315	74192	C	T	synonymous_variant	MC055R	c.282C>T	p.Cys94Cys	282/651	282/651	94/216
U60315	74194	CT	GG	synonymous_variant	MC055R	c.284_285delCTinsGG	p.Pro95Arg	284/651	284/651	95/216
U60315	74217	T	TG	synonymous_variant	MC055R	c.307_308insG	p.Phe103fs	308/651	308/651	103/216
U60315	74202	T	C	synonymous_variant	MC055R	c.292T>C	p.Tyr98His	292/651	292/651	98/216
U60315	74206	A	G	missense_variant	MC055R	c.296A>G	p.Asn99Ser	296/651	296/651	99/216
U60315	74219	C	T	missense_variant	MC055R	c.309C>T	p.Phe103Phe	309/651	309/651	103/216
U60315	74225	G	T	missense_variant	MC055R	c.315G>T	p.Ala105Ala	315/651	315/651	105/216
U60315	74240	C	T	missense_variant	MC055R	c.330C>T	p.Val110Val	330/651	330/651	110/216
U60315	74243	C	T	missense_variant	MC055R	c.333C>T	p.Ala111Ala	333/651	333/651	111/216
U60315	74248	A	G	missense_variant	MC055R	c.338A>G	p.Gln113Arg	338/651	338/651	113/216
U60315	74252	T	G	synonymous_variant	MC055R	c.342T>G	p.Ser114Arg	342/651	342/651	114/216
U60315	74254	G	A	missense_variant	MC055R	c.344G>A	p.Gly115Asp	344/651	344/651	115/216
U60315	74259	C	G	synonymous_variant	MC055R	c.349C>G	p.Leu117Val	349/651	349/651	117/216
U60315	74266	C	G	synonymous_variant	MC055R	c.356C>G	p.Ala119Gly	356/651	356/651	119/216
U60315	74271	G	A	missense_variant	MC055R	c.361G>A	p.Gly121Arg	361/651	361/651	121/216
U60315	74276	G	A	missense_variant	MC055R	c.366G>A	p.Thr122Thr	366/651	366/651	122/216
U60315	74278	AG	GA	missense_variant	MC055R	c.368_369delAGinsGA	p.Gln123Arg	368/651	368/651	123/216
U60315	74288	T	G	frameshift_variant	MC055R	c.378T>G	p.Gly126Gly	378/651	378/651	126/216
U60315	74291	A	G	missense_variant	MC055R	c.381A>G	p.Lys127Lys	381/651	381/651	127/216
U60315	74295	C	A	missense_variant	MC055R	c.385C>A	p.Arg129Ser	385/651	385/651	129/216
U60315	74298	T	G	missense_variant	MC055R	c.388T>G	p.Ser130Ala	388/651	388/651	130/216
U60315	74301	A	G	missense_variant	MC055R	c.391A>G	p.Met131Val	391/651	391/651	131/216
U60315	74317	T	TG	frameshift_variant	MC055R	c.407_408insG	p.Phe136fs	408/651	408/651	136/216
U60315	74305	C	T	missense_variant	MC055R	c.395C>T	p.Thr132Met	395/651	395/651	132/216
U60315	74308	A	T	missense_variant	MC055R	c.398A>T	p.Tyr133Phe	398/651	398/651	133/216
U60315	74323	A	T	missense_variant	MC055R	c.413A>T	p.Gln138Leu	413/651	413/651	138/216
U60315	74326	C	T	missense_variant	MC055R	c.416C>T	p.Ala139Val	416/651	416/651	139/216
U60315	74340	TGTCTTTG	T	missense_variant	MC055R	c.432_438delTCTTTGG	p.Cys144fs	432/651	432/651	144/216
U60315	74332	T	C	frameshift_variant	MC055R	c.422T>C	p.Phe141Ser	422/651	422/651	141/216
U60315	74337	A	G	missense_variant	MC055R	c.427A>G	p.Thr143Ala	427/651	427/651	143/216
U60315	74354	GCC	ATA	frameshift_variant	MC055R	c.444_446delGCCinsATA	p.Pro149Tyr	444/651	444/651	148/216
U60315	74364	T	G	missense_variant	MC055R	c.454T>G	p.Tyr152Asp	454/651	454/651	152/216
U60315	74366	TG	CA	missense_variant	MC055R	c.456_457delTGinsCA	p.Gly153Arg	456/651	456/651	152/216
U60315	74391	TCGTG	T	synonymous_variant	MC055R	c.482_485delCGTG	p.Ser161fs	482/651	482/651	161/216
U60315	74370	G	A	missense_variant	MC055R	c.460G>A	p.Asp154Asn	460/651	460/651	154/216
U60315	74402	GCCGCGGACAC	G	missense_variant	MC055R	c.493_502delCCGCGGACAC	p.Pro165fs	493/651	493/651	165/216
U60315	74379	G	A	frameshift_variant	MC055R	c.469G>A	p.Ala157Thr	469/651	469/651	157/216
U60315	74397	T	G	frameshift_variant	MC055R	c.487T>G	p.Phe163Val	487/651	487/651	163/216
U60315	74415	A	C	missense_variant	MC055R	c.505A>C	p.Arg169Arg	505/651	505/651	169/216
U60315	74425	T	G	disruptive_inframe_deletion	MC055R	c.515T>G	p.Val172Gly	515/651	515/651	172/216
U60315	74442	T	C	synonymous_variant	MC055R	c.532T>C	p.Phe178Leu	532/651	532/651	178/216
U60315	74454	AG	A	synonymous_variant	MC055R	c.545delG	p.Ser182fs	545/651	545/651	182/216
U60315	74460	GC	G	missense_variant	MC055R	c.551delC	p.Ala184fs	551/651	551/651	184/216
U60315	74444	TG	GT	missense_variant	MC055R	c.534_535delTGinsGT	p.PheAla178LeuSer	534/651	534/651	178/216
U60315	74468	TGCTTTGGGTGTGAAGCCACTTGTCAAC	T	synonymous_variant	MC055R	c.560_586delCTTTGGGTGTGAAGCCACTTGTCAACG	p.Ala187_Asn195del	560/651	560/651	187/216
U60315	74462	A	G	synonymous_variant	MC055R	c.552A>G	p.Ala184Ala	552/651	552/651	184/216
U60315	74501	T	C	intergenic_region	MC055R	c.591T>C	p.Val197Val	591/651	591/651	197/216
U60315	74514	G	A	intergenic_region	MC055R	c.604G>A	p.Val202Ile	604/651	604/651	202/216
U60315	74521	GT	CC	intergenic_region	MC055R	c.611_612delGTinsCC	p.Ser204Thr	611/651	611/651	204/216
U60315	74540	C	T	intergenic_region	MC055R	c.630C>T	p.Pro210Pro	630/651	630/651	210/216
U60315	74552	C	G	intergenic_region	MC055R	c.642C>G	p.Val214Val	642/651	642/651	214/216
U60315	74582	CGGAAAACCG	C	intergenic_region	MC055R-MC056L	n.74583_74591delGGAAAACCG
U60315	74562	T	A	intergenic_region	MC055R-MC056L	n.74562T>A
U60315	74569	C	T	intergenic_region	MC055R-MC056L	n.74569C>T
U60315	74592	G	A	intergenic_region	MC055R-MC056L	n.74592G>A
U60315	74594	C	G	intergenic_region	MC055R-MC056L	n.74594C>G
U60315	74601	TA	GC	intergenic_region	MC055R-MC056L	n.74601_74602delTAinsGC
U60315	74631	TGTGA	T	intergenic_region	MC055R-MC056L	n.74632_74635delGTGA
U60315	74614	A	G	intergenic_region	MC055R-MC056L	n.74614A>G
U60315	74616	G	A	intergenic_region	MC055R-MC056L	n.74616G>A
U60315	74651	A	ACACG	intergenic_region	MC055R-MC056L	n.74651_74652insCACG
U60315	74642	TA	GC	intergenic_region	MC055R-MC056L	n.74642_74643delTAinsGC
U60315	74656	G	C	intergenic_region	MC055R-MC056L	n.74656G>C
U60315	74661	G	C	intergenic_region	MC055R-MC056L	n.74661G>C
U60315	74669	G	T	intergenic_region	MC055R-MC056L	n.74669G>T
U60315	74687	GTTTGAC	G	intergenic_region	MC055R-MC056L	n.74688_74693delTTTGAC
U60315	74674	G	A	intergenic_region	MC055R-MC056L	n.74674G>A
U60315	74678	T	G	intergenic_region	MC055R-MC056L	n.74678T>G
U60315	74694	A	G	intergenic_region	MC055R-MC056L	n.74694A>G
U60315	74706	CCGTG	C	intergenic_region	MC055R-MC056L	n.74707_74710delCGTG
U60315	74699	A	G	intergenic_region	MC055R-MC056L	n.74699A>G
U60315	74703	C	T	intergenic_region	MC055R-MC056L	n.74703C>T
U60315	74712	G	A	intergenic_region	MC055R-MC056L	n.74712G>A
U60315	74760	CA	C	intergenic_region	MC055R-MC056L	n.74761delA
U60315	74717	G	A	intergenic_region	MC055R-MC056L	n.74717G>A
U60315	74752	A	C	intergenic_region	MC055R-MC056L	n.74752A>C
U60315	74767	T	G	intergenic_region	MC055R-MC056L	n.74767T>G
U60315	74773	G	T	intergenic_region	MC055R-MC056L	n.74773G>T
U60315	74784	C	CACGCGCATTTTCCCGTGTGTTTTTTGCGCGTCCCATTTCGACACATGCTGCTCGAGATCTCTG	intergenic_region	MC055R-MC056L	n.74784_74785insACGCGCATTTTCCCGTGTGTTTTTTGCGCGTCCCATTTCGACACATGCTGCTCGAGATCTCTG
U60315	74775	C	T	intergenic_region	MC055R-MC056L	n.74775C>T
U60315	74781	C	A	intergenic_region	MC055R-MC056L	n.74781C>A
U60315	74799	C	T	intergenic_region	MC055R-MC056L	n.74799C>T
U60315	74802	CT	TC	intergenic_region	MC055R-MC056L	n.74802_74803delCTinsTC
U60315	74832	T	C	intergenic_region	MC055R-MC056L	n.74832T>C
U60315	74844	GT	AC	intergenic_region	MC055R-MC056L	n.74844_74845delGTinsAC
U60315	74891	A	ACT	intergenic_region	MC055R-MC056L	n.74891_74892insCT
U60315	74850	A	G	intergenic_region	MC055R-MC056L	n.74850A>G
U60315	74885	C	A	splice_region_variant&stop_retained_variant	MC055R-MC056L	n.74885C>A
U60315	74902	T	C	missense_variant	MC055R-MC056L	n.74902T>C
U60315	74909	T	C	synonymous_variant	MC055R-MC056L	n.74909T>C
U60315	74918	C	A	missense_variant	MC055R-MC056L	n.74918C>A
U60315	74929	A	G	missense_variant	MC055R-MC056L	n.74929A>G
U60315	74936	T	C	missense_variant	MC056L	c.1781A>G	p.Ter594Ter	1781/1782	1781/1782	594/593
U60315	74996	A	G	missense_variant	MC056L	c.1721T>C	p.Met574Thr	1721/1782	1721/1782	574/593
U60315	75025	T	C	synonymous_variant	MC056L	c.1692A>G	p.Leu564Leu	1692/1782	1692/1782	564/593
U60315	75029	T	G	synonymous_variant	MC056L	c.1688A>C	p.Gln563Pro	1688/1782	1688/1782	563/593
U60315	75031	C	G	synonymous_variant	MC056L	c.1686G>C	p.Trp562Cys	1686/1782	1686/1782	562/593
U60315	75055	C	A	synonymous_variant	MC056L	c.1662G>T	p.Gln554His	1662/1782	1662/1782	554/593
U60315	75057	G	T	synonymous_variant	MC056L	c.1660C>A	p.Gln554Lys	1660/1782	1660/1782	554/593
U60315	75079	G	A	synonymous_variant	MC056L	c.1638C>T	p.Phe546Phe	1638/1782	1638/1782	546/593
U60315	75097	C	T	synonymous_variant	MC056L	c.1620G>A	p.Lys540Lys	1620/1782	1620/1782	540/593
U60315	75115	A	G	synonymous_variant	MC056L	c.1602T>C	p.His534His	1602/1782	1602/1782	534/593
U60315	75181	T	C	synonymous_variant	MC056L	c.1536A>G	p.Ser512Ser	1536/1782	1536/1782	512/593
U60315	75193	C	T	synonymous_variant	MC056L	c.1524G>A	p.Gly508Gly	1524/1782	1524/1782	508/593
U60315	75229	C	A	synonymous_variant	MC056L	c.1488G>T	p.Val496Val	1488/1782	1488/1782	496/593
U60315	75262	C	T	synonymous_variant	MC056L	c.1455G>A	p.Leu485Leu	1455/1782	1455/1782	485/593
U60315	75271	G	T	synonymous_variant	MC056L	c.1446C>A	p.Val482Val	1446/1782	1446/1782	482/593
U60315	75334	G	A	synonymous_variant	MC056L	c.1383C>T	p.Arg461Arg	1383/1782	1383/1782	461/593
U60315	75340	C	A	synonymous_variant	MC056L	c.1377G>T	p.Thr459Thr	1377/1782	1377/1782	459/593
U60315	75352	T	C	synonymous_variant	MC056L	c.1365A>G	p.Ala455Ala	1365/1782	1365/1782	455/593
U60315	75355	C	A	synonymous_variant	MC056L	c.1362G>T	p.Leu454Leu	1362/1782	1362/1782	454/593
U60315	75385	G	T	synonymous_variant	MC056L	c.1332C>A	p.Arg444Arg	1332/1782	1332/1782	444/593
U60315	75439	G	T	synonymous_variant	MC056L	c.1278C>A	p.Ala426Ala	1278/1782	1278/1782	426/593
U60315	75448	A	G	synonymous_variant	MC056L	c.1269T>C	p.Phe423Phe	1269/1782	1269/1782	423/593
U60315	75480	A	G	synonymous_variant	MC056L	c.1237T>C	p.Leu413Leu	1237/1782	1237/1782	413/593
U60315	75493	C	T	synonymous_variant	MC056L	c.1224G>A	p.Ala408Ala	1224/1782	1224/1782	408/593
U60315	75523	C	T	synonymous_variant	MC056L	c.1194G>A	p.Val398Val	1194/1782	1194/1782	398/593
U60315	75532	C	T	missense_variant	MC056L	c.1185G>A	p.Leu395Leu	1185/1782	1185/1782	395/593
U60315	75541	C	T	synonymous_variant	MC056L	c.1176G>A	p.Pro392Pro	1176/1782	1176/1782	392/593
U60315	75544	A	G	synonymous_variant	MC056L	c.1173T>C	p.Asp391Asp	1173/1782	1173/1782	391/593
U60315	75568	G	A	synonymous_variant	MC056L	c.1149C>T	p.Ala383Ala	1149/1782	1149/1782	383/593
U60315	75577	C	T	synonymous_variant	MC056L	c.1140G>A	p.Gln380Gln	1140/1782	1140/1782	380/593
U60315	75599	A	G	missense_variant	MC056L	c.1118T>C	p.Val373Ala	1118/1782	1118/1782	373/593
U60315	75637	G	T	synonymous_variant	MC056L	c.1080C>A	p.Leu360Leu	1080/1782	1080/1782	360/593
U60315	75688	G	A	synonymous_variant	MC056L	c.1029C>T	p.Ser343Ser	1029/1782	1029/1782	343/593
U60315	75712	C	T	intergenic_region	MC056L	c.1005G>A	p.Leu335Leu	1005/1782	1005/1782	335/593
U60315	75736	G	A	intergenic_region	MC056L	c.981C>T	p.Arg327Arg	981/1782	981/1782	327/593
U60315	75769	CA	TG	synonymous_variant	MC056L	c.947_948delTGinsCA	p.Val316Ala	948/1782	947/1782	316/593
U60315	75868	C	T	synonymous_variant	MC056L	c.849G>A	p.Leu283Leu	849/1782	849/1782	283/593
U60315	75892	G	A	intergenic_region	MC056L	c.825C>T	p.Phe275Phe	825/1782	825/1782	275/593
U60315	79689	GCCC	G	missense_variant	MC60R-MC061R	n.79690_79692delCCC
U60315	81273	TGACCCTCTTCGACTTACGGACGCCCTCCTCGACCTGCACGACCCTCTTCGACTTACGGACGCCCTCCTCGACCTGCACGACCCTCTTCGACTTACGGACGCCCTCCTCGACCTGCAC	T	intergenic_region	MC064R-MC065L	n.81274_81390del
U60315	76147	A	C	intergenic_region	MC056L	c.570T>G	p.Pro190Pro	570/1782	570/1782	190/593
U60315	76390	G	T	synonymous_variant	MC056L	c.327C>A	p.Arg109Arg	327/1782	327/1782	109/593
U60315	82788	A	G	intergenic_region	MC065L-MC066L	n.82788A>G
U60315	84104	C	G	synonymous_variant	MC067R	c.280C>G	p.Gln94Glu	280/783	280/783	94/260
U60315	87136	T	C	intergenic_region	MC071R-MC072L	n.87136T>C
U60315	92904	CGCCAGGACAACAGGGACGCGCGCTCTT	C	missense_variant	MC078L-MC079R	n.92905_92931delGCCAGGACAACAGGGACGCGCGCTCTT
U60315	88823	C	A	synonymous_variant	MC073R	c.345C>A	p.Ile115Ile	345/765	345/765	115/254
U60315	105605	A	ACCCCTTGCTACAGGACGTCCTTGTCGAACGACGGC	disruptive_inframe_deletion	MC088R-MC089L	n.105605_105606insCCCCTTGCTACAGGACGTCCTTGTCGAACGACGGC
U60315	91505	T	C	synonymous_variant	MC076R	c.846T>C	p.Leu282Leu	846/1032	846/1032	282/343
U60315	99594	T	G	intergenic_region	MC083R	c.415T>G	p.Ser139Ala	415/576	415/576	139/191
U60315	117028	C	CTT	missense_variant	MC096L-MC097R	n.117028_117029insTT
U60315	108131	A	G	synonymous_variant	MC090R	c.2133A>G	p.Glu711Glu	2133/2853	2133/2853	711/950
U60315	113260	G	A	conservative_inframe_insertion	MC094R	c.2128G>A	p.Asp710Asn	2128/2376	2128/2376	710/791
U60315	127884	CGCGGGCGCCGTT	C	synonymous_variant	MC107L	c.708_719delAACGGCGCCCGC	p.Thr237_Ala240del	719/1266	708/1266	236/421
U60315	119799	T	G	synonymous_variant	MC100L	c.1179A>C	p.Ile393Ile	1179/1905	1179/1905	393/634
U60315	124273	A	G	missense_variant	MC103L-MC104L	n.124273A>G
U60315	138443	C	A	synonymous_variant	MC114R	c.851C>A	p.Thr284Asn	851/915	851/915	284/304
U60315	138489	G	C	synonymous_variant	MC114R	c.897G>C	p.Arg299Arg	897/915	897/915	299/304
U60315	143635	CGCGTCCGCGGACAAGCGT	C	synonymous_variant	MC123R	c.1519_1536delTCCGCGGACAAGCGTGCG	p.Ser507_Ala512del	1519/2085	1519/2085	507/694
U60315	140540	A	C	missense_variant	MC121L	c.1017T>G	p.Ala339Ala	1017/1095	1017/1095	339/364
U60315	141236	T	C	synonymous_variant	MC121L	c.321A>G	p.Val107Val	321/1095	321/1095	107/364
U60315	145192	C	G	intergenic_region	MC126R	c.662C>G	p.Ser221Cys	662/1431	662/1431	221/476
U60315	147813	C	T	missense_variant	MC128R	c.1041C>T	p.Tyr347Tyr	1041/1152	1041/1152	347/383
U60315	149349	A	G	disruptive_inframe_insertion	MC129R	c.1362A>G	p.Ser454Ser	1362/3498	1362/3498	454/1165
U60315	151380	A	G	intergenic_region	MC129R	c.3393A>G	p.Gln1131Gln	3393/3498	3393/3498	1131/1165
U60315	151630	A	G	missense_variant	MC130L	c.1349T>C	p.Leu450Pro	1349/1356	1349/1356	450/451
U60315	152454	A	G	disruptive_inframe_insertion	MC130L	c.525T>C	p.Val175Val	525/1356	525/1356	175/451
U60315	154555	C	CT	intergenic_region	MC131L-MC132L	n.154555_154556insT
U60315	153317	A	G	intergenic_region	MC131L	c.1229T>C	p.Val410Ala	1229/1542	1229/1542	410/513
U60315	156967	C	CTCTCCGGTATTCCCGGCGGAGCTGGTG	synonymous_variant	MC133L	c.96_122dupCACCAGCTCCGCCGGGAATACCGGAGA	p.Asp32_Gly40dup	122/1641	122/1641	41/546
U60315	164947	GCT	G	disruptive_inframe_insertion	MC144R-MC146R	n.164948_164949delCT
U60315	153324	T	C	synonymous_variant	MC131L	c.1222A>G	p.Arg408Gly	1222/1542	1222/1542	408/513
U60315	165766	C	CCAGCAGCAGCGT	synonymous_variant	MC146R	c.420_431dupCGTCAGCAGCAG	p.Ser144_Leu145insValSerSerSer	432/1221	432/1221	144/406
U60315	154642	C	A	missense_variant	MC131L-MC132L	n.154642C>A
U60315	165314	T	C	missense_variant	MC144R-MC146R	n.165314T>C
U60315	171091	TACCCGCAGGAAAGGCACCCGCAGGAAAGGC	T	missense_variant	MC152R-MC153R	n.171092_171121delACCCGCAGGAAAGGCACCCGCAGGAAAGGC
U60315	167819	G	T	synonymous_variant	MC149R	c.465G>T	p.Thr155Thr	465/927	465/927	155/308
U60315	168313	C	T	missense_variant	MC149R-MC150R	n.168313C>T
U60315	176184	C	CTTT	missense_variant	MC156R	c.198_200dupTTT	p.Phe67dup	201/222	201/222	67/73
U60315	174760	C	T	synonymous_variant	MC154R	c.1008C>T	p.Arg336Arg	1008/1266	1008/1266	336/421
U60315	174791	C	A	missense_variant	MC154R	c.1039C>A	p.Arg347Arg	1039/1266	1039/1266	347/421
U60315	183241	CA	TC	missense_variant	MC162R	c.1201_1202delCAinsTC	p.Gln401Ser	1201/1599	1201/1599	401/532
U60315	183978	G	A	disruptive_inframe_insertion	MC163R	c.191G>A	p.Gly64Glu	191/1863	191/1863	64/620
U60315	184896	G	A	synonymous_variant	MC163R	c.1109G>A	p.Arg370His	1109/1863	1109/1863	370/620
U60315	184922	T	C	intergenic_region	MC163R	c.1135T>C	p.Ser379Pro	1135/1863	1135/1863	379/620
U60315	185212	G	A	synonymous_variant	MC163R	c.1425G>A	p.Thr475Thr	1425/1863	1425/1863	475/620
U60315	185323	G	T	intergenic_region	MC163R	c.1536G>T	p.Lys512Asn	1536/1863	1536/1863	512/620
U60315	185456	A	G	intergenic_region	MC163R	c.1669A>G	p.Asn557Asp	1669/1863	1669/1863	557/620
U60315	185564	A	AGCG	intergenic_region	MC163R	c.1787_1789dupGCG	p.Gly596dup	1790/1863	1790/1863	597/620
U60315	185521	G	A	intergenic_region	MC163R	c.1734G>A	p.Gly578Gly	1734/1863	1734/1863	578/620
U60315	185797	GCACACACA	G	intergenic_region	MC163R-CHR_END	n.185798_185805delCACACACA
U60315	185548	G	A	intergenic_region	MC163R	c.1761G>A	p.Leu587Leu	1761/1863	1761/1863	587/620
U60315	185730	T	C	intergenic_region	MC163R-CHR_END	n.185730T>C
U60315	186936	G	GAAA	intergenic_region	MC163R-CHR_END	n.186936_186937insAAA
U60315	186948	CTTTTTTTTTTT	C	intergenic_region	MC163R-CHR_END	n.186949_186959delTTTTTTTTTTT
U60315	185811	A	G	intergenic_region	MC163R-CHR_END	n.185811A>G
U60315	187476	C	CGT	intergenic_region	MC163R-CHR_END	n.187476_187477insGT
U60315	187590	TGCTCACACGGAACGAGAACAAGTTTGTGTGTGTGTGTGTGCTCACACGGGACGAGAACAAGTGTGTGTGTGCTCACACGGAACGAGAACAA	T	intergenic_region	MC163R-CHR_END	n.187591_187681delGCTCACACGGAACGAGAACAAGTTTGTGTGTGTGTGTGTGCTCACACGGGACGAGAACAAGTGTGTGTGTGCTCACACGGAACGAGAACAA
U60315	186337	G	A	intergenic_region	MC163R-CHR_END	n.186337G>A
U60315	186960	T	C	intergenic_region	MC163R-CHR_END	n.186960T>C
U60315	187771	AGTCTGT	A	intergenic_region	MC163R-CHR_END	n.187772_187777delGTCTGT
U60315	187700	A	G	intergenic_region	MC163R-CHR_END	n.187700A>G
U60315	187761	A	G	intergenic_region	MC163R-CHR_END	n.187761A>G
U60315	187827	G	A	intergenic_region	MC163R-CHR_END	n.187827G>A
U60315	187832	C	T	intergenic_region	MC163R-CHR_END	n.187832C>T
U60315	187834	C	T	intergenic_region	MC163R-CHR_END	n.187834C>T
U60315	187868	GTGTA	G	intergenic_region	MC163R-CHR_END	n.187869_187872delTGTA
U60315	187836	C	T	intergenic_region	MC163R-CHR_END	n.187836C>T
U60315	187860	G	T	intergenic_region	MC163R-CHR_END	n.187860G>T
U60315	187916	TGC	T	intergenic_region	MC163R-CHR_END	n.187917_187918delGC
U60315	187947	TGTGCGCTCACACGGAACGAGAACAAGTGTGTGTGTGCGCTCACACGGAACGAGAACAAGTGTGTGTGTGTGTGTGCGCTCACACGGAACGAGAACAAGTGTGTGTGTGCGCTCACACGGAACGAGAACAAGTGTGTGTGTGTGTGCGCTCACACGGAACGAGAACAAGTGTGTGTGTGCGCGCTCACACGGAACGAGAACAAGTGTGTGTGCGCGCTCACACGGAACGAGAACAAGTGTGTGTGCGCGCTCACACGGAACGAGAACAAGTGTGTGTGTGTGCTCACACGGAACGAGAACAAGCGTGTGTGTGTGTGCTCACACGGAACGAGAACAAGTTTGTGTGTGTGTGCTCACACGGAACGAGAACAAGTGTGTGTGTGTGCTCACACGGAACGA…	T	intergenic_region	MC163R-CHR_END	n.187948_188569del
U60315	188657	A	AGT	intergenic_region	MC163R-CHR_END	n.188657_188658insGT
U60315	188797	AGTGT	A	intergenic_region	MC163R-CHR_END	n.188798_188801delGTGT
U60315	188835	GTT	G	intergenic_region	MC163R-CHR_END	n.188836_188837delTT
U60315	188847	GTGCTCACA	G	intergenic_region	MC163R-CHR_END	n.188848_188855delTGCTCACA
U60315	187881	C	T	intergenic_region	MC163R-CHR_END	n.187881C>T
U60315	187905	G	C	intergenic_region	MC163R-CHR_END	n.187905G>C
U60315	188860	AC	CT	intergenic_region	MC163R-CHR_END	n.188860_188861delACinsCT
U60315	188870	G	GGTT	intergenic_region	MC163R-CHR_END	n.188870_188871insGTT
U60315	188867	C	A	intergenic_region	MC163R-CHR_END	n.188867C>A
U60315	188872	G	T	intergenic_region	MC163R-CHR_END	n.188872G>T
U60315	188878	G	A	intergenic_region	MC163R-CHR_END	n.188878G>A
U60315	188880	G	C	intergenic_region	MC163R-CHR_END	n.188880G>C
U60315	188900	CAAGTTTGTGTGTGCGCTCACACGGAACGAGAACAAGTGTGTGTGCGTGCTCACACGGAACGAGAACAAGTTTGTGTGTGCGCTCACACGGAACGAGAACAAGTGTGTGTGTGTGCTCACACGGAACGAGAACAAGTGTGTGTGCGCGGACTGAGAAAA	C		MC163R-CHR_END	n.188901_189058del
U60315	188884	T	G		MC163R-CHR_END	n.188884T>G
U60315	188892	A	G		MC163R-CHR_END	n.188892A>G
U60315	189059	AG	CC		MC163R-CHR_END	n.189059_189060delAGinsCC
U60315	189062	TTT	CCG		MC163R-CHR_END	n.189062_189064delTTTinsCCG
U60315	189328	T	TAC		MC163R-CHR_END	n.189328_189329insAC
U60315	189426	CCGGCACCTGCACACACACACACACACACACACACACACACGGGATGAGGGAAATGTGTGTGTGTGTGTGTGTGTGTGTGTGTGCT	C		MC163R-CHR_END	n.189427_189511delCGGCACCTGCACACACACACACACACACACACACACACACGGGATGAGGGAAATGTGTGTGTGTGTGTGTGTGTGTGTGTGTGCT
U60315	189792	AAAAAAATGGTTTTGTTGTCATGTGTGCCCGGCACCTTCACGCACTCGCACACACGGGATGAGG	A		MC163R-CHR_END	n.189793_189855delAAAAAATGGTTTTGTTGTCATGTGTGCCCGGCACCTTCACGCACTCGCACACACGGGATGAGG
U60315	189921	G	GA		MC163R-CHR_END	n.189921_189922insA
U60315	190050	G	GAA		MC163R-CHR_END	n.190050_190051insAA
U60315	189066	T	C		MC163R-CHR_END	n.189066T>C
U60315	189074	T	C		MC163R-CHR_END	n.189074T>C

## Sheet: KY040277
CHROM	POS	REF	ALT	effect	gene_name	nt_change	aa_change	cDNA_position/cDNA_len	protein_position	distance_to_feature
U60315	218	T	TA	intergenic_region	CHR_START-MC001R	n.218_219insA
U60315	239	C	CTT	intergenic_region	CHR_START-MC001R	n.239_240insTT
U60315	360	A	AT	intergenic_region	CHR_START-MC001R	n.360_361insT
U60315	429	TTTTTTCCTCATCCCGTGTGTGCGAGTGCGTGAAGGTGCCGGGCACACATGACAACAAAACCA	T	intergenic_region	CHR_START-MC001R	n.430_491delTTTTTCCTCATCCCGTGTGTGCGAGTGCGTGAAGGTGCCGGGCACACATGACAACAAAACCA
U60315	780	GCA	G	intergenic_region	CHR_START-MC001R	n.781_782delCA
U60315	941	C	CGTGTGTGTGTGTGTGTGTGTGT	intergenic_region	CHR_START-MC001R	n.941_942insGTGTGTGTGTGTGTGTGTGTGT
U60315	1225	AAAACCTTTTTCTCAGTCCGCGCACACACACTTGTTCTCGTTCCGTGTGAGCACACACACACACTTGTTCTCGTTCCGTGTGAGCGCACACACAAACTTGTTCTCGTTCCGTGTGAGCACGCACACACACTTGTTCTCGTTCCGTGTGAGCGCACACAC	A	intergenic_region	CHR_START-MC001R	n.1226_1383del
U60315	1216	A	G	intergenic_region	CHR_START-MC001R	n.1216A>G
U60315	1224	A	G	intergenic_region	CHR_START-MC001R	n.1224A>G
U60315	1384	AAA	CGG	intergenic_region	CHR_START-MC001R	n.1384_1386delAAAinsCGG
U60315	1388	TT	GG	intergenic_region	CHR_START-MC001R	n.1388_1389delTTinsGG
U60315	1398	T	C	intergenic_region	CHR_START-MC001R	n.1398T>C
U60315	1406	A	C	intergenic_region	CHR_START-MC001R	n.1406A>C
U60315	1410	C	G	intergenic_region	CHR_START-MC001R	n.1410C>G
U60315	1419	A	AAAC	intergenic_region	CHR_START-MC001R	n.1419_1420insAAC
U60315	1412	C	T	intergenic_region	CHR_START-MC001R	n.1412C>T
U60315	1418	C	A	intergenic_region	CHR_START-MC001R	n.1418C>A
U60315	1423	G	T	intergenic_region	CHR_START-MC001R	n.1423G>T
U60315	1434	GTGTGAGCA	G	intergenic_region	CHR_START-MC001R	n.1435_1442delTGTGAGCA
U60315	1451	CAA	C	intergenic_region	CHR_START-MC001R	n.1452_1453delAA
U60315	1475	GCACA	G	intergenic_region	CHR_START-MC001R	n.1476_1479delCACA
U60315	1615	G	GCA	intergenic_region	CHR_START-MC001R	n.1615_1616insCA
U60315	1429	GT	AG	intergenic_region	CHR_START-MC001R	n.1429_1430delGTinsAG
U60315	1705	ACACACACACACACACTTGTTCTCGTTCCGTGTGAGCACACACACACACACACACACACTTGTTCTCGTTCCGTGTGAGCACACACACACACACACACAAACTTGTTCTCGTTCCGTGTGAGCACACACACACACTTGTTCTCGTTCCGTGTGAGCGCACACACAAACTTGTTCTCGTTCCGTGTGAGCACGCACACACACTTGTTCTCGTTCCGTGTGAGCGCACACACAAACTTGTTCTCGTTCCGTGTGAGCACACACACACACTTGTTCTCGTTCCGTGTGAGCACACACACACAAACTTGTTCTCGTTCCGTGTGAGCACACACACACACGCTTGTTCTCGTTCCGTGTGAGCACACACACACACTTGTTCTCGTTCCGTGTGAGCGCGCACAC…	A	intergenic_region	CHR_START-MC001R	n.1706_2458del
U60315	2501	GCA	G	intergenic_region	CHR_START-MC001R	n.2502_2503delCA
U60315	2590	TAC	T	intergenic_region	CHR_START-MC001R	n.2591_2592delAC
U60315	2659	G	GCA	intergenic_region	CHR_START-MC001R	n.2659_2660insCA
U60315	2698	G	GCACACACACACA	intergenic_region	CHR_START-MC001R	n.2698_2699insCACACACACACA
U60315	2802	G	GCA	intergenic_region	CHR_START-MC001R	n.2802_2803insCA
U60315	3040	G	GT	intergenic_region	CHR_START-MC001R	n.3040_3041insT
U60315	3323	CAAAAAAAAAAA	C	frameshift_variant	MC001R	c.62_72delAAAAAAAAAAA	p.Lys21fs	62/1467	62/1467	21/488
U60315	3343	G	GTT	frameshift_variant	MC001R	c.83_84dupTT	p.Leu29fs	85/1467	85/1467	29/488
U60315	1703	G	A	intergenic_region	CHR_START-MC001R	n.1703G>A
U60315	4467	AGTGTGTGT	A	frameshift_variant	MC001R	c.1216_1223delTGTGTGTG	p.Cys406fs	1216/1467	1216/1467	406/488
U60315	3341	A	G	synonymous_variant	MC001R	c.72A>G	p.Lys24Lys	72/1467	72/1467	24/488
U60315	3953	C	T	synonymous_variant	MC001R	c.684C>T	p.Thr228Thr	684/1467	684/1467	228/488
U60315	4747	C	CAA	intergenic_region	MC001R-MC002L	n.4747_4748insAA
U60315	4487	T	C	synonymous_variant	MC001R	c.1218T>C	p.Cys406Cys	1218/1467	1218/1467	406/488
U60315	4560	A	G	missense_variant	MC001R	c.1291A>G	p.Ser431Gly	1291/1467	1291/1467	431/488
U60315	5152	G	A	synonymous_variant	MC002L	c.1050C>T	p.Ala350Ala	1050/1356	1050/1356	350/451
U60315	5514	T	G	missense_variant	MC002L	c.688A>C	p.Lys230Gln	688/1356	688/1356	230/451
U60315	5564	T	C	missense_variant	MC002L	c.638A>G	p.Asn213Ser	638/1356	638/1356	213/451
U60315	6015	G	C	missense_variant	MC002L	c.187C>G	p.Leu63Val	187/1356	187/1356	63/451
U60315	9269	G	A	synonymous_variant	MC006L	c.3051C>T	p.Ala1017Ala	3051/3522	3051/3522	1017/1173
U60315	10340	A	AACTTGGGCCTGCACCTGGGCATGT	disruptive_inframe_insertion	MC006L	c.1979_1980insACATGCCCAGGTGCAGGCCCAAGT	p.Val660_Gln661insHisAlaGlnValGlnAlaGlnVal	1979/3522	1979/3522	660/1173
U60315	9944	C	T	synonymous_variant	MC006L	c.2376G>A	p.Ala792Ala	2376/3522	2376/3522	792/1173
U60315	9989	C	T	synonymous_variant	MC006L	c.2331G>A	p.Leu777Leu	2331/3522	2331/3522	777/1173
U60315	10373	C	A	missense_variant	MC006L	c.1947G>T	p.Gln649His	1947/3522	1947/3522	649/1173
U60315	10422	TG	GC	missense_variant	MC006L	c.1897_1898delCAinsGC	p.Gln633Ala	1898/3522	1897/3522	633/1173
U60315	10425	GC	TG	missense_variant	MC006L	c.1894_1895delGCinsCA	p.Ala632Gln	1895/3522	1894/3522	632/1173
U60315	10465	CCTG	C	conservative_inframe_deletion	MC006L	c.1852_1854delCAG	p.Gln618del	1854/3522	1852/3522	618/1173
U60315	10483	CCTG	C	conservative_inframe_deletion	MC006L	c.1834_1836delCAG	p.Gln612del	1836/3522	1834/3522	612/1173
U60315	10501	CCTG	C	conservative_inframe_deletion	MC006L	c.1816_1818delCAG	p.Gln606del	1818/3522	1816/3522	606/1173
U60315	10532	CGCCTGCTGT	C	disruptive_inframe_deletion	MC006L	c.1779_1787delACAGCAGGC	p.Gln594_Ala596del	1787/3522	1779/3522	593/1173
U60315	10591	GCGC	G	conservative_inframe_deletion	MC006L	c.1726_1728delGCG	p.Ala576del	1728/3522	1726/3522	576/1173
U60315	10436	C	T	synonymous_variant	MC006L	c.1884G>A	p.Gln628Gln	1884/3522	1884/3522	628/1173
U60315	10560	C	T	missense_variant	MC006L	c.1760G>A	p.Arg587Gln	1760/3522	1760/3522	587/1173
U60315	10599	TG	GC	missense_variant	MC006L	c.1720_1721delCAinsGC	p.Gln574Ala	1721/3522	1720/3522	574/1173
U60315	10642	GCTGCGC	G	conservative_inframe_deletion	MC006L	c.1672_1677delGCGCAG	p.Ala558_Gln559del	1677/3522	1672/3522	558/1173
U60315	15197	TCGCGCGGGGCACGCACTTCACGCCGCGCGCCCACGGCAGCGTCCGAGGGCGGGCGCTGCCGTGGG	T	intergenic_region	MC009L-MC010R	n.15198_15262delCGCGCGGGGCACGCACTTCACGCCGCGCGCCCACGGCAGCGTCCGAGGGCGGGCGCTGCCGTGGG
U60315	10602	GC	TG	missense_variant	MC006L	c.1717_1718delGCinsCA	p.Ala573Gln	1718/3522	1717/3522	573/1173
U60315	38377	C	CCGCGCGCGG	disruptive_inframe_insertion	MC033L	c.1713_1721dupCCGCGCGCG	p.Arg574_Arg575insArgAlaArg	1721/1740	1721/1740	574/579
U60315	18471	G	A	missense_variant	MC014R	c.250G>A	p.Gly84Ser	250/444	250/444	84/147
U60315	39649	G	A	synonymous_variant	MC033L	c.450C>T	p.Asp150Asp	450/1740	450/1740	150/579
U60315	41172	T	C	synonymous_variant	MC034L	c.291A>G	p.Glu97Glu	291/1335	291/1335	97/444
U60315	41530	A	G	missense_variant	MC035R	c.130A>G	p.Ile44Val	130/6402	130/6402	44/2133
U60315	41554	A	G	missense_variant	MC035R	c.154A>G	p.Thr52Ala	154/6402	154/6402	52/2133
U60315	41763	A	C	missense_variant	MC035R	c.363A>C	p.Glu121Asp	363/6402	363/6402	121/2133
U60315	41886	A	G	synonymous_variant	MC035R	c.486A>G	p.Ala162Ala	486/6402	486/6402	162/2133
U60315	49544	AGGGAGCCCGTCCCGCGAGAAGACGCCGCTCGGCCGCTCG	A	disruptive_inframe_deletion	MC036R	c.1692_1730delGCTCGGGGAGCCCGTCCCGCGAGAAGACGCCGCTCGGCC	p.Leu565_Pro577del	1692/3174	1692/3174	564/1057
U60315	48361	T	C	synonymous_variant	MC036R	c.396T>C	p.Phe132Phe	396/3174	396/3174	132/1057
U60315	48924	A	G	missense_variant	MC036R	c.959A>G	p.Tyr320Cys	959/3174	959/3174	320/1057
U60315	51926	T	C	synonymous_variant	MC037R	c.421T>C	p.Leu141Leu	421/1698	421/1698	141/565
U60315	52010	C	G	missense_variant	MC037R	c.505C>G	p.Pro169Ala	505/1698	505/1698	169/565
U60315	52467	C	G	missense_variant	MC037R	c.962C>G	p.Ala321Gly	962/1698	962/1698	321/565
U60315	54241	T	G	missense_variant	MC038R	c.572T>G	p.Val191Gly	572/831	572/831	191/276
U60315	61512	G	T	synonymous_variant	MC043L	c.2283C>A	p.Ala761Ala	2283/2319	2283/2319	761/772
U60315	66309	G	A	intergenic_region	MC046L-MC047L	n.66309G>A
U60315	66441	A	G	missense_variant	MC047L	c.146T>C	p.Val49Ala	146/249	146/249	49/82
U60315	66783	G	A	synonymous_variant	MC048L	c.1188C>T	p.Arg396Arg	1188/1221	1188/1221	396/406
U60315	68028	G	A	intergenic_region	MC048L-MC049L	n.68028G>A
U60315	68084	A	G	missense_variant	MC049L	c.1523T>C	p.Val508Ala	1523/1548	1523/1548	508/515
U60315	68572	A	G	synonymous_variant	MC049L	c.1035T>C	p.Pro345Pro	1035/1548	1035/1548	345/515
U60315	69262	C	T	synonymous_variant	MC049L	c.345G>A	p.Val115Val	345/1548	345/1548	115/515
U60315	69815	A	G	synonymous_variant	Gene_69614_71668	c.201A>G	p.Leu67Leu	201/2055	201/2055	67/684
U60315	70601	G	A	synonymous_variant	Gene_69614_71668	c.987G>A	p.Ala329Ala	987/2055	987/2055	329/684
U60315	70931	T	C	synonymous_variant	Gene_69614_71668	c.1317T>C	p.Gly439Gly	1317/2055	1317/2055	439/684
U60315	71302	A	G	missense_variant	Gene_69614_71668	c.1688A>G	p.Glu563Gly	1688/2055	1688/2055	563/684
U60315	71348	G	A	synonymous_variant	Gene_69614_71668	c.1734G>A	p.Ala578Ala	1734/2055	1734/2055	578/684
U60315	71742	C	A	intergenic_region	Gene_69614_71668-MC051L	n.71742C>A
U60315	71818	A	G	intergenic_region	Gene_69614_71668-MC051L	n.71818A>G
U60315	72056	G	T	missense_variant	MC051L	c.157C>A	p.His53Asn	157/363	157/363	53/120
U60315	72534	C	T	missense_variant	MC052R	c.206C>T	p.Pro69Leu	206/303	206/303	69/100
U60315	72587	T	G	missense_variant	MC052R	c.259T>G	p.Cys87Gly	259/303	259/303	87/100
U60315	72587	T	G	synonymous_variant	Gene_72571_72972	c.387A>C	p.Ala129Ala	387/402	387/402	129/133
U60315	72595	CG	TA	missense_variant	MC052R	c.267_268delCGinsTA	p.Asp90Asn	267/303	267/303	89/100
U60315	72595	CG	TA	missense_variant	Gene_72571_72972	c.378_379delCGinsTA	p.Val127Ile	379/402	378/402	126/133
U60315	72614	A	G	missense_variant	MC052R	c.286A>G	p.Met96Val	286/303	286/303	96/100
U60315	72614	A	G	synonymous_variant	Gene_72571_72972	c.360T>C	p.His120His	360/402	360/402	120/133
U60315	72667	C	G	missense_variant	Gene_72571_72972	c.307G>C	p.Ala103Pro	307/402	307/402	103/133
U60315	72676	G	A	missense_variant	Gene_72571_72972	c.298C>T	p.His100Tyr	298/402	298/402	100/133
U60315	72725	C	T	synonymous_variant	Gene_72571_72972	c.249G>A	p.Ser83Ser	249/402	249/402	83/133
U60315	72727	A	G	missense_variant	Gene_72571_72972	c.247T>C	p.Ser83Pro	247/402	247/402	83/133
U60315	72758	A	G	synonymous_variant	Gene_72571_72972	c.216T>C	p.Ile72Ile	216/402	216/402	72/133
U60315	72760	T	G	missense_variant	Gene_72571_72972	c.214A>C	p.Ile72Leu	214/402	214/402	72/133
U60315	72770	AC	CT	missense_variant	Gene_72571_72972	c.203_204delGTinsAG	p.Arg68Gln	204/402	203/402	68/133
U60315	72801	AC	GT	missense_variant	Gene_72571_72972	c.172_173delGTinsAC	p.Val58Thr	173/402	172/402	58/133
U60315	72806	G	A	synonymous_variant	Gene_72571_72972	c.168C>T	p.Ser56Ser	168/402	168/402	56/133
U60315	72815	A	C	missense_variant	Gene_72571_72972	c.159T>G	p.Ile53Met	159/402	159/402	53/133
U60315	72836	G	C	missense_variant	Gene_72571_72972	c.138C>G	p.Asp46Glu	138/402	138/402	46/133
U60315	72841	G	C	missense_variant	Gene_72571_72972	c.133C>G	p.Leu45Val	133/402	133/402	45/133
U60315	72855	T	G	missense_variant	Gene_72571_72972	c.119A>C	p.Gln40Pro	119/402	119/402	40/133
U60315	72857	G	A	synonymous_variant	Gene_72571_72972	c.117C>T	p.Leu39Leu	117/402	117/402	39/133
U60315	72867	A	G	missense_variant	Gene_72571_72972	c.107T>C	p.Val36Ala	107/402	107/402	36/133
U60315	72870	C	A	missense_variant	Gene_72571_72972	c.104G>T	p.Ser35Ile	104/402	104/402	35/133
U60315	72886	T	C	missense_variant	Gene_72571_72972	c.88A>G	p.Ile30Val	88/402	88/402	30/133
U60315	72908	C	T	synonymous_variant	Gene_72571_72972	c.66G>A	p.Ala22Ala	66/402	66/402	22/133
U60315	72925	C	G	missense_variant	Gene_72571_72972	c.49G>C	p.Ala17Pro	49/402	49/402	17/133
U60315	72940	T	G	missense_variant	Gene_72571_72972	c.34A>C	p.Thr12Pro	34/402	34/402	12/133
U60315	72979	T	TC	intergenic_region	Gene_72571_72972-MC054L	n.72979_72980insC
U60315	72954	A	G	missense_variant	Gene_72571_72972	c.20T>C	p.Leu7Pro	20/402	20/402	7/133
U60315	72975	T	C	intergenic_region	Gene_72571_72972-MC054L	n.72975T>C
U60315	72986	G	A	intergenic_region	Gene_72571_72972-MC054L	n.72986G>A
U60315	73016	TG	T	intergenic_region	Gene_72571_72972-MC054L	n.73017delG
U60315	72994	GC	AT	intergenic_region	Gene_72571_72972-MC054L	n.72994_72995delGCinsAT
U60315	73026	T	TGA	intergenic_region	Gene_72571_72972-MC054L	n.73026_73027insGA
U60315	73019	C	T	intergenic_region	Gene_72571_72972-MC054L	n.73019C>T
U60315	73023	G	A	intergenic_region	Gene_72571_72972-MC054L	n.73023G>A
U60315	73041	T	C	intergenic_region	Gene_72571_72972-MC054L	n.73041T>C
U60315	73044	T	G	intergenic_region	Gene_72571_72972-MC054L	n.73044T>G
U60315	73046	T	C	intergenic_region	Gene_72571_72972-MC054L	n.73046T>C
U60315	73051	GA	TG	intergenic_region	Gene_72571_72972-MC054L	n.73051_73052delGAinsTG
U60315	73055	T	G	intergenic_region	Gene_72571_72972-MC054L	n.73055T>G
U60315	73060	C	T	intergenic_region	Gene_72571_72972-MC054L	n.73060C>T
U60315	73082	T	C	intergenic_region	Gene_72571_72972-MC054L	n.73082T>C
U60315	73090	A	G	intergenic_region	Gene_72571_72972-MC054L	n.73090A>G
U60315	73095	G	C	intergenic_region	Gene_72571_72972-MC054L	n.73095G>C
U60315	73121	A	C	intergenic_region	Gene_72571_72972-MC054L	n.73121A>C
U60315	73159	G	A	intergenic_region	Gene_72571_72972-MC054L	n.73159G>A
U60315	73174	G	T	intergenic_region	Gene_72571_72972-MC054L	n.73174G>T
U60315	73182	G	C	intergenic_region	Gene_72571_72972-MC054L	n.73182G>C
U60315	73186	G	C	intergenic_region	Gene_72571_72972-MC054L	n.73186G>C
U60315	73201	T	C	intergenic_region	Gene_72571_72972-MC054L	n.73201T>C
U60315	73254	G	GC	intergenic_region	Gene_72571_72972-MC054L	n.73254_73255insC
U60315	73230	A	G	intergenic_region	Gene_72571_72972-MC054L	n.73230A>G
U60315	73251	C	T	intergenic_region	Gene_72571_72972-MC054L	n.73251C>T
U60315	73263	G	A	synonymous_variant	MC054L	c.702C>T	p.Val234Val	702/708	702/708	234/235
U60315	73266	A	G	synonymous_variant	MC054L	c.699T>C	p.His233His	699/708	699/708	233/235
U60315	73279	GG	TA	missense_variant	MC054L	c.685_686delCCinsTA	p.Pro229Tyr	686/708	685/708	229/235
U60315	73283	T	G	missense_variant	MC054L	c.682A>C	p.Ile228Leu	682/708	682/708	228/235
U60315	73291	C	T	missense_variant	MC054L	c.674G>A	p.Arg225Lys	674/708	674/708	225/235
U60315	73298	T	G	missense_variant	MC054L	c.667A>C	p.Lys223Gln	667/708	667/708	223/235
U60315	73303	T	C	missense_variant	MC054L	c.662A>G	p.Asn221Ser	662/708	662/708	221/235
U60315	73309	T	C	missense_variant	MC054L	c.656A>G	p.His219Arg	656/708	656/708	219/235
U60315	73317	C	A	missense_variant	MC054L	c.648G>T	p.Lys216Asn	648/708	648/708	216/235
U60315	73319	TG	GA	missense_variant	MC054L	c.645_646delCAinsTC	p.Lys216Gln	646/708	645/708	215/235
U60315	73353	C	CCCTCTGCCT	disruptive_inframe_insertion	MC054L	c.611_612insAGGCAGAGG	p.Lys204_Lys205insGlyArgGly	611/708	611/708	204/235
U60315	73342	T	C	missense_variant	MC054L	c.623A>G	p.Lys208Arg	623/708	623/708	208/235
U60315	73356	G	C	missense_variant	MC054L	c.609C>G	p.Asn203Lys	609/708	609/708	203/235
U60315	73368	C	A	synonymous_variant	MC054L	c.597G>T	p.Gly199Gly	597/708	597/708	199/235
U60315	73379	G	A	missense_variant	MC054L	c.586C>T	p.Pro196Ser	586/708	586/708	196/235
U60315	73382	G	T	missense_variant	MC054L	c.583C>A	p.Pro195Thr	583/708	583/708	195/235
U60315	73386	TC	AA	missense_variant	MC054L	c.578_579delGAinsTT	p.Gly193Val	579/708	578/708	193/235
U60315	73389	TAC	GGA	missense_variant	MC054L	c.574_576delGTAinsTCC	p.Val192Ser	576/708	574/708	192/235
U60315	73407	C	CGGCGCGGTGCCGTTAGTGCCG	disruptive_inframe_insertion	MC054L	c.557_558insCGGCACTAACGGCACCGCGCC	p.Pro186_Gly187insGlyThrAsnGlyThrAlaPro	557/708	557/708	186/235
U60315	73396	T	G	missense_variant	MC054L	c.569A>C	p.Lys190Thr	569/708	569/708	190/235
U60315	73411	A	G	missense_variant	MC054L	c.554T>C	p.Leu185Pro	554/708	554/708	185/235
U60315	73416	T	C	synonymous_variant	MC054L	c.549A>G	p.Pro183Pro	549/708	549/708	183/235
U60315	73420	G	A	missense_variant	MC054L	c.545C>T	p.Ala182Val	545/708	545/708	182/235
U60315	73430	A	G	missense_variant	MC054L	c.535T>C	p.Ser179Pro	535/708	535/708	179/235
U60315	73437	C	A	synonymous_variant	MC054L	c.528G>T	p.Ala176Ala	528/708	528/708	176/235
U60315	73446	C	T	synonymous_variant	MC054L	c.519G>A	p.Pro173Pro	519/708	519/708	173/235
U60315	73452	T	C	synonymous_variant	MC054L	c.513A>G	p.Pro171Pro	513/708	513/708	171/235
U60315	73455	C	A	synonymous_variant	MC054L	c.510G>T	p.Ala170Ala	510/708	510/708	170/235
U60315	73466	A	G	missense_variant	MC054L	c.499T>C	p.Ser167Pro	499/708	499/708	167/235
U60315	73469	T	C	missense_variant	MC054L	c.496A>G	p.Thr166Ala	496/708	496/708	166/235
U60315	73473	C	T	synonymous_variant	MC054L	c.492G>A	p.Ala164Ala	492/708	492/708	164/235
U60315	73503	G	A	synonymous_variant	MC054L	c.462C>T	p.Ala154Ala	462/708	462/708	154/235
U60315	73514	T	G	missense_variant	MC054L	c.451A>C	p.Asn151His	451/708	451/708	151/235
U60315	73516	T	C	missense_variant	MC054L	c.449A>G	p.Glu150Gly	449/708	449/708	150/235
U60315	73536	C	T	synonymous_variant	MC054L	c.429G>A	p.Thr143Thr	429/708	429/708	143/235
U60315	73555	GGA	AAC	missense_variant	MC054L	c.408_410delTCCinsGTT	p.Pro137Phe	410/708	408/708	136/235
U60315	73563	G	T	synonymous_variant	MC054L	c.402C>A	p.Leu134Leu	402/708	402/708	134/235
U60315	73567	G	A	missense_variant	MC054L	c.398C>T	p.Ala133Val	398/708	398/708	133/235
U60315	73571	A	C	missense_variant	MC054L	c.394T>G	p.Leu132Val	394/708	394/708	132/235
U60315	73582	A	G	missense_variant	MC054L	c.383T>C	p.Val128Ala	383/708	383/708	128/235
U60315	73620	C	G	synonymous_variant	MC054L	c.345G>C	p.Thr115Thr	345/708	345/708	115/235
U60315	73634	CG	TA	missense_variant	MC054L	c.330_331delCGinsTA	p.Ala111Thr	331/708	330/708	110/235
U60315	73638	G	T	missense_variant	MC054L	c.327C>A	p.Asp109Glu	327/708	327/708	109/235
U60315	73641	T	G	synonymous_variant	MC054L	c.324A>C	p.Pro108Pro	324/708	324/708	108/235
U60315	73644	C	G	synonymous_variant	MC054L	c.321G>C	p.Gly107Gly	321/708	321/708	107/235
U60315	73650	C	A	synonymous_variant	MC054L	c.315G>T	p.Thr105Thr	315/708	315/708	105/235
U60315	73660	G	T	missense_variant	MC054L	c.305C>A	p.Thr102Lys	305/708	305/708	102/235
U60315	73662	GC	TA	missense_variant	MC054L	c.302_303delGCinsTA	p.Ser101Ile	303/708	302/708	101/235
U60315	73667	T	G	missense_variant	MC054L	c.298A>C	p.Ile100Leu	298/708	298/708	100/235
U60315	73680	T	C	synonymous_variant	MC054L	c.285A>G	p.Gln95Gln	285/708	285/708	95/235
U60315	73692	C	T	synonymous_variant	MC054L	c.273G>A	p.Lys91Lys	273/708	273/708	91/235
U60315	73696	TG	AT	missense_variant	MC054L	c.268_269delCAinsAT	p.His90Ile	269/708	268/708	90/235
U60315	73703	G	C	missense_variant	MC054L	c.262C>G	p.His88Asp	262/708	262/708	88/235
U60315	73708	CG	TT	missense_variant	MC054L	c.256_257delCGinsAA	p.Arg86Asn	257/708	256/708	86/235
U60315	73717	G	C	missense_variant	MC054L	c.248C>G	p.Ser83Trp	248/708	248/708	83/235
U60315	73727	A	C	missense_variant	MC054L	c.238T>G	p.Ser80Ala	238/708	238/708	80/235
U60315	73730	CG	TC	missense_variant	MC054L	c.234_235delCGinsGA	p.Asp79Asn	235/708	234/708	78/235
U60315	73734	C	G	missense_variant	MC054L	c.231G>C	p.Gln77His	231/708	231/708	77/235
U60315	73740	G	T	synonymous_variant	MC054L	c.225C>A	p.Pro75Pro	225/708	225/708	75/235
U60315	73749	C	G	missense_variant	MC054L	c.216G>C	p.Glu72Asp	216/708	216/708	72/235
U60315	73760	T	G	missense_variant	MC054L	c.205A>C	p.Ile69Leu	205/708	205/708	69/235
U60315	73767	T	C	missense_variant	MC054L	c.198A>G	p.Ile66Met	198/708	198/708	66/235
U60315	73769	T	G	missense_variant	MC054L	c.196A>C	p.Ile66Leu	196/708	196/708	66/235
U60315	73779	ATG	GCT	missense_variant	MC054L	c.184_186delCATinsAGC	p.His62Ser	186/708	184/708	62/235
U60315	73807	GT	TG	missense_variant	MC054L	c.157_158delACinsCA	p.Thr53Gln	158/708	157/708	53/235
U60315	73814	T	C	missense_variant	MC054L	c.151A>G	p.Ile51Val	151/708	151/708	51/235
U60315	73816	G	A	missense_variant	MC054L	c.149C>T	p.Thr50Met	149/708	149/708	50/235
U60315	73847	T	G	missense_variant	MC054L	c.118A>C	p.Ile40Leu	118/708	118/708	40/235
U60315	73849	TC	GT	missense_variant	MC054L	c.115_116delGAinsAC	p.Glu39Thr	116/708	115/708	39/235
U60315	73854	C	A	missense_variant	MC054L	c.111G>T	p.Glu37Asp	111/708	111/708	37/235
U60315	73864	C	T	missense_variant	MC054L	c.101G>A	p.Arg34Lys	101/708	101/708	34/235
U60315	73910	CA	AG	start_lost	MC055R	c.-1_1delCAinsAG	p.Met1?		1/651	1/216
U60315	73910	CA	AG	missense_variant	MC054L	c.54_55delTGinsCT	p.Val19Phe	55/708	54/708	18/235
U60315	73927	G	A	stop_gained	MC055R	c.17G>A	p.Trp6*	17/651	17/651	6/216
U60315	73927	G	A	missense_variant	MC054L	c.38C>T	p.Pro13Leu	38/708	38/708	13/235
U60315	73933	G	T	missense_variant	MC054L	c.32C>A	p.Pro11His	32/708	32/708	11/235
U60315	73933	G	T	missense_variant	MC055R	c.23G>T	p.Arg8Met	23/651	23/651	8/216
U60315	73944	G	T	missense_variant	MC054L	c.21C>A	p.Ser7Arg	21/708	21/708	7/235
U60315	73944	G	T	missense_variant	MC055R	c.34G>T	p.Ala12Ser	34/651	34/651	12/216
U60315	73965	TC	GA	missense_variant	MC055R	c.55_56delTCinsGA	p.Ser19Asp	55/651	55/651	19/216
U60315	73972	C	G	missense_variant	MC055R	c.62C>G	p.Thr21Arg	62/651	62/651	21/216
U60315	73994	T	C	synonymous_variant	MC055R	c.84T>C	p.Leu28Leu	84/651	84/651	28/216
U60315	73999	G	T	missense_variant	MC055R	c.89G>T	p.Cys30Phe	89/651	89/651	30/216
U60315	74018	T	A	synonymous_variant	MC055R	c.108T>A	p.Ala36Ala	108/651	108/651	36/216
U60315	74033	TGGACGCGAATCAAGCACTTGCTTACGGAGC	T	disruptive_inframe_deletion	MC055R	c.125_154delGACGCGAATCAAGCACTTGCTTACGGAGCG	p.Gly42_Ser51del	125/651	125/651	42/216
U60315	74022	AG	GA	missense_variant	MC055R	c.112_113delAGinsGA	p.Ser38Asp	112/651	112/651	38/216
U60315	74074	C	CA	frameshift_variant	MC055R	c.166dupA	p.Thr56fs	167/651	167/651	56/216
U60315	74065	C	A	missense_variant	MC055R	c.155C>A	p.Ala52Glu	155/651	155/651	52/216
U60315	74090	T	TC	frameshift_variant	MC055R	c.182dupC	p.Ser62fs	183/651	183/651	61/216
U60315	74068	C	G	missense_variant	MC055R	c.158C>G	p.Pro53Arg	158/651	158/651	53/216
U60315	74077	C	A	missense_variant	MC055R	c.167C>A	p.Thr56Lys	167/651	167/651	56/216
U60315	74096	A	G	synonymous_variant	MC055R	c.186A>G	p.Ser62Ser	186/651	186/651	62/216
U60315	74104	C	T	missense_variant	MC055R	c.194C>T	p.Pro65Leu	194/651	194/651	65/216
U60315	74115	A	G	missense_variant	MC055R	c.205A>G	p.Met69Val	205/651	205/651	69/216
U60315	74121	A	G	missense_variant	MC055R	c.211A>G	p.Thr71Ala	211/651	211/651	71/216
U60315	74124	A	G	missense_variant	MC055R	c.214A>G	p.Ile72Val	214/651	214/651	72/216
U60315	74152	TTCGTCC	T	conservative_inframe_deletion	MC055R	c.244_249delCGTCCT	p.Arg82_Pro83del	244/651	244/651	82/216
U60315	74136	C	A	missense_variant	MC055R	c.226C>A	p.Leu76Ile	226/651	226/651	76/216
U60315	74148	G	A	missense_variant	MC055R	c.238G>A	p.Asp80Asn	238/651	238/651	80/216
U60315	74167	A	G	missense_variant	MC055R	c.257A>G	p.His86Arg	257/651	257/651	86/216
U60315	74173	GGC	AAT	missense_variant	MC055R	c.263_265delGGCinsAAT	p.GlyPro88GluSer	263/651	263/651	88/216
U60315	74191	G	GT	frameshift_variant	MC055R	c.281_282insT	p.Gly96fs	282/651	282/651	94/216
U60315	74183	A	G	synonymous_variant	MC055R	c.273A>G	p.Ser91Ser	273/651	273/651	91/216
U60315	74192	C	T	synonymous_variant	MC055R	c.282C>T	p.Cys94Cys	282/651	282/651	94/216
U60315	74194	CT	GG	missense_variant	MC055R	c.284_285delCTinsGG	p.Pro95Arg	284/651	284/651	95/216
U60315	74217	T	TG	frameshift_variant	MC055R	c.307_308insG	p.Phe103fs	308/651	308/651	103/216
U60315	74202	T	C	missense_variant	MC055R	c.292T>C	p.Tyr98His	292/651	292/651	98/216
U60315	74206	A	G	missense_variant	MC055R	c.296A>G	p.Asn99Ser	296/651	296/651	99/216
U60315	74219	C	T	synonymous_variant	MC055R	c.309C>T	p.Phe103Phe	309/651	309/651	103/216
U60315	74225	G	T	synonymous_variant	MC055R	c.315G>T	p.Ala105Ala	315/651	315/651	105/216
U60315	74240	C	T	synonymous_variant	MC055R	c.330C>T	p.Val110Val	330/651	330/651	110/216
U60315	74243	C	T	synonymous_variant	MC055R	c.333C>T	p.Ala111Ala	333/651	333/651	111/216
U60315	74248	A	G	missense_variant	MC055R	c.338A>G	p.Gln113Arg	338/651	338/651	113/216
U60315	74252	T	G	missense_variant	MC055R	c.342T>G	p.Ser114Arg	342/651	342/651	114/216
U60315	74254	G	A	missense_variant	MC055R	c.344G>A	p.Gly115Asp	344/651	344/651	115/216
U60315	74259	C	G	missense_variant	MC055R	c.349C>G	p.Leu117Val	349/651	349/651	117/216
U60315	74266	C	G	missense_variant	MC055R	c.356C>G	p.Ala119Gly	356/651	356/651	119/216
U60315	74271	G	A	missense_variant	MC055R	c.361G>A	p.Gly121Arg	361/651	361/651	121/216
U60315	74276	G	A	synonymous_variant	MC055R	c.366G>A	p.Thr122Thr	366/651	366/651	122/216
U60315	74278	AG	GA	missense_variant	MC055R	c.368_369delAGinsGA	p.Gln123Arg	368/651	368/651	123/216
U60315	74288	T	G	synonymous_variant	MC055R	c.378T>G	p.Gly126Gly	378/651	378/651	126/216
U60315	74291	A	G	synonymous_variant	MC055R	c.381A>G	p.Lys127Lys	381/651	381/651	127/216
U60315	74295	C	A	missense_variant	MC055R	c.385C>A	p.Arg129Ser	385/651	385/651	129/216
U60315	74298	T	G	missense_variant	MC055R	c.388T>G	p.Ser130Ala	388/651	388/651	130/216
U60315	74301	A	G	missense_variant	MC055R	c.391A>G	p.Met131Val	391/651	391/651	131/216
U60315	74317	T	TG	frameshift_variant	MC055R	c.407_408insG	p.Phe136fs	408/651	408/651	136/216
U60315	74305	C	T	missense_variant	MC055R	c.395C>T	p.Thr132Met	395/651	395/651	132/216
U60315	74308	A	T	missense_variant	MC055R	c.398A>T	p.Tyr133Phe	398/651	398/651	133/216
U60315	74323	A	T	missense_variant	MC055R	c.413A>T	p.Gln138Leu	413/651	413/651	138/216
U60315	74326	C	T	missense_variant	MC055R	c.416C>T	p.Ala139Val	416/651	416/651	139/216
U60315	74340	TGTCTTTG	T	frameshift_variant	MC055R	c.432_438delTCTTTGG	p.Cys144fs	432/651	432/651	144/216
U60315	74332	T	C	missense_variant	MC055R	c.422T>C	p.Phe141Ser	422/651	422/651	141/216
U60315	74337	A	G	missense_variant	MC055R	c.427A>G	p.Thr143Ala	427/651	427/651	143/216
U60315	74354	GCC	ATA	missense_variant	MC055R	c.444_446delGCCinsATA	p.Pro149Tyr	444/651	444/651	148/216
U60315	74364	T	G	missense_variant	MC055R	c.454T>G	p.Tyr152Asp	454/651	454/651	152/216
U60315	74366	TG	CA	missense_variant	MC055R	c.456_457delTGinsCA	p.Gly153Arg	456/651	456/651	152/216
U60315	74391	TCGTG	T	frameshift_variant	MC055R	c.482_485delCGTG	p.Ser161fs	482/651	482/651	161/216
U60315	74370	G	A	missense_variant	MC055R	c.460G>A	p.Asp154Asn	460/651	460/651	154/216
U60315	74402	GCCGCGGACAC	G	frameshift_variant	MC055R	c.493_502delCCGCGGACAC	p.Pro165fs	493/651	493/651	165/216
U60315	74379	G	A	missense_variant	MC055R	c.469G>A	p.Ala157Thr	469/651	469/651	157/216
U60315	74397	T	G	missense_variant	MC055R	c.487T>G	p.Phe163Val	487/651	487/651	163/216
U60315	74415	A	C	synonymous_variant	MC055R	c.505A>C	p.Arg169Arg	505/651	505/651	169/216
U60315	74425	T	G	missense_variant	MC055R	c.515T>G	p.Val172Gly	515/651	515/651	172/216
U60315	74442	T	C	missense_variant	MC055R	c.532T>C	p.Phe178Leu	532/651	532/651	178/216
U60315	74454	AG	A	frameshift_variant	MC055R	c.545delG	p.Ser182fs	545/651	545/651	182/216
U60315	74460	GC	G	frameshift_variant	MC055R	c.551delC	p.Ala184fs	551/651	551/651	184/216
U60315	74444	TG	GT	missense_variant	MC055R	c.534_535delTGinsGT	p.PheAla178LeuSer	534/651	534/651	178/216
U60315	74468	TGCTTTGGGTGTGAAGCCACTTGTCAAC	T	disruptive_inframe_deletion	MC055R	c.560_586delCTTTGGGTGTGAAGCCACTTGTCAACG	p.Ala187_Asn195del	560/651	560/651	187/216
U60315	74462	A	G	synonymous_variant	MC055R	c.552A>G	p.Ala184Ala	552/651	552/651	184/216
U60315	74501	T	C	synonymous_variant	MC055R	c.591T>C	p.Val197Val	591/651	591/651	197/216
U60315	74514	G	A	missense_variant	MC055R	c.604G>A	p.Val202Ile	604/651	604/651	202/216
U60315	74521	GT	CC	missense_variant	MC055R	c.611_612delGTinsCC	p.Ser204Thr	611/651	611/651	204/216
U60315	74540	C	T	synonymous_variant	MC055R	c.630C>T	p.Pro210Pro	630/651	630/651	210/216
U60315	74552	C	G	synonymous_variant	MC055R	c.642C>G	p.Val214Val	642/651	642/651	214/216
U60315	74582	CGGAAAACCG	C	intergenic_region	MC055R-MC056L	n.74583_74591delGGAAAACCG
U60315	74562	T	A	intergenic_region	MC055R-MC056L	n.74562T>A
U60315	74569	C	T	intergenic_region	MC055R-MC056L	n.74569C>T
U60315	74592	G	A	intergenic_region	MC055R-MC056L	n.74592G>A
U60315	74594	C	G	intergenic_region	MC055R-MC056L	n.74594C>G
U60315	74601	TA	GC	intergenic_region	MC055R-MC056L	n.74601_74602delTAinsGC
U60315	74631	TGTGA	T	intergenic_region	MC055R-MC056L	n.74632_74635delGTGA
U60315	74614	A	G	intergenic_region	MC055R-MC056L	n.74614A>G
U60315	74616	G	A	intergenic_region	MC055R-MC056L	n.74616G>A
U60315	74651	A	ACACG	intergenic_region	MC055R-MC056L	n.74651_74652insCACG
U60315	74642	TA	GC	intergenic_region	MC055R-MC056L	n.74642_74643delTAinsGC
U60315	74656	G	C	intergenic_region	MC055R-MC056L	n.74656G>C
U60315	74661	G	C	intergenic_region	MC055R-MC056L	n.74661G>C
U60315	74669	G	T	intergenic_region	MC055R-MC056L	n.74669G>T
U60315	74687	GTTTGAC	G	intergenic_region	MC055R-MC056L	n.74688_74693delTTTGAC
U60315	74674	G	A	intergenic_region	MC055R-MC056L	n.74674G>A
U60315	74678	T	G	intergenic_region	MC055R-MC056L	n.74678T>G
U60315	74694	A	G	intergenic_region	MC055R-MC056L	n.74694A>G
U60315	74706	CCGTG	C	intergenic_region	MC055R-MC056L	n.74707_74710delCGTG
U60315	74699	A	G	intergenic_region	MC055R-MC056L	n.74699A>G
U60315	74703	C	T	intergenic_region	MC055R-MC056L	n.74703C>T
U60315	74712	G	A	intergenic_region	MC055R-MC056L	n.74712G>A
U60315	74760	CA	C	intergenic_region	MC055R-MC056L	n.74761delA
U60315	74717	G	A	intergenic_region	MC055R-MC056L	n.74717G>A
U60315	74752	A	C	intergenic_region	MC055R-MC056L	n.74752A>C
U60315	74767	T	G	intergenic_region	MC055R-MC056L	n.74767T>G
U60315	74773	G	T	intergenic_region	MC055R-MC056L	n.74773G>T
U60315	74784	C	CACGCGCATTTTCCCGTGTGTTTTTTGCGCGTCCCATTTCGACACATGCTGCTCGAGATCTCTG	intergenic_region	MC055R-MC056L	n.74784_74785insACGCGCATTTTCCCGTGTGTTTTTTGCGCGTCCCATTTCGACACATGCTGCTCGAGATCTCTG
U60315	74775	C	T	intergenic_region	MC055R-MC056L	n.74775C>T
U60315	74781	C	A	intergenic_region	MC055R-MC056L	n.74781C>A
U60315	74799	C	T	intergenic_region	MC055R-MC056L	n.74799C>T
U60315	74802	CT	TC	intergenic_region	MC055R-MC056L	n.74802_74803delCTinsTC
U60315	74832	T	C	intergenic_region	MC055R-MC056L	n.74832T>C
U60315	74844	GT	AC	intergenic_region	MC055R-MC056L	n.74844_74845delGTinsAC
U60315	74891	A	ACT	intergenic_region	MC055R-MC056L	n.74891_74892insCT
U60315	74850	A	G	intergenic_region	MC055R-MC056L	n.74850A>G
U60315	74885	C	A	intergenic_region	MC055R-MC056L	n.74885C>A
U60315	74902	T	C	intergenic_region	MC055R-MC056L	n.74902T>C
U60315	74909	T	C	intergenic_region	MC055R-MC056L	n.74909T>C
U60315	74918	C	A	intergenic_region	MC055R-MC056L	n.74918C>A
U60315	74929	A	G	intergenic_region	MC055R-MC056L	n.74929A>G
U60315	74936	T	C	splice_region_variant&stop_retained_variant	MC056L	c.1781A>G	p.Ter594Ter	1781/1782	1781/1782	594/593
U60315	74996	A	G	missense_variant	MC056L	c.1721T>C	p.Met574Thr	1721/1782	1721/1782	574/593
U60315	75025	T	C	synonymous_variant	MC056L	c.1692A>G	p.Leu564Leu	1692/1782	1692/1782	564/593
U60315	75029	T	G	missense_variant	MC056L	c.1688A>C	p.Gln563Pro	1688/1782	1688/1782	563/593
U60315	75031	C	G	missense_variant	MC056L	c.1686G>C	p.Trp562Cys	1686/1782	1686/1782	562/593
U60315	75055	C	A	missense_variant	MC056L	c.1662G>T	p.Gln554His	1662/1782	1662/1782	554/593
U60315	75057	G	T	missense_variant	MC056L	c.1660C>A	p.Gln554Lys	1660/1782	1660/1782	554/593
U60315	75079	G	A	synonymous_variant	MC056L	c.1638C>T	p.Phe546Phe	1638/1782	1638/1782	546/593
U60315	75097	C	T	synonymous_variant	MC056L	c.1620G>A	p.Lys540Lys	1620/1782	1620/1782	540/593
U60315	75115	A	G	synonymous_variant	MC056L	c.1602T>C	p.His534His	1602/1782	1602/1782	534/593
U60315	75181	T	C	synonymous_variant	MC056L	c.1536A>G	p.Ser512Ser	1536/1782	1536/1782	512/593
U60315	75193	C	T	synonymous_variant	MC056L	c.1524G>A	p.Gly508Gly	1524/1782	1524/1782	508/593
U60315	75229	C	A	synonymous_variant	MC056L	c.1488G>T	p.Val496Val	1488/1782	1488/1782	496/593
U60315	75262	C	T	synonymous_variant	MC056L	c.1455G>A	p.Leu485Leu	1455/1782	1455/1782	485/593
U60315	75271	G	T	synonymous_variant	MC056L	c.1446C>A	p.Val482Val	1446/1782	1446/1782	482/593
U60315	75334	G	A	synonymous_variant	MC056L	c.1383C>T	p.Arg461Arg	1383/1782	1383/1782	461/593
U60315	75340	C	A	synonymous_variant	MC056L	c.1377G>T	p.Thr459Thr	1377/1782	1377/1782	459/593
U60315	75352	T	C	synonymous_variant	MC056L	c.1365A>G	p.Ala455Ala	1365/1782	1365/1782	455/593
U60315	75355	C	A	synonymous_variant	MC056L	c.1362G>T	p.Leu454Leu	1362/1782	1362/1782	454/593
U60315	75385	G	T	synonymous_variant	MC056L	c.1332C>A	p.Arg444Arg	1332/1782	1332/1782	444/593
U60315	75439	G	T	synonymous_variant	MC056L	c.1278C>A	p.Ala426Ala	1278/1782	1278/1782	426/593
U60315	75448	A	G	synonymous_variant	MC056L	c.1269T>C	p.Phe423Phe	1269/1782	1269/1782	423/593
U60315	75480	A	G	synonymous_variant	MC056L	c.1237T>C	p.Leu413Leu	1237/1782	1237/1782	413/593
U60315	75493	C	T	synonymous_variant	MC056L	c.1224G>A	p.Ala408Ala	1224/1782	1224/1782	408/593
U60315	75523	C	T	synonymous_variant	MC056L	c.1194G>A	p.Val398Val	1194/1782	1194/1782	398/593
U60315	75532	C	T	synonymous_variant	MC056L	c.1185G>A	p.Leu395Leu	1185/1782	1185/1782	395/593
U60315	75541	C	T	synonymous_variant	MC056L	c.1176G>A	p.Pro392Pro	1176/1782	1176/1782	392/593
U60315	75544	A	G	synonymous_variant	MC056L	c.1173T>C	p.Asp391Asp	1173/1782	1173/1782	391/593
U60315	75568	G	A	synonymous_variant	MC056L	c.1149C>T	p.Ala383Ala	1149/1782	1149/1782	383/593
U60315	75577	C	T	synonymous_variant	MC056L	c.1140G>A	p.Gln380Gln	1140/1782	1140/1782	380/593
U60315	75599	A	G	missense_variant	MC056L	c.1118T>C	p.Val373Ala	1118/1782	1118/1782	373/593
U60315	75637	G	T	synonymous_variant	MC056L	c.1080C>A	p.Leu360Leu	1080/1782	1080/1782	360/593
U60315	75688	G	A	synonymous_variant	MC056L	c.1029C>T	p.Ser343Ser	1029/1782	1029/1782	343/593
U60315	75712	C	T	synonymous_variant	MC056L	c.1005G>A	p.Leu335Leu	1005/1782	1005/1782	335/593
U60315	75736	G	A	synonymous_variant	MC056L	c.981C>T	p.Arg327Arg	981/1782	981/1782	327/593
U60315	75769	CA	TG	missense_variant	MC056L	c.947_948delTGinsCA	p.Val316Ala	948/1782	947/1782	316/593
U60315	75868	C	T	synonymous_variant	MC056L	c.849G>A	p.Leu283Leu	849/1782	849/1782	283/593
U60315	75892	G	A	synonymous_variant	MC056L	c.825C>T	p.Phe275Phe	825/1782	825/1782	275/593
U60315	79689	GCCC	G	intergenic_region	MC60R-MC061R	n.79690_79692delCCC
U60315	81273	T	TGACCCTCTTCGACTTACGGACGCCCTCCTCGACCTGCACGACCCTCTTCGACTTACGGACGCCCTCCTCGACCTGCACGACCCTCTTCGACTTACGGACGCCCTCCTCGACCTGCAC	intergenic_region	MC064R-MC065L	n.81273_81274insGACCCTCTTCGACTTACGGACGCCCTCCTCGACCTGCACGACCCTCTTCGACTTACGGACGCCCTCCTCGACCTGCACGACCCTCTTCGACTTACGGACGCCCTCCTCGACCTGCAC
U60315	76147	A	C	synonymous_variant	MC056L	c.570T>G	p.Pro190Pro	570/1782	570/1782	190/593
U60315	76390	G	T	synonymous_variant	MC056L	c.327C>A	p.Arg109Arg	327/1782	327/1782	109/593
U60315	82788	A	G	intergenic_region	MC065L-MC066L	n.82788A>G
U60315	84104	C	G	missense_variant	MC067R	c.280C>G	p.Gln94Glu	280/783	280/783	94/260
U60315	87136	T	C	intergenic_region	MC071R-MC072L	n.87136T>C
U60315	92904	CGCCAGGACAACAGGGACGCGCGCTCTT	C	intergenic_region	MC078L-MC079R	n.92905_92931delGCCAGGACAACAGGGACGCGCGCTCTT
U60315	88823	C	A	synonymous_variant	MC073R	c.345C>A	p.Ile115Ile	345/765	345/765	115/254
U60315	105605	A	ACCCCTTGCTACAGGACGTCCTTGTCGAACGACGGC	intergenic_region	MC088R-MC089L	n.105605_105606insCCCCTTGCTACAGGACGTCCTTGTCGAACGACGGC
U60315	91505	T	C	synonymous_variant	MC076R	c.846T>C	p.Leu282Leu	846/1032	846/1032	282/343
U60315	117028	C	CTT	intergenic_region	MC096L-MC097R	n.117028_117029insTT
U60315	99594	T	G	missense_variant	MC083R	c.415T>G	p.Ser139Ala	415/576	415/576	139/191
U60315	108131	A	G	synonymous_variant	MC090R	c.2133A>G	p.Glu711Glu	2133/2853	2133/2853	711/950
U60315	127884	CGCGGGCGCCGTT	C	disruptive_inframe_deletion	MC107L	c.708_719delAACGGCGCCCGC	p.Thr237_Ala240del	719/1266	708/1266	236/421
U60315	119799	T	G	synonymous_variant	MC100L	c.1179A>C	p.Ile393Ile	1179/1905	1179/1905	393/634
U60315	124273	A	G	intergenic_region	MC103L-MC104L	n.124273A>G
U60315	138443	C	A	missense_variant	MC114R	c.851C>A	p.Thr284Asn	851/915	851/915	284/304
U60315	138489	G	C	synonymous_variant	MC114R	c.897G>C	p.Arg299Arg	897/915	897/915	299/304
U60315	143617	T	TGCGCCCGCGGACAGGCCC	conservative_inframe_insertion	MC123R	c.1501_1518dupCCCGCGGACAGGCCCGCG	p.Pro501_Ala506dup	1519/2085	1519/2085	507/694
U60315	140540	A	C	synonymous_variant	MC121L	c.1017T>G	p.Ala339Ala	1017/1095	1017/1095	339/364
U60315	141236	T	C	synonymous_variant	MC121L	c.321A>G	p.Val107Val	321/1095	321/1095	107/364
U60315	145192	C	G	missense_variant	MC126R	c.662C>G	p.Ser221Cys	662/1431	662/1431	221/476
U60315	147813	C	T	synonymous_variant	MC128R	c.1041C>T	p.Tyr347Tyr	1041/1152	1041/1152	347/383
U60315	149349	A	G	synonymous_variant	MC129R	c.1362A>G	p.Ser454Ser	1362/3498	1362/3498	454/1165
U60315	151380	A	G	synonymous_variant	MC129R	c.3393A>G	p.Gln1131Gln	3393/3498	3393/3498	1131/1165
U60315	151630	A	G	missense_variant	MC130L	c.1349T>C	p.Leu450Pro	1349/1356	1349/1356	450/451
U60315	152454	A	G	synonymous_variant	MC130L	c.525T>C	p.Val175Val	525/1356	525/1356	175/451
U60315	154555	C	CT	intergenic_region	MC131L-MC132L	n.154555_154556insT
U60315	153317	A	G	missense_variant	MC131L	c.1229T>C	p.Val410Ala	1229/1542	1229/1542	410/513
U60315	156967	C	CTCTCCGGTATTCCCGGCGGAGCTGGTG	disruptive_inframe_insertion	MC133L	c.96_122dupCACCAGCTCCGCCGGGAATACCGGAGA	p.Asp32_Gly40dup	122/1641	122/1641	41/546
U60315	164947	GCT	G	intergenic_region	MC144R-MC146R	n.164948_164949delCT
U60315	153324	T	C	missense_variant	MC131L	c.1222A>G	p.Arg408Gly	1222/1542	1222/1542	408/513
U60315	165766	C	CCAGCAGCAGCGT	disruptive_inframe_insertion	MC146R	c.420_431dupCGTCAGCAGCAG	p.Ser144_Leu145insValSerSerSer	432/1221	432/1221	144/406
U60315	154642	C	A	intergenic_region	MC131L-MC132L	n.154642C>A
U60315	165314	T	C	intergenic_region	MC144R-MC146R	n.165314T>C
U60315	167819	G	T	synonymous_variant	MC149R	c.465G>T	p.Thr155Thr	465/927	465/927	155/308
U60315	176184	C	CTTT	disruptive_inframe_insertion	MC156R	c.198_200dupTTT	p.Phe67dup	201/222	201/222	67/73
U60315	174760	C	T	synonymous_variant	MC154R	c.1008C>T	p.Arg336Arg	1008/1266	1008/1266	336/421
U60315	174791	C	A	synonymous_variant	MC154R	c.1039C>A	p.Arg347Arg	1039/1266	1039/1266	347/421
U60315	177751	C	A	missense_variant	MC158R	c.10C>A	p.Leu4Met	10/549	10/549	4/182
U60315	183241	CA	TC	missense_variant	MC162R	c.1201_1202delCAinsTC	p.Gln401Ser	1201/1599	1201/1599	401/532
U60315	183978	G	A	missense_variant	MC163R	c.191G>A	p.Gly64Glu	191/1863	191/1863	64/620
U60315	184081	G	A	synonymous_variant	MC163R	c.294G>A	p.Thr98Thr	294/1863	294/1863	98/620
U60315	184896	G	A	missense_variant	MC163R	c.1109G>A	p.Arg370His	1109/1863	1109/1863	370/620
U60315	184922	T	C	missense_variant	MC163R	c.1135T>C	p.Ser379Pro	1135/1863	1135/1863	379/620
U60315	185212	G	A	synonymous_variant	MC163R	c.1425G>A	p.Thr475Thr	1425/1863	1425/1863	475/620
U60315	185323	G	T	missense_variant	MC163R	c.1536G>T	p.Lys512Asn	1536/1863	1536/1863	512/620
U60315	185456	A	G	missense_variant	MC163R	c.1669A>G	p.Asn557Asp	1669/1863	1669/1863	557/620
U60315	185564	A	AGCG	disruptive_inframe_insertion	MC163R	c.1787_1789dupGCG	p.Gly596dup	1790/1863	1790/1863	597/620
U60315	185521	G	A	synonymous_variant	MC163R	c.1734G>A	p.Gly578Gly	1734/1863	1734/1863	578/620
U60315	185797	GCACACACA	G	intergenic_region	MC163R-CHR_END	n.185798_185805delCACACACA
U60315	185548	G	A	synonymous_variant	MC163R	c.1761G>A	p.Leu587Leu	1761/1863	1761/1863	587/620
U60315	185730	T	C	intergenic_region	MC163R-CHR_END	n.185730T>C
U60315	186936	G	GAA	intergenic_region	MC163R-CHR_END	n.186936_186937insAA
U60315	186948	CTTTTTTTTTTT	C	intergenic_region	MC163R-CHR_END	n.186949_186959delTTTTTTTTTTT
U60315	185811	A	G	intergenic_region	MC163R-CHR_END	n.185811A>G
U60315	187240	G	GA	intergenic_region	MC163R-CHR_END	n.187240_187241insA
U60315	187476	C	CGT	intergenic_region	MC163R-CHR_END	n.187476_187477insGT
U60315	187583	C	CTGTGTGTGTGTG	intergenic_region	MC163R-CHR_END	n.187583_187584insTGTGTGTGTGTG
U60315	187614	T	TTG	intergenic_region	MC163R-CHR_END	n.187614_187615insTG
U60315	187681	AGT	A	intergenic_region	MC163R-CHR_END	n.187682_187683delGT
U60315	187774	CTG	C	intergenic_region	MC163R-CHR_END	n.187775_187776delTG
U60315	187816	TGTGTGTGTGTGTGTGCGCGCGCTCACACGGAACGAGAACAAGTGTGTGTGTGTGTATGTGTGTGCGCTCACACGGAACGAGAACAAGTGTGTGTGTGTGTGCGCTCACACGGAACGAGAACAAGTGTGTGTGTGCGCTCACACGGAACGAGAACAAGTGTGTGTGTGCGCTCACACGGAACGAGAACAAGTGTGTGTGTGTGTGTGCGCTCACACGGAACGAGAACAAGTGTGTGTGTGCGCTCACACGGAACGAGAACAAGTGTGTGTGTGTGTGCGCTCACACGGAACGAGAACAAGTGTGTGTGTGCGCGCTCACACGGAACGAGAACAAGTGTGTGTGCGCGCTCACACGGAACGAGAACAAGTGTGTGTGCGCGCTCACACGGAACGAGAACA…	T	intergenic_region	MC163R-CHR_END	n.187817_188569del
U60315	186337	G	A	intergenic_region	MC163R-CHR_END	n.186337G>A
U60315	188657	A	AGT	intergenic_region	MC163R-CHR_END	n.188657_188658insGT
U60315	188797	AGTGT	A	intergenic_region	MC163R-CHR_END	n.188798_188801delGTGT
U60315	188835	GTT	G	intergenic_region	MC163R-CHR_END	n.188836_188837delTT
U60315	188847	GTGCTCACA	G	intergenic_region	MC163R-CHR_END	n.188848_188855delTGCTCACA
U60315	186960	T	C	intergenic_region	MC163R-CHR_END	n.186960T>C
U60315	188587	C	T	intergenic_region	MC163R-CHR_END	n.188587C>T
U60315	188860	AC	CT	intergenic_region	MC163R-CHR_END	n.188860_188861delACinsCT
U60315	188870	G	GGTT	intergenic_region	MC163R-CHR_END	n.188870_188871insGTT
U60315	188867	C	A	intergenic_region	MC163R-CHR_END	n.188867C>A
U60315	188872	G	T	intergenic_region	MC163R-CHR_END	n.188872G>T
U60315	188878	G	A	intergenic_region	MC163R-CHR_END	n.188878G>A
U60315	188880	G	C	intergenic_region	MC163R-CHR_END	n.188880G>C
U60315	188900	CAAGTTTGTGTGTGCGCTCACACGGAACGAGAACAAGTGTGTGTGCGTGCTCACACGGAACGAGAACAAGTTTGTGTGTGCGCTCACACGGAACGAGAACAAGTGTGTGTGTGTGCTCACACGGAACGAGAACAAGTGTGTGTGCGCGGACTGAGAAAA	C	intergenic_region	MC163R-CHR_END	n.188901_189058del
U60315	188884	T	G	intergenic_region	MC163R-CHR_END	n.188884T>G
U60315	188892	A	G	intergenic_region	MC163R-CHR_END	n.188892A>G
U60315	189059	AG	CC	intergenic_region	MC163R-CHR_END	n.189059_189060delAGinsCC
U60315	189062	TTT	CCG	intergenic_region	MC163R-CHR_END	n.189062_189064delTTTinsCCG
U60315	189328	T	TACACACACACACACACACACAC	intergenic_region	MC163R-CHR_END	n.189328_189329insACACACACACACACACACACAC
U60315	189479	ATG	A	intergenic_region	MC163R-CHR_END	n.189480_189481delTG
U60315	189793	AAAAAATGGTTTTGTTGTCATGTGTGCCCGGCACCTTCACGCACTCGCACACACGGGATGAGG	A	intergenic_region	MC163R-CHR_END	n.189794_189855delAAAAATGGTTTTGTTGTCATGTGTGCCCGGCACCTTCACGCACTCGCACACACGGGATGAGG
U60315	189921	G	GA	intergenic_region	MC163R-CHR_END	n.189921_189922insA
U60315	190050	G	GAA	intergenic_region	MC163R-CHR_END	n.190050_190051insAA
U60315	190061	A	AT	intergenic_region	MC163R-CHR_END	n.190061_190062insT
U60315	189066	T	C	intergenic_region	MC163R-CHR_END	n.189066T>C
U60315	189074	T	C	intergenic_region	MC163R-CHR_END	n.189074T>C

## Sheet: MN931745
CHROM	POS	REF	ALT	effect	gene_name	nt_change	aa_change	cDNA_position/cDNA_len	protein_position	distance_to_feature
U60315	241	T	G	intergenic_region	CHR_START-MC001R	n.241T>G
U60315	244	T	C	intergenic_region	CHR_START-MC001R	n.244T>C
U60315	291	AAC	A	intergenic_region	CHR_START-MC001R	n.292_293delAC
U60315	295	ATTT	A	intergenic_region	CHR_START-MC001R	n.296_298delTTT
U60315	261	C	T	intergenic_region	CHR_START-MC001R	n.261C>T
U60315	265	A	T	intergenic_region	CHR_START-MC001R	n.265A>T
U60315	306	T	G	intergenic_region	CHR_START-MC001R	n.306T>G
U60315	326	C	T	intergenic_region	CHR_START-MC001R	n.326C>T
U60315	356	AAC	A	intergenic_region	CHR_START-MC001R	n.357_358delAC
U60315	357	ACCATTT	A	intergenic_region	CHR_START-MC001R	n.358_363delCCATTT
U60315	360	ATTT	A	intergenic_region	CHR_START-MC001R	n.361_363delTTT
U60315	353	C	A	intergenic_region	CHR_START-MC001R	n.353C>A
U60315	356	A	C	intergenic_region	CHR_START-MC001R	n.356A>C
U60315	371	T	G	intergenic_region	CHR_START-MC001R	n.371T>G
U60315	382	G	A	intergenic_region	CHR_START-MC001R	n.382G>A
U60315	421	AAC	A	intergenic_region	CHR_START-MC001R	n.422_423delAC
U60315	425	ATTTTT	A	intergenic_region	CHR_START-MC001R	n.426_430delTTTTT
U60315	425	ATTTT	A	intergenic_region	CHR_START-MC001R	n.426_429delTTTT
U60315	385	C	T	intergenic_region	CHR_START-MC001R	n.385C>T
U60315	391	C	T	intergenic_region	CHR_START-MC001R	n.391C>T
U60315	437	T	G	intergenic_region	CHR_START-MC001R	n.437T>G
U60315	457	C	T	intergenic_region	CHR_START-MC001R	n.457C>T
U60315	487	AAC	A	intergenic_region	CHR_START-MC001R	n.488_489delAC
U60315	488	ACCATT	A	intergenic_region	CHR_START-MC001R	n.489_493delCCATT
U60315	491	ATTT	A	intergenic_region	CHR_START-MC001R	n.492_494delTTT
U60315	484	C	A	intergenic_region	CHR_START-MC001R	n.484C>A
U60315	487	A	C	intergenic_region	CHR_START-MC001R	n.487A>C
U60315	516	GAGTGCGTGAA	G	intergenic_region	CHR_START-MC001R	n.517_526delAGTGCGTGAA
U60315	512	G	A	intergenic_region	CHR_START-MC001R	n.512G>A
U60315	526	A	AGGTGCCGGGCACACATGACAACAAACATTTTCCTCATCCCGTGTGTGCGAGTGTGTGAAGGTGCCGGGCACACATGACAACAAACATTTTCCTCATCCCGTGTGTGCG	intergenic_region	CHR_START-MC001R	n.526_527insGGTGCCGGGCACACATGACAACAAACATTTTCCTCATCCCGTGTGTGCGAGTGTGTGAAGGTGCCGGGCACACATGACAACAAACATTTTCCTCATCCCGTGTGTGCG
U60315	515	C	T	frameshift_variant	CHR_START-MC001R	n.515C>T
U60315	521	C	T	frameshift_variant	CHR_START-MC001R	n.521C>T
U60315	543	CA	TC	intergenic_region	CHR_START-MC001R	n.543_544delCAinsTC
U60315	605	T	TTC	frameshift_variant	CHR_START-MC001R	n.605_606insTC
U60315	593	GA	TC	synonymous_variant	CHR_START-MC001R	n.593_594delGAinsTC
U60315	649	A	AT	synonymous_variant	CHR_START-MC001R	n.649_650insT
U60315	663	C	CGTGTGTGCGGGTGCCGGGTACACATTCACAAATATTTTTCTTCTCATCCCGTGTGTGCGGGTGCCGGGTACACATTCACAAATATTTTTCTTCTCATCCCGCGTGTGCGGGTGCCGGGTACACATTCACAAATATTTTTCTTCTCATCCCGCGCGCGTGTGTGTGTGTGTGTGT	intergenic_region	CHR_START-MC001R	n.663_664insGTGTGTGCGGGTGCCGGGTACACATTCACAAATATTTTTCTTCTCATCCCGTGTGTGCGGGTGCCGGGTACACATTCACAAATATTTTTCTTCTCATCCCGCGTGTGCGGGTGCCGGGTACACATTCACAAATATTTTTCTTCTCATCCCGCGCGCGTGTGTGTGTGTGTGTGT
U60315	695	AC	A	synonymous_variant	CHR_START-MC001R	n.696delC
U60315	642	T	G	missense_variant	CHR_START-MC001R	n.642T>G
U60315	683	G	A	synonymous_variant	CHR_START-MC001R	n.683G>A
U60315	705	C	T	missense_variant	CHR_START-MC001R	n.705C>T
U60315	794	ACACACACAC	A	missense_variant	CHR_START-MC001R	n.795_803delCACACACAC
U60315	728	C	T	missense_variant	CHR_START-MC001R	n.728C>T
U60315	808	AC	A	synonymous_variant	CHR_START-MC001R	n.809delC
U60315	781	C	T	disruptive_inframe_insertion	CHR_START-MC001R	n.781C>T
U60315	823	CGTGTGTGTGTGTGTGTGTGTGT	C	synonymous_variant	CHR_START-MC001R	n.824_845delGTGTGTGTGTGTGTGTGTGTGT
U60315	911	GTA	G	synonymous_variant	CHR_START-MC001R	n.912_913delTA
U60315	961	T	TGTGTGC	missense_variant	CHR_START-MC001R	n.961_962insGTGTGC
U60315	805	C	A	missense_variant	CHR_START-MC001R	n.805C>A
U60315	1043	A	AT	missense_variant	CHR_START-MC001R	n.1043_1044insT
U60315	810	A	T	conservative_inframe_deletion	CHR_START-MC001R	n.810A>T
U60315	971	C	G	conservative_inframe_deletion	CHR_START-MC001R	n.971C>G
U60315	1046	G	T	conservative_inframe_deletion	CHR_START-MC001R	n.1046G>T
U60315	1074	A	T	disruptive_inframe_deletion	CHR_START-MC001R	n.1074A>T
U60315	1132	G	T	conservative_inframe_deletion	CHR_START-MC001R	n.1132G>T
U60315	1150	A	G	synonymous_variant	CHR_START-MC001R	n.1150A>G
U60315	1154	G	A	missense_variant	CHR_START-MC001R	n.1154G>A
U60315	1161	G	T	missense_variant	CHR_START-MC001R	n.1161G>T
U60315	1176	TGCGC	T	conservative_inframe_deletion	CHR_START-MC001R	n.1177_1180delGCGC
U60315	1173	GT	TA	intergenic_region	CHR_START-MC001R	n.1173_1174delGTinsTA
U60315	1184	T	C	missense_variant	CHR_START-MC001R	n.1184T>C
U60315	1192	G	A	disruptive_inframe_insertion	CHR_START-MC001R	n.1192G>A
U60315	1216	A	G	missense_variant	CHR_START-MC001R	n.1216A>G
U60315	1226	A	C	synonymous_variant	CHR_START-MC001R	n.1226A>C
U60315	2038	ACG	A	synonymous_variant	CHR_START-MC001R	n.2039_2040delCG
U60315	2072	C	CACACACAA	missense_variant	CHR_START-MC001R	n.2072_2073insACACACAA
U60315	1969	C	A	missense_variant	CHR_START-MC001R	n.1969C>A
U60315	2037	C	A	missense_variant	CHR_START-MC001R	n.2037C>A
U60315	2105	C	CAA	synonymous_variant	CHR_START-MC001R	n.2105_2106insAA
U60315	2096	G	A	disruptive_inframe_deletion	CHR_START-MC001R	n.2096G>A
U60315	2098	G	A	synonymous_variant	CHR_START-MC001R	n.2098G>A
U60315	2138	C	CAA	missense_variant	CHR_START-MC001R	n.2138_2139insAA
U60315	2129	G	A	synonymous_variant	CHR_START-MC001R	n.2129G>A
U60315	2131	G	A	missense_variant	CHR_START-MC001R	n.2131G>A
U60315	2162	G	A	missense_variant	CHR_START-MC001R	n.2162G>A
U60315	2164	G	A	missense_variant	CHR_START-MC001R	n.2164G>A
U60315	2210	C	CAA	synonymous_variant	CHR_START-MC001R	n.2210_2211insAA
U60315	2232	G	GCA	intergenic_region	CHR_START-MC001R	n.2232_2233insCA
U60315	2243	C	CAA	missense_variant	CHR_START-MC001R	n.2243_2244insAA
U60315	2264	AGC	A	synonymous_variant	CHR_START-MC001R	n.2265_2266delGC
U60315	2173	C	A	intergenic_region	CHR_START-MC001R	n.2173C>A
U60315	2197	G	A	missense_variant	CHR_START-MC001R	n.2197G>A
U60315	2271	A	G	synonymous_variant	CHR_START-MC001R	n.2271A>G
U60315	2315	C	CAA	synonymous_variant	CHR_START-MC001R	n.2315_2316insAA
U60315	2282	C	A	synonymous_variant	CHR_START-MC001R	n.2282C>A
U60315	2348	C	CACACACACAA	synonymous_variant	CHR_START-MC001R	n.2348_2349insACACACACAA
U60315	2306	G	A	synonymous_variant	CHR_START-MC001R	n.2306G>A
U60315	2385	C	CAA	missense_variant	CHR_START-MC001R	n.2385_2386insAA
U60315	2339	G	A	synonymous_variant	CHR_START-MC001R	n.2339G>A
U60315	2407	GCGCA	G	intergenic_region	CHR_START-MC001R	n.2408_2411delCGCA
U60315	2372	G	A	intergenic_region	CHR_START-MC001R	n.2372G>A
U60315	2388	T	C	missense_variant	CHR_START-MC001R	n.2388T>C
U60315	2418	T	C	missense_variant	CHR_START-MC001R	n.2418T>C
U60315	2425	A	C	missense_variant	CHR_START-MC001R	n.2425A>C
U60315	2451	AGCGCGC	A	synonymous_variant	CHR_START-MC001R	n.2452_2457delGCGCGC
U60315	2430	C	A	missense_variant	CHR_START-MC001R	n.2430C>A
U60315	2439	T	G	missense_variant	CHR_START-MC001R	n.2439T>G
U60315	2887	C	A	missense_variant	CHR_START-MC001R	n.2887C>A
U60315	2916	C	A	synonymous_variant	CHR_START-MC001R	n.2916C>A
U60315	2925	T	G	missense_variant	CHR_START-MC001R	n.2925T>G
U60315	2967	T	C	missense_variant	CHR_START-MC001R	n.2967T>C
U60315	2977	AC	A	synonymous_variant	CHR_START-MC001R	n.2978delC
U60315	2974	A	T	missense_variant	CHR_START-MC001R	n.2974A>T
U60315	2976	T	C	synonymous_variant	CHR_START-MC001R	n.2976T>C
U60315	3079	G	GT	missense_variant	CHR_START-MC001R	n.3079_3080insT
U60315	3012	G	C	missense_variant	CHR_START-MC001R	n.3012G>C
U60315	3084	A	AAG	missense_variant	CHR_START-MC001R	n.3084_3085insAG
U60315	3036	G	C	synonymous_variant	CHR_START-MC001R	n.3036G>C
U60315	3081	G	C	missense_variant	CHR_START-MC001R	n.3081G>C
U60315	3090	C	CCTTGTTTTT	missense_variant	CHR_START-MC001R	n.3090_3091insCTTGTTTTT
U60315	3088	GG	AA	missense_variant	CHR_START-MC001R	n.3088_3089delGGinsAA
U60315	3121	A	AAAGCCTGTGGGTCTCACGAACACATGTTTTCCGGCACAACACATGTTGTCCGTGCGCATCAAGCAT	missense_variant	CHR_START-MC001R	n.3121_3122insAAGCCTGTGGGTCTCACGAACACATGTTTTCCGGCACAACACATGTTGTCCGTGCGCATCAAGCAT
U60315	3155	GT	G	synonymous_variant	CHR_START-MC001R	n.3156delT
U60315	3106	T	C	missense_variant	CHR_START-MC001R	n.3106T>C
U60315	3128	C	T	missense_variant	CHR_START-MC001R	n.3128C>T
U60315	3277	CGTTCCGTGTGGGTCCAAAGCATTCT	C	missense_variant	MC001R	c.18_42delGGGTCCAAAGCATTCTGTTCCGTGT	p.Pro8fs	18/1467	18/1467	6/488
U60315	3160	T	C	synonymous_variant	CHR_START-MC001R	n.3160T>C
U60315	3269	G	C	missense_variant	CHR_START-MC001R	n.3269G>C
U60315	3305	TC	CT	missense_variant	MC001R	c.36_37delTCinsCT	p.Pro13Ser	36/1467	36/1467	12/488
U60315	3327	A	C	intergenic_region	MC001R	c.58A>C	p.Lys20Gln	58/1467	58/1467	20/488
U60315	3330	A	C	missense_variant	MC001R	c.61A>C	p.Lys21Gln	61/1467	61/1467	21/488
U60315	3336	A	C	intergenic_region	MC001R	c.67A>C	p.Lys23Gln	67/1467	67/1467	23/488
U60315	3338	AA	CT	intergenic_region	MC001R	c.69_70delAAinsCT	p.LysLys23*	69/1467	69/1467	23/488
U60315	3343	GTTTT	G	intergenic_region	MC001R	c.81_84delTTTT	p.Leu29fs	81/1467	81/1467	27/488
U60315	3341	A	G	intergenic_region	MC001R	c.72A>G	p.Lys24Lys	72/1467	72/1467	24/488
U60315	3362	C	T	intergenic_region	MC001R	c.93C>T	p.Cys31Cys	93/1467	93/1467	31/488
U60315	3381	T	G	intergenic_region	MC001R	c.112T>G	p.Cys38Gly	112/1467	112/1467	38/488
U60315	3401	T	TC	intergenic_region	MC001R	c.132_133insC	p.Phe45fs	133/1467	133/1467	45/488
U60315	3396	C	T	intergenic_region	MC001R	c.127C>T	p.Leu43Phe	127/1467	127/1467	43/488
U60315	3399	C	T	intergenic_region	MC001R	c.130C>T	p.Leu44Phe	130/1467	130/1467	44/488
U60315	3404	T	G	intergenic_region	MC001R	c.135T>G	p.Phe45Leu	135/1467	135/1467	45/488
U60315	3415	T	C	intergenic_region	MC001R	c.146T>C	p.Val49Ala	146/1467	146/1467	49/488
U60315	3436	G	GAGTTGCGTT	intergenic_region	MC001R	c.167_168insAGTTGCGTT	p.Cys56delinsTerValAlaPhe	168/1467	168/1467	56/488
U60315	3430	A	T	intergenic_region	MC001R	c.161A>T	p.Asn54Ile	161/1467	161/1467	54/488
U60315	3448	TG	T	intergenic_region	MC001R	c.185delG	p.Gly62fs	185/1467	185/1467	62/488
U60315	3432	A	C	intergenic_region	MC001R	c.163A>C	p.Asn55His	163/1467	163/1467	55/488
U60315	3441	T	C	intergenic_region	MC001R	c.172T>C	p.Ser58Pro	172/1467	172/1467	58/488
U60315	3451	G	T	intergenic_region	MC001R	c.182G>T	p.Gly61Val	182/1467	182/1467	61/488
U60315	3466	A	ACAACGGGGTTTTGTTGTTTTGTCTTCCGTAGGGGTAC	intergenic_region	MC001R	c.200_201insCGGGGTTTTGTTGTTTTGTCTTCCGTAGGGGTACCAA	p.Lys67fs	201/1467	201/1467	67/488
U60315	3475	C	CG	intergenic_region	MC001R	c.207dupG	p.Leu70fs	208/1467	208/1467	70/488
U60315	3456	A	G	intergenic_region	MC001R	c.187A>G	p.Thr63Ala	187/1467	187/1467	63/488
U60315	3464	A	G	intergenic_region	MC001R	c.195A>G	p.Thr65Thr	195/1467	195/1467	65/488
U60315	3478	TA	GT	intergenic_region	MC001R	c.209_210delTAinsGT	p.Leu70Cys	209/1467	209/1467	70/488
U60315	3575	T	TCACGGGGACAC	intergenic_region	MC001R	c.307_308insACGGGGACACC	p.Pro103fs	308/1467	308/1467	103/488
U60315	3495	G	C	intergenic_region	MC001R	c.226G>C	p.Ala76Pro	226/1467	226/1467	76/488
U60315	3499	T	A	intergenic_region	MC001R	c.230T>A	p.Leu77Gln	230/1467	230/1467	77/488
U60315	3577	C	A	synonymous_variant	MC001R	c.308C>A	p.Pro103Gln	308/1467	308/1467	103/488
U60315	3613	A	C	synonymous_variant	MC001R	c.344A>C	p.Glu115Ala	344/1467	344/1467	115/488
U60315	3646	G	C	missense_variant	MC001R	c.377G>C	p.Arg126Thr	377/1467	377/1467	126/488
U60315	3661	G	A	missense_variant	MC001R	c.392G>A	p.Arg131His	392/1467	392/1467	131/488
U60315	3683	CG	C	missense_variant	MC001R	c.418delG	p.Asp140fs	418/1467	418/1467	140/488
U60315	3667	C	T	missense_variant	MC001R	c.398C>T	p.Ala133Val	398/1467	398/1467	133/488
U60315	3677	T	C	missense_variant	MC001R	c.408T>C	p.Arg136Arg	408/1467	408/1467	136/488
U60315	3727	C	CGCACAGTTG	missense_variant	MC001R	c.458_459insGCACAGTTG	p.Thr153_Arg154insHisSerCys	459/1467	459/1467	153/488
U60315	3709	C	T	missense_variant	MC001R	c.440C>T	p.Ala147Val	440/1467	440/1467	147/488
U60315	3726	A	G	missense_variant	MC001R	c.457A>G	p.Thr153Ala	457/1467	457/1467	153/488
U60315	3733	G	GTTCTT	disruptive_inframe_insertion	MC001R	c.464_465insTTCTT	p.Arg156fs	465/1467	465/1467	155/488
U60315	3736	G	GTGCGT	missense_variant	MC001R	c.467_468insTGCGT	p.Gly157fs	468/1467	468/1467	156/488
U60315	3729	A	T	missense_variant	MC001R	c.460A>T	p.Arg154Trp	460/1467	460/1467	154/488
U60315	3731	G	T	synonymous_variant	MC001R	c.462G>T	p.Arg154Ser	462/1467	462/1467	154/488
U60315	3740	CA	TG	missense_variant	MC001R	c.471_472delCAinsTG	p.Thr158Ala	471/1467	471/1467	157/488
U60315	3751	G	GTGTGTCGATGT	missense_variant	MC001R	c.483_484insGTGTCGATGTT	p.Phe162fs	484/1467	484/1467	162/488
U60315	3755	T	TCG	missense_variant	MC001R	c.486_487insCG	p.Val163fs	487/1467	487/1467	163/488
U60315	3744	A	C	missense_variant	MC001R	c.475A>C	p.Asn159His	475/1467	475/1467	159/488
U60315	3747	C	G	disruptive_inframe_insertion	MC001R	c.478C>G	p.Arg160Gly	478/1467	478/1467	160/488
U60315	3766	C	CA	missense_variant	MC001R	c.497_498insA	p.Gln168fs	498/1467	498/1467	166/488
U60315	3756	G	T	missense_variant	MC001R	c.487G>T	p.Val163Phe	487/1467	487/1467	163/488
U60315	3764	T	C	synonymous_variant	MC001R	c.495T>C	p.Cys165Cys	495/1467	495/1467	165/488
U60315	3770	G	A	missense_variant	MC001R	c.501G>A	p.Gly167Gly	501/1467	501/1467	167/488
U60315	3778	CA	TC	missense_variant	MC001R	c.509_510delCAinsTC	p.Ala170Val	509/1467	509/1467	170/488
U60315	3838	G	GTGCGTGCAGGCACTATGCGCCGGGCACGAACCGTTGTTTTGTGTCGCGTGTGCGGGGCACCAAGTACTGTGTGGTACCGAACCGTTCTGCTCCGTGTGTGCGGGCACCAGTGCTGGCTTCTGGGCACGCGCTGCTGTTTTTT	synonymous_variant	MC001R	c.582_583insTATGCGCCGGGCACGAACCGTTGTTTTGTGTCGCGTGTGCGGGGCACCAAGTACTGTGTGGTACCGAACCGTTCTGCTCCGTGTGTGCGGGCACCAGTGCTGGCTTCTGGGCACGCGCTGCTGTTTTTTTGCGTGCAGGCAC	p.Glu195fs	583/1467	583/1467	195/488
U60315	3781	T	C	synonymous_variant	MC001R	c.512T>C	p.Leu171Pro	512/1467	512/1467	171/488
U60315	3942	CA	C	synonymous_variant	MC001R	c.676delA	p.Arg226fs	676/1467	676/1467	226/488
U60315	3785	C	T	synonymous_variant	MC001R	c.516C>T	p.Gly172Gly	516/1467	516/1467	172/488
U60315	4019	A	AGGGGCGCGCACAGGTGTTTTGTTCTTTCACGCGCGCAGGCAGCAGGCACCAGGTGCCAG	missense_variant	MC001R	c.755_756insGCGCACAGGTGTTTTGTTCTTTCACGCGCGCAGGCAGCAGGCACCAGGTGCCAGGGGGC	p.Ala254fs	756/1467	756/1467	252/488
U60315	4040	T	TTTTTGTTTTGCTTTCGCGCGTGCAGGCAGCAGGACCGAACACGGGCGTGTTTTGTG	missense_variant	MC001R	c.775_776insGTTTTGCTTTCGCGCGTGCAGGCAGCAGGACCGAACACGGGCGTGTTTTGTGTTTT	p.Leu259fs	776/1467	776/1467	259/488
U60315	4089	GT	G	synonymous_variant	MC001R	c.826delT	p.Cys276fs	826/1467	826/1467	276/488
U60315	4143	G	GGGCACGAACCCGGTTGTGTCCTTTCGCGCGTGCAGGCACCTGGCACGAACCCGGTTGTGTCCTTTCGCGCGTGCAGGCACCT	synonymous_variant	MC001R	c.924_925insCCGGTTGTGTCCTTTCGCGCGTGCAGGCACCTGGCACGAACCCGGTTGTGTCCTTTCGCGCGTGCAGGCACCTGGCACGAAC	p.Thr309fs	925/1467	925/1467	309/488
U60315	3873	A	C	missense_variant	MC001R	c.604A>C	p.Thr202Pro	604/1467	604/1467	202/488
U60315	3953	C	T	missense_variant	MC001R	c.684C>T	p.Thr228Thr	684/1467	684/1467	228/488
U60315	4198	C	T	synonymous_variant	MC001R	c.929C>T	p.Ala310Val	929/1467	929/1467	310/488
U60315	4467	AGTGTGTGTGTGTGT	A	missense_variant	MC001R	c.1210_1223delTGTGTGTGTGTGTG	p.Cys404fs	1210/1467	1210/1467	404/488
U60315	4277	G	A	synonymous_variant	MC001R	c.1008G>A	p.Ala336Ala	1008/1467	1008/1467	336/488
U60315	4320	T	C	missense_variant	MC001R	c.1051T>C	p.Leu351Leu	1051/1467	1051/1467	351/488
U60315	4483	T	A	missense_variant	MC001R	c.1214T>A	p.Val405Glu	1214/1467	1214/1467	405/488
U60315	4560	A	G	missense_variant	MC001R	c.1291A>G	p.Ser431Gly	1291/1467	1291/1467	431/488
U60315	4714	C	CGCCGCCGCCGCTACTGTGTCGTAGCCCCAGGACGGGCCCCCGTGGCCCTGCGCGCCCATCCCCGTTCCCGGTGCCGTTCCAAAACAAGGTCAGAGTCCCGTTGGGACGGCCGTTGCCGTCCATCCGGAGAAGGAAGACGACGCTTTGGTTGGTTCCCAGGAACAGAAGCCCGGGGCCCGTTCCCAAGGCG	synonymous_variant	MC001R	c.1445_1446insGCCGCCGCCGCTACTGTGTCGTAGCCCCAGGACGGGCCCCCGTGGCCCTGCGCGCCCATCCCCGTTCCCGGTGCCGTTCCAAAACAAGGTCAGAGTCCCGTTGGGACGGCCGTTGCCGTCCATCCGGAGAAGGAAGACGACGCTTTGGTTGGTTCCCAGGAACAGAAGCCCGGGGCCCGTTCCCAAGGCG	p.Ser483fs	1446/1467	1446/1467	482/488
U60315	4712	AA	CG	missense_variant	MC001R	c.1443_1444delAAinsCG	p.Thr482Ala	1443/1467	1443/1467	481/488
U60315	4715	C	G	missense_variant	MC001R	c.1446C>G	p.Thr482Thr	1446/1467	1446/1467	482/488
U60315	4718	T	A	synonymous_variant	MC001R	c.1449T>A	p.Ser483Ser	1449/1467	1449/1467	483/488
U60315	4721	CT	TG	synonymous_variant	MC001R	c.1452_1453delCTinsTG	p.Phe485Val	1452/1467	1452/1467	484/488
U60315	4747	CAAA	C	synonymous_variant	MC001R-MC002L	n.4748_4750delAAA
U60315	4734	T	C	missense_variant	MC001R	c.1465T>C	p.Ter489Glnext*?	1465/1467	1465/1467	489/488
U60315	4737	T	C	missense_variant	MC001R-MC002L	n.4737T>C
U60315	4756	C	G	missense_variant	MC001R-MC002L	n.4756C>G
U60315	4801	AGAC	A	synonymous_variant	MC001R-MC002L	n.4802_4804delGAC
U60315	4790	A	G	synonymous_variant	MC001R-MC002L	n.4790A>G
U60315	4798	T	G	missense_variant	MC001R-MC002L	n.4798T>G
U60315	4808	G	C	missense_variant	MC001R-MC002L	n.4808G>C
U60315	4826	A	G	missense_variant	MC001R-MC002L	n.4826A>G
U60315	4828	G	C	missense_variant	MC001R-MC002L	n.4828G>C
U60315	4847	T	C	missense_variant	MC002L	c.1355A>G	p.Ter452Ter	1355/1356	1355/1356	452/451
U60315	4854	A	G	missense_variant	MC002L	c.1348T>C	p.Phe450Leu	1348/1356	1348/1356	450/451
U60315	4870	A	G	missense_variant	MC002L	c.1332T>C	p.His444His	1332/1356	1332/1356	444/451
U60315	4899	G	T	synonymous_variant	MC002L	c.1303C>A	p.Pro435Thr	1303/1356	1303/1356	435/451
U60315	4905	C	T	missense_variant	MC002L	c.1297G>A	p.Ala433Thr	1297/1356	1297/1356	433/451
U60315	4916	A	G	missense_variant	MC002L	c.1286T>C	p.Val429Ala	1286/1356	1286/1356	429/451
U60315	4925	AG	GT	missense_variant	MC002L	c.1276_1277delCTinsAC	p.Leu426Thr	1277/1356	1276/1356	426/451
U60315	4931	G	A	missense_variant	MC002L	c.1271C>T	p.Pro424Leu	1271/1356	1271/1356	424/451
U60315	4948	A	C	missense_variant	MC002L	c.1254T>G	p.Thr418Thr	1254/1356	1254/1356	418/451
U60315	4950	T	C	missense_variant	MC002L	c.1252A>G	p.Thr418Ala	1252/1356	1252/1356	418/451
U60315	4952	A	G	missense_variant	MC002L	c.1250T>C	p.Phe417Ser	1250/1356	1250/1356	417/451
U60315	4954	T	G	missense_variant	MC002L	c.1248A>C	p.Arg416Ser	1248/1356	1248/1356	416/451
U60315	4956	T	C	missense_variant	MC002L	c.1246A>G	p.Arg416Gly	1246/1356	1246/1356	416/451
U60315	4972	A	G	missense_variant	MC002L	c.1230T>C	p.Ala410Ala	1230/1356	1230/1356	410/451
U60315	4986	C	T	missense_variant	MC002L	c.1216G>A	p.Gly406Ser	1216/1356	1216/1356	406/451
U60315	4989	T	C	missense_variant	MC002L	c.1213A>G	p.Asn405Asp	1213/1356	1213/1356	405/451
U60315	4995	C	A	start_lost	MC002L	c.1207G>T	p.Ala403Ser	1207/1356	1207/1356	403/451
U60315	5001	C	T	missense_variant	MC002L	c.1201G>A	p.Gly401Ser	1201/1356	1201/1356	401/451
U60315	5015	CTAG	C	stop_gained	MC002L	c.1184_1186delCTA	p.Thr395del	1186/1356	1184/1356	395/451
U60315	5011	AG	GT	missense_variant	MC002L	c.1190_1191delCTinsAC	p.Ala397Asp	1191/1356	1190/1356	397/451
U60315	5020	T	G	missense_variant	MC002L	c.1182A>C	p.Gly394Gly	1182/1356	1182/1356	394/451
U60315	5022	C	T	missense_variant	MC002L	c.1180G>A	p.Gly394Arg	1180/1356	1180/1356	394/451
U60315	5047	C	CGGTGGCGGAGTCGTACAATAT	missense_variant	MC002L	c.1154_1155insATATTGTACGACTCCGCCACC	p.Pro385_Pro386insTyrCysThrThrProProPro	1154/1356	1154/1356	385/451
U60315	5029	T	C	missense_variant	MC002L	c.1173A>G	p.Ala391Ala	1173/1356	1173/1356	391/451
U60315	5037	C	T	missense_variant	MC002L	c.1165G>A	p.Ala389Thr	1165/1356	1165/1356	389/451
U60315	5074	T	C	missense_variant	MC002L	c.1128A>G	p.Pro376Pro	1128/1356	1128/1356	376/451
U60315	5077	A	C	synonymous_variant	MC002L	c.1125T>G	p.Pro375Pro	1125/1356	1125/1356	375/451
U60315	5116	C	T	missense_variant	MC002L	c.1086G>A	p.Leu362Leu	1086/1356	1086/1356	362/451
U60315	5119	T	C	synonymous_variant	MC002L	c.1083A>G	p.Ala361Ala	1083/1356	1083/1356	361/451
U60315	5151	C	T	disruptive_inframe_deletion	MC002L	c.1051G>A	p.Val351Ile	1051/1356	1051/1356	351/451
U60315	5155	T	C	missense_variant	MC002L	c.1047A>G	p.Ala349Ala	1047/1356	1047/1356	349/451
U60315	5172	T	C	frameshift_variant	MC002L	c.1030A>G	p.Thr344Ala	1030/1356	1030/1356	344/451
U60315	5180	A	C	missense_variant	MC002L	c.1022T>G	p.Val341Gly	1022/1356	1022/1356	341/451
U60315	5200	G	A	frameshift_variant	MC002L	c.1002C>T	p.Leu334Leu	1002/1356	1002/1356	334/451
U60315	5230	A	G	missense_variant	MC002L	c.972T>C	p.Ile324Ile	972/1356	972/1356	324/451
U60315	5236	T	C	missense_variant	MC002L	c.966A>G	p.Glu322Glu	966/1356	966/1356	322/451
U60315	5281	A	G	synonymous_variant	MC002L	c.921T>C	p.Thr307Thr	921/1356	921/1356	307/451
U60315	5320	C	T	missense_variant	MC002L	c.882G>A	p.Glu294Glu	882/1356	882/1356	294/451
U60315	5361	C	G	missense_variant	MC002L	c.841G>C	p.Asp281His	841/1356	841/1356	281/451
U60315	5371	T	G	missense_variant	MC002L	c.831A>C	p.Pro277Pro	831/1356	831/1356	277/451
U60315	5373	G	A	missense_variant	MC002L	c.829C>T	p.Pro277Ser	829/1356	829/1356	277/451
U60315	5392	A	G	conservative_inframe_deletion	MC002L	c.810T>C	p.Ala270Ala	810/1356	810/1356	270/451
U60315	5409	T	C	missense_variant	MC002L	c.793A>G	p.Ile265Val	793/1356	793/1356	265/451
U60315	5422	A	G	missense_variant	MC002L	c.780T>C	p.Ser260Ser	780/1356	780/1356	260/451
U60315	5479	T	C	missense_variant	MC002L	c.723A>G	p.Thr241Thr	723/1356	723/1356	241/451
U60315	5488	T	C	missense_variant	MC002L	c.714A>G	p.Lys238Lys	714/1356	714/1356	238/451
U60315	5514	T	G	frameshift_variant	MC002L	c.688A>C	p.Lys230Gln	688/1356	688/1356	230/451
U60315	5516	T	G	synonymous_variant	MC002L	c.686A>C	p.Asp229Ala	686/1356	686/1356	229/451
U60315	5525	C	T	synonymous_variant	MC002L	c.677G>A	p.Arg226Lys	677/1356	677/1356	226/451
U60315	5564	T	C	missense_variant	MC002L	c.638A>G	p.Asn213Ser	638/1356	638/1356	213/451
U60315	5574	T	G	frameshift_variant	MC002L	c.628A>C	p.Ile210Leu	628/1356	628/1356	210/451
U60315	5576	C	T	missense_variant	MC002L	c.626G>A	p.Arg209Gln	626/1356	626/1356	209/451
U60315	5584	A	C	missense_variant	MC002L	c.618T>G	p.Ala206Ala	618/1356	618/1356	206/451
U60315	5619	AC	GA	synonymous_variant	MC002L	c.582_583delGTinsTC	p.Met194Ile	583/1356	582/1356	194/451
U60315	5641	C	T	synonymous_variant	MC002L	c.561G>A	p.Ser187Ser	561/1356	561/1356	187/451
U60315	5662	C	T	synonymous_variant	MC002L	c.540G>A	p.Glu180Glu	540/1356	540/1356	180/451
U60315	5677	C	A	synonymous_variant	MC002L	c.525G>T	p.Thr175Thr	525/1356	525/1356	175/451
U60315	5683	G	A	missense_variant	MC002L	c.519C>T	p.Leu173Leu	519/1356	519/1356	173/451
U60315	5692	C	T	missense_variant	MC002L	c.510G>A	p.Leu170Leu	510/1356	510/1356	170/451
U60315	5698	A	G	missense_variant	MC002L	c.504T>C	p.Phe168Phe	504/1356	504/1356	168/451
U60315	5737	T	C	missense_variant	MC002L	c.465A>G	p.Val155Val	465/1356	465/1356	155/451
U60315	5743	A	G	missense_variant	MC002L	c.459T>C	p.Tyr153Tyr	459/1356	459/1356	153/451
U60315	5749	C	G	missense_variant	MC002L	c.453G>C	p.Gly151Gly	453/1356	453/1356	151/451
U60315	5764	T	G	synonymous_variant	MC002L	c.438A>C	p.Arg146Arg	438/1356	438/1356	146/451
U60315	5779	T	C	missense_variant	MC002L	c.423A>G	p.Gly141Gly	423/1356	423/1356	141/451
U60315	5791	CC	AG	synonymous_variant	MC002L	c.410_411delGGinsCT	p.Gly137Ala	411/1356	410/1356	137/451
U60315	5800	G	A	synonymous_variant	MC002L	c.402C>T	p.Tyr134Tyr	402/1356	402/1356	134/451
U60315	5839	A	T	missense_variant	MC002L	c.363T>A	p.Ser121Ser	363/1356	363/1356	121/451
U60315	5856	AT	GC	missense_variant	MC002L	c.345_346delATinsGC	p.Ser116Pro	346/1356	345/1356	115/451
U60315	5935	G	A	missense_variant	MC002L	c.267C>T	p.Asn89Asn	267/1356	267/1356	89/451
U60315	5948	T	C	frameshift_variant	MC002L	c.254A>G	p.Glu85Gly	254/1356	254/1356	85/451
U60315	5995	A	T	missense_variant	MC002L	c.207T>A	p.Ala69Ala	207/1356	207/1356	69/451
U60315	5999	A	G	missense_variant	MC002L	c.203T>C	p.Val68Ala	203/1356	203/1356	68/451
U60315	6002	G	A	missense_variant	MC002L	c.200C>T	p.Ala67Val	200/1356	200/1356	67/451
U60315	6007	G	T	missense_variant	MC002L	c.195C>A	p.Pro65Pro	195/1356	195/1356	65/451
U60315	6014	AGC	GAT	frameshift_variant	MC002L	c.186_188delGCTinsATC	p.Leu63Ser	188/1356	186/1356	62/451
U60315	6067	C	A	missense_variant	MC002L	c.135G>T	p.Ala45Ala	135/1356	135/1356	45/451
U60315	6133	T	C	missense_variant	MC002L	c.69A>G	p.Val23Val	69/1356	69/1356	23/451
U60315	6139	C	T	missense_variant	MC002L	c.63G>A	p.Leu21Leu	63/1356	63/1356	21/451
U60315	6177	T	C	missense_variant	MC002L	c.25A>G	p.Thr9Ala	25/1356	25/1356	9/451
U60315	6209	A	G	missense_variant	MC002L-MC003L	n.6209A>G
U60315	6250	G	A	frameshift_variant	MC002L-MC003L	n.6250G>A
U60315	6299	T	C	missense_variant	MC002L-MC003L	n.6299T>C
U60315	6332	T	G	frameshift_variant	MC002L-MC003L	n.6332T>G
U60315	6346	C	A	missense_variant	MC002L-MC003L	n.6346C>A
U60315	6348	T	C	missense_variant	MC002L-MC003L	n.6348T>C
U60315	6351	G	T	synonymous_variant	MC002L-MC003L	n.6351G>T
U60315	6382	CCCTGT	C	missense_variant	MC002L-MC003L	n.6383_6387delCCTGT
U60315	6395	C	CA	missense_variant	MC002L-MC003L	n.6395_6396insA
U60315	6378	T	C	frameshift_variant	MC002L-MC003L	n.6378T>C
U60315	6380	G	T	frameshift_variant	MC002L-MC003L	n.6380G>T
U60315	6401	C	T	missense_variant	MC003L	c.1335G>A	p.Val445Val	1335/1338	1335/1338	445/445
U60315	6425	A	G	disruptive_inframe_deletion	MC003L	c.1311T>C	p.Asp437Asp	1311/1338	1311/1338	437/445
U60315	6428	G	A	synonymous_variant	MC003L	c.1308C>T	p.Val436Val	1308/1338	1308/1338	436/445
U60315	6431	A	G	synonymous_variant	MC003L	c.1305T>C	p.Leu435Leu	1305/1338	1305/1338	435/445
U60315	6435	G	A	missense_variant	MC003L	c.1301C>T	p.Ala434Val	1301/1338	1301/1338	434/445
U60315	6449	T	C	missense_variant	MC003L	c.1287A>G	p.Glu429Glu	1287/1338	1287/1338	429/445
U60315	6482	G	A	synonymous_variant	MC003L	c.1254C>T	p.Asn418Asn	1254/1338	1254/1338	418/445
U60315	6487	T	G	synonymous_variant	MC003L	c.1249A>C	p.Asn417His	1249/1338	1249/1338	417/445
U60315	6516	C	T	intergenic_region	MC003L	c.1220G>A	p.Cys407Tyr	1220/1338	1220/1338	407/445
U60315	6526	A	G	intergenic_region	MC003L	c.1210T>C	p.Phe404Leu	1210/1338	1210/1338	404/445
U60315	6536	G	A	intergenic_region	MC003L	c.1200C>T	p.Cys400Cys	1200/1338	1200/1338	400/445
U60315	6551	C	T	intergenic_region	MC003L	c.1185G>A	p.Ala395Ala	1185/1338	1185/1338	395/445
U60315	6560	C	G	intergenic_region	MC003L	c.1176G>C	p.Gly392Gly	1176/1338	1176/1338	392/445
U60315	6578	T	A	intergenic_region	MC003L	c.1158A>T	p.Ala386Ala	1158/1338	1158/1338	386/445
U60315	6586	A	G	intergenic_region	MC003L	c.1150T>C	p.Phe384Leu	1150/1338	1150/1338	384/445
U60315	6590	A	G	intergenic_region	MC003L	c.1146T>C	p.Ile382Ile	1146/1338	1146/1338	382/445
U60315	6602	T	C	intergenic_region	MC003L	c.1134A>G	p.Leu378Leu	1134/1338	1134/1338	378/445
U60315	6610	AC	GT	intergenic_region	MC003L	c.1125_1126delGTinsAC	p.377	1126/1338	1125/1338	375/445
U60315	6625	TC	GA	intergenic_region	MC003L	c.1110_1111delGAinsTC	p.Ile371Leu	1111/1338	1110/1338	370/445
U60315	6646	AGGG	A	intergenic_region	MC003L	c.1087_1089delCCC	p.Pro363del	1089/1338	1087/1338	363/445
U60315	6644	C	T	intergenic_region	MC003L	c.1092G>A	p.Ser364Ser	1092/1338	1092/1338	364/445
U60315	6661	G	T	intergenic_region	MC003L	c.1075C>A	p.Pro359Thr	1075/1338	1075/1338	359/445
U60315	6663	G	A	intergenic_region	MC003L	c.1073C>T	p.Ala358Val	1073/1338	1073/1338	358/445
U60315	6666	G	T	intergenic_region	MC003L	c.1070C>A	p.Pro357His	1070/1338	1070/1338	357/445
U60315	6668	C	T	intergenic_region	MC003L	c.1068G>A	p.Thr356Thr	1068/1338	1068/1338	356/445
U60315	6670	T	C	intergenic_region	MC003L	c.1066A>G	p.Thr356Ala	1066/1338	1066/1338	356/445
U60315	6674	G	A	intergenic_region	MC003L	c.1062C>T	p.Pro354Pro	1062/1338	1062/1338	354/445
U60315	6693	G	A	intergenic_region	MC003L	c.1043C>T	p.Ala348Val	1043/1338	1043/1338	348/445
U60315	6709	A	G	intergenic_region	MC003L	c.1027T>C	p.Ser343Pro	1027/1338	1027/1338	343/445
U60315	6711	A	G	intergenic_region	MC003L	c.1025T>C	p.Val342Ala	1025/1338	1025/1338	342/445
U60315	6714	G	C	intergenic_region	MC003L	c.1022C>G	p.Pro341Arg	1022/1338	1022/1338	341/445
U60315	6719	T	C	intergenic_region	MC003L	c.1017A>G	p.Thr339Thr	1017/1338	1017/1338	339/445
U60315	6730	T	A	intergenic_region	MC003L	c.1006A>T	p.Thr336Ser	1006/1338	1006/1338	336/445
U60315	6740	G	A	intergenic_region	MC003L	c.996C>T	p.Thr332Thr	996/1338	996/1338	332/445
U60315	6749	T	C	intergenic_region	MC003L	c.987A>G	p.Glu329Glu	987/1338	987/1338	329/445
U60315	6806	A	G	intergenic_region	MC003L	c.930T>C	p.Asn310Asn	930/1338	930/1338	310/445
U60315	6821	C	G	intergenic_region	MC003L	c.915G>C	p.Gly305Gly	915/1338	915/1338	305/445
U60315	6830	A	G	intergenic_region	MC003L	c.906T>C	p.Phe302Phe	906/1338	906/1338	302/445
U60315	6845	T	C	intergenic_region	MC003L	c.891A>G	p.Thr297Thr	891/1338	891/1338	297/445
U60315	6897	AC	GT	intergenic_region	MC003L	c.838_839delGTinsAC	p.Val280Thr	839/1338	838/1338	280/445
U60315	6905	T	C	intergenic_region	MC003L	c.831A>G	p.Leu277Leu	831/1338	831/1338	277/445
U60315	6911	T	C	intergenic_region	MC003L	c.825A>G	p.Leu275Leu	825/1338	825/1338	275/445
U60315	6962	A	G	intergenic_region	MC003L	c.774T>C	p.Asn258Asn	774/1338	774/1338	258/445
U60315	6964	T	C	intergenic_region	MC003L	c.772A>G	p.Asn258Asp	772/1338	772/1338	258/445
U60315	7028	G	A	intergenic_region	MC003L	c.708C>T	p.Ile236Ile	708/1338	708/1338	236/445
U60315	7030	T	C	intergenic_region	MC003L	c.706A>G	p.Ile236Val	706/1338	706/1338	236/445
U60315	7034	C	T	intergenic_region	MC003L	c.702G>A	p.Gly234Gly	702/1338	702/1338	234/445
U60315	7040	A	C	intergenic_region	MC003L	c.696T>G	p.Ser232Ser	696/1338	696/1338	232/445
U60315	7046	T	C	intergenic_region	MC003L	c.690A>G	p.Leu230Leu	690/1338	690/1338	230/445
U60315	7049	G	T	splice_region_variant&stop_retained_variant	MC003L	c.687C>A	p.Gly229Gly	687/1338	687/1338	229/445
U60315	7067	A	G	missense_variant	MC003L	c.669T>C	p.Leu223Leu	669/1338	669/1338	223/445
U60315	7076	G	C	synonymous_variant	MC003L	c.660C>G	p.Val220Val	660/1338	660/1338	220/445
U60315	7083	G	A	missense_variant	MC003L	c.653C>T	p.Thr218Met	653/1338	653/1338	218/445
U60315	7102	A	C	missense_variant	MC003L	c.634T>G	p.Phe212Val	634/1338	634/1338	212/445
U60315	7114	A	T	missense_variant	MC003L	c.622T>A	p.Ser208Thr	622/1338	622/1338	208/445
U60315	7118	C	T	missense_variant	MC003L	c.618G>A	p.Thr206Thr	618/1338	618/1338	206/445
U60315	7121	T	C	synonymous_variant	MC003L	c.615A>G	p.Val205Val	615/1338	615/1338	205/445
U60315	7138	C	G	synonymous_variant	MC003L	c.598G>C	p.Val200Leu	598/1338	598/1338	200/445
U60315	7145	A	T	synonymous_variant	MC003L	c.591T>A	p.Asp197Glu	591/1338	591/1338	197/445
U60315	7157	A	G	synonymous_variant	MC003L	c.579T>C	p.Ile193Ile	579/1338	579/1338	193/445
U60315	7160	C	T	synonymous_variant	MC003L	c.576G>A	p.Thr192Thr	576/1338	576/1338	192/445
U60315	7168	C	T	synonymous_variant	MC003L	c.568G>A	p.Val190Ile	568/1338	568/1338	190/445
U60315	7211	G	A	synonymous_variant	MC003L	c.525C>T	p.Val175Val	525/1338	525/1338	175/445
U60315	7213	C	T	synonymous_variant	MC003L	c.523G>A	p.Val175Ile	523/1338	523/1338	175/445
U60315	7222	TT	GC	synonymous_variant	MC003L	c.513_514delAAinsGC	p.Thr172Pro	514/1338	513/1338	171/445
U60315	7232	G	T	synonymous_variant	MC003L	c.504C>A	p.Thr168Thr	504/1338	504/1338	168/445
U60315	7258	CA	TG	synonymous_variant	MC003L	c.477_478delTGinsCA	p.Ala160Thr	478/1338	477/1338	159/445
U60315	7263	T	C	synonymous_variant	MC003L	c.473A>G	p.Asn158Ser	473/1338	473/1338	158/445
U60315	7275	G	A	synonymous_variant	MC003L	c.461C>T	p.Thr154Met	461/1338	461/1338	154/445
U60315	7294	A	T	synonymous_variant	MC003L	c.442T>A	p.Ser148Thr	442/1338	442/1338	148/445
U60315	7298	A	G	synonymous_variant	MC003L	c.438T>C	p.His146His	438/1338	438/1338	146/445
U60315	7313	A	G	synonymous_variant	MC003L	c.423T>C	p.Ile141Ile	423/1338	423/1338	141/445
U60315	7315	T	C	synonymous_variant	MC003L	c.421A>G	p.Ile141Val	421/1338	421/1338	141/445
U60315	7318	T	G	synonymous_variant	MC003L	c.418A>C	p.Met140Leu	418/1338	418/1338	140/445
U60315	7332	A	G	synonymous_variant	MC003L	c.404T>C	p.Met135Thr	404/1338	404/1338	135/445
U60315	7336	A	G	synonymous_variant	MC003L	c.400T>C	p.Tyr134His	400/1338	400/1338	134/445
U60315	7340	T	C	synonymous_variant	MC003L	c.396A>G	p.Val132Val	396/1338	396/1338	132/445
U60315	7343	C	T	synonymous_variant	MC003L	c.393G>A	p.Leu131Leu	393/1338	393/1338	131/445
U60315	7345	G	C	synonymous_variant	MC003L	c.391C>G	p.Leu131Val	391/1338	391/1338	131/445
U60315	7367	T	C	missense_variant	MC003L	c.369A>G	p.Arg123Arg	369/1338	369/1338	123/445
U60315	7370	A	G	synonymous_variant	MC003L	c.366T>C	p.Thr122Thr	366/1338	366/1338	122/445
U60315	7372	T	C	synonymous_variant	MC003L	c.364A>G	p.Thr122Ala	364/1338	364/1338	122/445
U60315	7400	T	C	synonymous_variant	MC003L	c.336A>G	p.Gln112Gln	336/1338	336/1338	112/445
U60315	7415	A	T	synonymous_variant	MC003L	c.321T>A	p.Asp107Glu	321/1338	321/1338	107/445
U60315	7441	GA	AG	missense_variant	MC003L	c.294_295delTCinsCT	p.Pro99Ser	295/1338	294/1338	98/445
U60315	7453	GAT	TGG	synonymous_variant	MC003L	c.281_283delATCinsCCA	p.HisLeu94ProMet	283/1338	281/1338	94/445
U60315	7456	GT	AC	synonymous_variant	MC003L	c.279_280delACinsGT	p.His94Tyr	280/1338	279/1338	93/445
U60315	7462	T	C	intergenic_region	MC003L	c.274A>G	p.Ser92Gly	274/1338	274/1338	92/445
U60315	7484	C	T	intergenic_region	MC003L	c.252G>A	p.Ser84Ser	252/1338	252/1338	84/445
U60315	7492	G	A	synonymous_variant	MC003L	c.244C>T	p.Leu82Leu	244/1338	244/1338	82/445
U60315	7509	T	G	synonymous_variant	MC003L	c.227A>C	p.Asn76Thr	227/1338	227/1338	76/445
U60315	7512	T	C	intergenic_region	MC003L	c.224A>G	p.Glu75Gly	224/1338	224/1338	75/445
U60315	7540	T	C	missense_variant	MC003L	c.196A>G	p.Ile66Val	196/1338	196/1338	66/445
U60315	7547	C	T	intergenic_region	MC003L	c.189G>A	p.Ala63Ala	189/1338	189/1338	63/445
U60315	7559	G	T	intergenic_region	MC003L	c.177C>A	p.Ser59Ser	177/1338	177/1338	59/445
U60315	7613	AG	GA	synonymous_variant	MC003L	c.122_123delCTinsTC	p.Ala41Val	123/1338	122/1338	41/445
U60315	7625	C	T	intergenic_region	MC003L	c.111G>A	p.Glu37Glu	111/1338	111/1338	37/445
U60315	7646	T	C	synonymous_variant	MC003L	c.90A>G	p.Val30Val	90/1338	90/1338	30/445
U60315	7650	T	G	intergenic_region	MC003L	c.86A>C	p.Gln29Pro	86/1338	86/1338	29/445
U60315	7657	C	T	missense_variant	MC003L	c.79G>A	p.Val27Ile	79/1338	79/1338	27/445
U60315	7694	G	A	synonymous_variant	MC003L	c.42C>T	p.Cys14Cys	42/1338	42/1338	14/445
U60315	7700	A	G	disruptive_inframe_deletion	MC003L	c.36T>C	p.Leu12Leu	36/1338	36/1338	12/445
U60315	7708	C	A	synonymous_variant	MC003L	c.28G>T	p.Ala10Ser	28/1338	28/1338	10/445
U60315	7803	C	T	intergenic_region	MC004L	c.432G>A	p.Ala144Ala	432/444	432/444	144/147
U60315	7809	T	C	missense_variant	MC004L	c.426A>G	p.Val142Val	426/444	426/444	142/147
U60315	7818	T	C	synonymous_variant	MC004L	c.417A>G	p.Ala139Ala	417/444	417/444	139/147
U60315	7822	G	A	conservative_inframe_insertion	MC004L	c.413C>T	p.Ala138Val	413/444	413/444	138/147
U60315	7833	C	G	synonymous_variant	MC004L	c.402G>C	p.Leu134Leu	402/444	402/444	134/147
U60315	7840	G	A	synonymous_variant	MC004L	c.395C>T	p.Ala132Val	395/444	395/444	132/147
U60315	7845	T	C	missense_variant	MC004L	c.390A>G	p.Glu130Glu	390/444	390/444	130/147
U60315	7876	T	C	synonymous_variant	MC004L	c.359A>G	p.Asn120Ser	359/444	359/444	120/147
U60315	7878	T	G	synonymous_variant	MC004L	c.357A>C	p.Ala119Ala	357/444	357/444	119/147
U60315	7880	C	A	synonymous_variant	MC004L	c.355G>T	p.Ala119Ser	355/444	355/444	119/147
U60315	7896	T	C	missense_variant	MC004L	c.339A>G	p.Leu113Leu	339/444	339/444	113/147
U60315	7932	A	G	synonymous_variant	MC004L	c.303T>C	p.Phe101Phe	303/444	303/444	101/147
U60315	7953	G	A	intergenic_region	MC004L	c.282C>T	p.Tyr94Tyr	282/444	282/444	94/147
U60315	7959	A	G	missense_variant	MC004L	c.276T>C	p.Leu92Leu	276/444	276/444	92/147
U60315	7962	T	C	disruptive_inframe_insertion	MC004L	c.273A>G	p.Thr91Thr	273/444	273/444	91/147
U60315	8046	T	C	intergenic_region	MC004L	c.189A>G	p.Ala63Ala	189/444	189/444	63/147
U60315	8049	A	G	missense_variant	MC004L	c.186T>C	p.Arg62Arg	186/444	186/444	62/147
U60315	8055	G	A	disruptive_inframe_insertion	MC004L	c.180C>T	p.Leu60Leu	180/444	180/444	60/147
U60315	8073	G	A	intergenic_region	MC004L	c.162C>T	p.Arg54Arg	162/444	162/444	54/147
U60315	8086	C	T	intergenic_region	MC004L	c.149G>A	p.Ser50Asn	149/444	149/444	50/147
U60315	8088	C	G	synonymous_variant	MC004L	c.147G>C	p.Leu49Leu	147/444	147/444	49/147
U60315	8094	G	T	disruptive_inframe_insertion	MC004L	c.141C>A	p.Asn47Lys	141/444	141/444	47/147
U60315	8096	T	C	synonymous_variant	MC004L	c.139A>G	p.Asn47Asp	139/444	139/444	47/147
U60315	8124	A	G	synonymous_variant	MC004L	c.111T>C	p.Asp37Asp	111/444	111/444	37/147
U60315	8136	C	T	missense_variant	MC004L	c.99G>A	p.Glu33Glu	99/444	99/444	33/147
U60315	8207	G	A	missense_variant	MC004L	c.28C>T	p.Leu10Leu	28/444	28/444	10/147
U60315	8225	TT	CC	missense_variant	MC004L	c.9_10delAAinsGG	p.Thr4Ala	10/444	9/444	3/147
U60315	8245	T	C	synonymous_variant	MC004L-MC005L	n.8245T>C
U60315	8252	AA	GG	missense_variant	MC004L-MC005L	n.8252_8253delAAinsGG
U60315	8271	A	C	missense_variant	MC004L-MC005L	n.8271A>C
U60315	8274	G	A	synonymous_variant	MC004L-MC005L	n.8274G>A
U60315	8280	T	C	missense_variant	MC004L-MC005L	n.8280T>C
U60315	8282	A	G	missense_variant	MC004L-MC005L	n.8282A>G
U60315	8285	A	T	disruptive_inframe_insertion	MC004L-MC005L	n.8285A>T
U60315	8293	CAA	C	synonymous_variant	MC004L-MC005L	n.8294_8295delAA
U60315	8287	A	G	intergenic_region	MC004L-MC005L	n.8287A>G
U60315	8308	CGCGAGCCAG	C	synonymous_variant	MC004L-MC005L	n.8309_8317delGCGAGCCAG
U60315	8290	G	A	intergenic_region	MC004L-MC005L	n.8290G>A
U60315	8322	G	GC	intergenic_region	MC004L-MC005L	n.8322_8323insC
U60315	8307	G	T	intergenic_region	MC004L-MC005L	n.8307G>T
U60315	8321	A	T	intergenic_region	MC004L-MC005L	n.8321A>T
U60315	8328	CT	C	intergenic_region	MC004L-MC005L	n.8329delT
U60315	8323	T	G	intergenic_region	MC004L-MC005L	n.8323T>G
U60315	8327	A	T	intergenic_region	MC004L-MC005L	n.8327A>T
U60315	8373	C	T	intergenic_region	MC004L-MC005L	n.8373C>T
U60315	8412	C	A	intergenic_region	MC004L-MC005L	n.8412C>A
U60315	8415	A	G	intergenic_region	MC004L-MC005L	n.8415A>G
U60315	8433	T	G	intergenic_region	MC004L-MC005L	n.8433T>G
U60315	8448	A	G	intergenic_region	MC004L-MC005L	n.8448A>G
U60315	8479	A	G	intergenic_region	MC004L-MC005L	n.8479A>G
U60315	8501	T	C	intergenic_region	MC005L	c.257A>G	p.Ter86Ter	257/258	257/258	86/85
U60315	8509	C	T	intergenic_region	MC005L	c.249G>A	p.Ala83Ala	249/258	249/258	83/85
U60315	8516	C	T	intergenic_region	MC005L	c.242G>A	p.Gly81Glu	242/258	242/258	81/85
U60315	8519	TT	GC	intergenic_region	MC005L	c.238_239delAAinsGC	p.Lys80Ala	239/258	238/258	80/85
U60315	8526	CCACTTCTCCGAGAGAGGCTGG	C	intergenic_region	MC005L	c.211_231delCCAGCCTCTCTCGGAGAAGTG	p.Pro71_Val77del	231/258	211/258	71/85
U60315	8525	G	T	intergenic_region	MC005L	c.233C>A	p.Ala78Asp	233/258	233/258	78/85
U60315	8549	T	C	intergenic_region	MC005L	c.209A>G	p.Glu70Gly	209/258	209/258	70/85
U60315	8552	C	T	intergenic_region	MC005L	c.206G>A	p.Gly69Glu	206/258	206/258	69/85
U60315	8558	GC	AT	intergenic_region	MC005L	c.199_200delGCinsAT	p.Ala67Ile	200/258	199/258	67/85
U60315	8581	T	C	intergenic_region	MC005L	c.177A>G	p.Gly59Gly	177/258	177/258	59/85
U60315	8586	T	G	intergenic_region	MC005L	c.172A>C	p.Arg58Arg	172/258	172/258	58/85
U60315	8593	TT	CC	intergenic_region	MC005L	c.164_165delAAinsGG	p.Glu55Gly	165/258	164/258	55/85
U60315	8597	A	G	intergenic_region	MC005L	c.161T>C	p.Val54Ala	161/258	161/258	54/85
U60315	8627	C	T	intergenic_region	MC005L	c.131G>A	p.Ser44Asn	131/258	131/258	44/85
U60315	8636	C	A	intergenic_region	MC005L	c.122G>T	p.Ser41Ile	122/258	122/258	41/85
U60315	8674	T	C	intergenic_region	MC005L	c.84A>G	p.Leu28Leu	84/258	84/258	28/85
U60315	8680	C	T	intergenic_region	MC005L	c.78G>A	p.Glu26Glu	78/258	78/258	26/85
U60315	8747	A	G	intergenic_region	MC005L	c.11T>C	p.Val4Ala	11/258	11/258	4/85
U60315	8769	C	A	intergenic_region	MC005L-MC006L	n.8769C>A
U60315	8784	CT	TG	intergenic_region	MC005L-MC006L	n.8784_8785delCTinsTG
U60315	8808	A	G	intergenic_region	MC006L	c.3512T>C	p.Val1171Ala	3512/3522	3512/3522	1171/1173
U60315	8810	A	G	intergenic_region	MC006L	c.3510T>C	p.Ser1170Ser	3510/3522	3510/3522	1170/1173
U60315	8834	C	T	intergenic_region	MC006L	c.3486G>A	p.Glu1162Glu	3486/3522	3486/3522	1162/1173
U60315	8890	GT	TC	intergenic_region	MC006L	c.3429_3430delACinsGA	p.Leu1144Met	3430/3522	3429/3522	1143/1173
U60315	8894	A	G		MC006L	c.3426T>C	p.Ser1142Ser	3426/3522	3426/3522	1142/1173
U60315	8897	T	G		MC006L	c.3423A>C	p.Ala1141Ala	3423/3522	3423/3522	1141/1173
U60315	8906	A	G		MC006L	c.3414T>C	p.Ser1138Ser	3414/3522	3414/3522	1138/1173
U60315	8969	A	G		MC006L	c.3351T>C	p.Leu1117Leu	3351/3522	3351/3522	1117/1173
U60315	8984	A	G		MC006L	c.3336T>C	p.Asp1112Asp	3336/3522	3336/3522	1112/1173
U60315	8996	A	G		MC006L	c.3324T>C	p.Asp1108Asp	3324/3522	3324/3522	1108/1173
U60315	9011	G	T		MC006L	c.3309C>A	p.Ala1103Ala	3309/3522	3309/3522	1103/1173
U60315	9035	T	C		MC006L	c.3285A>G	p.Glu1095Glu	3285/3522	3285/3522	1095/1173
U60315	9099	A	G		MC006L	c.3221T>C	p.Val1074Ala	3221/3522	3221/3522	1074/1173
U60315	9152	T	C		MC006L	c.3168A>G	p.Arg1056Arg	3168/3522	3168/3522	1056/1173
U60315	9191	G	T		MC006L	c.3129C>A	p.Ala1043Ala	3129/3522	3129/3522	1043/1173
U60315	9208	A	G		MC006L	c.3112T>C	p.Leu1038Leu	3112/3522	3112/3522	1038/1173
U60315	9224	C	T		MC006L	c.3096G>A	p.Glu1032Glu	3096/3522	3096/3522	1032/1173
U60315	9230	T	C		MC006L	c.3090A>G	p.Ala1030Ala	3090/3522	3090/3522	1030/1173
U60315	9247	A	G		MC006L	c.3073T>C	p.Ser1025Pro	3073/3522	3073/3522	1025/1173
U60315	9269	G	C		MC006L	c.3051C>G	p.Ala1017Ala	3051/3522	3051/3522	1017/1173
U60315	9279	GCG	CTA		MC006L	c.3039_3041delCGCinsTAG	p.Ala1014Ser	3041/3522	3039/3522	1013/1173
U60315	9290	T	A		MC006L	c.3030A>T	p.Leu1010Leu	3030/3522	3030/3522	1010/1173
U60315	9448	T	G		MC006L	c.2872A>C	p.Ile958Leu	2872/3522	2872/3522	958/1173
U60315	9455	C	T		MC006L	c.2865G>A	p.Glu955Glu	2865/3522	2865/3522	955/1173
U60315	9484	T	C		MC006L	c.2836A>G	p.Thr946Ala	2836/3522	2836/3522	946/1173
U60315	9509	A	G		MC006L	c.2811T>C	p.Val937Val	2811/3522	2811/3522	937/1173
U60315	9512	A	C		MC006L	c.2808T>G	p.Leu936Leu	2808/3522	2808/3522	936/1173
U60315	9515	A	C		MC006L	c.2805T>G	p.Ser935Ser	2805/3522	2805/3522	935/1173
U60315	9533	A	G		MC006L	c.2787T>C	p.Ile929Ile	2787/3522	2787/3522	929/1173
U60315	9566	C	T		MC006L	c.2754G>A	p.Ala918Ala	2754/3522	2754/3522	918/1173
U60315	9593	AA	CG		MC006L	c.2726_2727delTTinsCG	p.Val909Ala	2727/3522	2726/3522	909/1173
U60315	9601	C	T		MC006L	c.2719G>A	p.Gly907Arg	2719/3522	2719/3522	907/1173
U60315	9620	A	C		MC006L	c.2700T>G	p.Arg900Arg	2700/3522	2700/3522	900/1173
U60315	9629	C	T		MC006L	c.2691G>A	p.Lys897Lys	2691/3522	2691/3522	897/1173
U60315	9638	C	T		MC006L	c.2682G>A	p.Gln894Gln	2682/3522	2682/3522	894/1173
U60315	9655	GA	AG		MC006L	c.2664_2665delTCinsCT	p.890	2665/3522	2664/3522	888/1173
U60315	9662	T	C		MC006L	c.2658A>G	p.Pro886Pro	2658/3522	2658/3522	886/1173
U60315	9670	G	T		MC006L	c.2650C>A	p.Arg884Ser	2650/3522	2650/3522	884/1173
U60315	9680	A	C		MC006L	c.2640T>G	p.Val880Val	2640/3522	2640/3522	880/1173
U60315	9683	A	G		MC006L	c.2637T>C	p.Phe879Phe	2637/3522	2637/3522	879/1173
U60315	9686	G	A		MC006L	c.2634C>T	p.Pro878Pro	2634/3522	2634/3522	878/1173
U60315	9704	T	C		MC006L	c.2616A>G	p.Ala872Ala	2616/3522	2616/3522	872/1173
U60315	9716	AG	GT		MC006L	c.2603_2604delCTinsAC	p.Thr868Asn	2604/3522	2603/3522	868/1173
U60315	9753	T	C		MC006L	c.2567A>G	p.Asn856Ser	2567/3522	2567/3522	856/1173
U60315	9759	T	C		MC006L	c.2561A>G	p.His854Arg	2561/3522	2561/3522	854/1173
U60315	9785	C	A		MC006L	c.2535G>T	p.Ser845Ser	2535/3522	2535/3522	845/1173
U60315	9791	T	G		MC006L	c.2529A>C	p.Val843Val	2529/3522	2529/3522	843/1173
U60315	9812	G	A		MC006L	c.2508C>T	p.Val836Val	2508/3522	2508/3522	836/1173
U60315	9818	T	C		MC006L	c.2502A>G	p.Leu834Leu	2502/3522	2502/3522	834/1173
U60315	9827	G	T		MC006L	c.2493C>A	p.Thr831Thr	2493/3522	2493/3522	831/1173
U60315	9851	T	G		MC006L	c.2469A>C	p.Leu823Leu	2469/3522	2469/3522	823/1173
U60315	9862	A	G		MC006L	c.2458T>C	p.Leu820Leu	2458/3522	2458/3522	820/1173
U60315	9875	T	C		MC006L	c.2445A>G	p.Ala815Ala	2445/3522	2445/3522	815/1173
U60315	9908	C	T		MC006L	c.2412G>A	p.Glu804Glu	2412/3522	2412/3522	804/1173
U60315	9920	A	G		MC006L	c.2400T>C	p.Leu800Leu	2400/3522	2400/3522	800/1173
U60315	9944	C	A		MC006L	c.2376G>T	p.Ala792Ala	2376/3522	2376/3522	792/1173
U60315	9956	T	C		MC006L	c.2364A>G	p.Leu788Leu	2364/3522	2364/3522	788/1173
U60315	9971	A	T		MC006L	c.2349T>A	p.Asn783Lys	2349/3522	2349/3522	783/1173
U60315	9973	T	G		MC006L	c.2347A>C	p.Asn783His	2347/3522	2347/3522	783/1173
U60315	9986	T	C		MC006L	c.2334A>G	p.Thr778Thr	2334/3522	2334/3522	778/1173
U60315	10004	T	A		MC006L	c.2316A>T	p.Ser772Ser	2316/3522	2316/3522	772/1173
U60315	10049	A	G		MC006L	c.2271T>C	p.Ser757Ser	2271/3522	2271/3522	757/1173
U60315	10068	G	A		MC006L	c.2252C>T	p.Thr751Ile	2252/3522	2252/3522	751/1173
U60315	10139	T	C		MC006L	c.2181A>G	p.Val727Val	2181/3522	2181/3522	727/1173
U60315	10199	T	C		MC006L	c.2121A>G	p.Pro707Pro	2121/3522	2121/3522	707/1173
U60315	10204	T	C		MC006L	c.2116A>G	p.Met706Val	2116/3522	2116/3522	706/1173
U60315	10207	T	G		MC006L	c.2113A>C	p.Ser705Arg	2113/3522	2113/3522	705/1173
U60315	10214	C	A		MC006L	c.2106G>T	p.Thr702Thr	2106/3522	2106/3522	702/1173
U60315	10225	C	T		MC006L	c.2095G>A	p.Ala699Thr	2095/3522	2095/3522	699/1173
U60315	10238	G	A		MC006L	c.2082C>T	p.Phe694Phe	2082/3522	2082/3522	694/1173
U60315	10265	A	C		MC006L	c.2055T>G	p.Pro685Pro	2055/3522	2055/3522	685/1173
U60315	10271	G	T		MC006L	c.2049C>A	p.Asp683Glu	2049/3522	2049/3522	683/1173
U60315	10279	A	C		MC006L	c.2041T>G	p.Ser681Ala	2041/3522	2041/3522	681/1173
U60315	10281	A	G		MC006L	c.2039T>C	p.Leu680Pro	2039/3522	2039/3522	680/1173
U60315	10289	A	G		MC006L	c.2031T>C	p.Pro677Pro	2031/3522	2031/3522	677/1173
U60315	10301	A	C		MC006L	c.2019T>G	p.His673Gln	2019/3522	2019/3522	673/1173
U60315	10317	G	GACCTCGCCGGAA		MC006L	c.2002_2003insTTCCGGCGAGGT	p.Ala668delinsValProAlaArgSer	2002/3522	2002/3522	668/1173
U60315	10311	CT	GC		MC006L	c.2008_2009delAGinsGC	p.Arg670Ala	2009/3522	2008/3522	670/1173
U60315	10319	C	T		MC006L	c.2001G>A	p.Gln667Gln	2001/3522	2001/3522	667/1173
U60315	10322	T	G		MC006L	c.1998A>C	p.Ala666Ala	1998/3522	1998/3522	666/1173
U60315	10328	A	C		MC006L	c.1992T>G	p.Ser664Ser	1992/3522	1992/3522	664/1173
U60315	10330	A	C		MC006L	c.1990T>G	p.Ser664Ala	1990/3522	1990/3522	664/1173
U60315	10332	C	T		MC006L	c.1988G>A	p.Arg663Gln	1988/3522	1988/3522	663/1173
U60315	10334	T	G		MC006L	c.1986A>C	p.Ala662Ala	1986/3522	1986/3522	662/1173
U60315	10337	C	A		MC006L	c.1983G>T	p.Gln661His	1983/3522	1983/3522	661/1173
U60315	10340	A	T		MC006L	c.1980T>A	p.Val660Val	1980/3522	1980/3522	660/1173
U60315	10378	CCTG	C		MC006L	c.1939_1941delCAG	p.Gln647del	1941/3522	1939/3522	647/1173
U60315	10361	G	A		MC006L	c.1959C>T	p.Arg653Arg	1959/3522	1959/3522	653/1173
U60315	10393	CCTG	C		MC006L	c.1924_1926delCAG	p.Gln642del	1926/3522	1924/3522	642/1173
U60315	10408	CCTG	C		MC006L	c.1909_1911delCAG	p.Gln637del	1911/3522	1909/3522	637/1173
U60315	10417	CCTG	C		MC006L	c.1900_1902delCAG	p.Gln634del	1902/3522	1900/3522	634/1173
U60315	10436	CT	C		MC006L	c.1883delA	p.Gln628fs	1883/3522	1883/3522	628/1173
U60315	10439	CGCCTGCTGCGCCTGCGCCTGCTGCGCCTGCTGCGCCTGCTGCGCCTGCTGCGCCTGCTGCGCCTGCTGCGCCTG	C		MC006L	c.1807_1880delCAGGCGCAGCAGGCGCAGCAGGCGCAGCAGGCGCAGCAGGCGCAGCAGGCGCAGCAGGCGCAGGCGCAGCAGGC	p.Gln603fs	1880/3522	1807/3522	603/1173
U60315	10525	CCTG	C		MC006L	c.1792_1794delCAG	p.Gln598del	1794/3522	1792/3522	598/1173
U60315	10538	CTGT	C		MC006L	c.1779_1781delACA	p.Gln594del	1781/3522	1779/3522	593/1173
U60315	10549	CCTG	C		MC006L	c.1768_1770delCAG	p.Gln590del	1770/3522	1768/3522	590/1173
U60315	10371	A	G		MC006L	c.1949T>C	p.Val650Ala	1949/3522	1949/3522	650/1173
U60315	10564	CCTG	C		MC006L	c.1753_1755delCAG	p.Gln585del	1755/3522	1753/3522	585/1173
U60315	10579	CCTG	C		MC006L	c.1738_1740delCAG	p.Gln580del	1740/3522	1738/3522	580/1173
U60315	10389	C	T		MC006L	c.1931G>A	p.Arg644Gln	1931/3522	1931/3522	644/1173
U60315	10606	GCGC	G		MC006L	c.1711_1713delGCG	p.Ala571del	1713/3522	1711/3522	571/1173
U60315	10560	C	T		MC006L	c.1760G>A	p.Arg587Gln	1760/3522	1760/3522	587/1173
U60315	10624	CCTG	C		MC006L	c.1693_1695delCAG	p.Gln565del	1695/3522	1693/3522	565/1173
U60315	10602	G	T		MC006L	c.1718C>A	p.Ala573Glu	1718/3522	1718/3522	573/1173
U60315	10639	CCTG	C		MC006L	c.1678_1680delCAG	p.Gln560del	1680/3522	1678/3522	560/1173
U60315	10612	G	C		MC006L	c.1708C>G	p.Gln570Glu	1708/3522	1708/3522	570/1173
U60315	10633	C	T		MC006L	c.1687G>A	p.Ala563Thr	1687/3522	1687/3522	563/1173
U60315	10655	C	T		MC006L	c.1665G>A	p.Gln555Gln	1665/3522	1665/3522	555/1173
U60315	10659	GC	TG		MC006L	c.1660_1661delGCinsCA	p.Ala554Gln	1661/3522	1660/3522	554/1173
U60315	10662	TG	GT		MC006L	c.1657_1658delCAinsAC	p.Gln553Thr	1658/3522	1657/3522	553/1173
U60315	10667	T	C		MC006L	c.1653A>G	p.Ala551Ala	1653/3522	1653/3522	551/1173
U60315	10700	C	CTGAGCT		MC006L	c.1619_1620insAGCTCA	p.Gln540_Ala541insAlaGln	1619/3522	1619/3522	540/1173
U60315	10675	CC	AT		MC006L	c.1644_1645delGGinsAT	p.Ala549Ser	1645/3522	1644/3522	548/1173
U60315	10705	A	C		MC006L	c.1615T>G	p.Ser539Ala	1615/3522	1615/3522	539/1173
U60315	10710	AT	CC		MC006L	c.1609_1610delATinsGG	p.Met537Gly	1610/3522	1609/3522	537/1173
U60315	10713	T	G		MC006L	c.1607A>C	p.Glu536Ala	1607/3522	1607/3522	536/1173
U60315	10726	C	A		MC006L	c.1594G>T	p.Ala532Ser	1594/3522	1594/3522	532/1173
U60315	10764	TCTG	T		MC006L	c.1553_1555delCAG	p.Ala518del	1555/3522	1553/3522	518/1173
U60315	10728	G	A		MC006L	c.1592C>T	p.Ala531Val	1592/3522	1592/3522	531/1173
U60315	10760	T	C		MC006L	c.1560A>G	p.Ala520Ala	1560/3522	1560/3522	520/1173
U60315	10771	G	C		MC006L	c.1549C>G	p.Gln517Glu	1549/3522	1549/3522	517/1173
U60315	10778	C	T		MC006L	c.1542G>A	p.Ala514Ala	1542/3522	1542/3522	514/1173
U60315	10802	A	C		MC006L	c.1518T>G	p.Ser506Ser	1518/3522	1518/3522	506/1173
U60315	10805	C	T		MC006L	c.1515G>A	p.Gln505Gln	1515/3522	1515/3522	505/1173
U60315	10829	T	C		MC006L	c.1491A>G	p.Ala497Ala	1491/3522	1491/3522	497/1173
U60315	10838	T	C		MC006L	c.1482A>G	p.Thr494Thr	1482/3522	1482/3522	494/1173
U60315	10848	T	C		MC006L	c.1472A>G	p.Lys491Arg	1472/3522	1472/3522	491/1173
U60315	10853	T	C		MC006L	c.1467A>G	p.Ala489Ala	1467/3522	1467/3522	489/1173
U60315	10894	C	T		MC006L	c.1426G>A	p.Ala476Thr	1426/3522	1426/3522	476/1173
U60315	10916	A	G		MC006L	c.1404T>C	p.His468His	1404/3522	1404/3522	468/1173
U60315	10928	C	T		MC006L	c.1392G>A	p.Leu464Leu	1392/3522	1392/3522	464/1173
U60315	10936	G	T		MC006L	c.1384C>A	p.Leu462Ile	1384/3522	1384/3522	462/1173
U60315	10942	A	G		MC006L	c.1378T>C	p.Ser460Pro	1378/3522	1378/3522	460/1173
U60315	10973	T	C		MC006L	c.1347A>G	p.Gln449Gln	1347/3522	1347/3522	449/1173
U60315	11026	G	T		MC006L	c.1294C>A	p.Pro432Thr	1294/3522	1294/3522	432/1173
U60315	11028	C	T		MC006L	c.1292G>A	p.Arg431His	1292/3522	1292/3522	431/1173
U60315	11045	A	G		MC006L	c.1275T>C	p.Val425Val	1275/3522	1275/3522	425/1173
U60315	11081	G	A		MC006L	c.1239C>T	p.Phe413Phe	1239/3522	1239/3522	413/1173
U60315	11101	G	A		MC006L	c.1219C>T	p.Leu407Leu	1219/3522	1219/3522	407/1173
U60315	11105	G	A		MC006L	c.1215C>T	p.Phe405Phe	1215/3522	1215/3522	405/1173
U60315	11114	A	C		MC006L	c.1206T>G	p.Ala402Ala	1206/3522	1206/3522	402/1173
U60315	11132	A	G		MC006L	c.1188T>C	p.His396His	1188/3522	1188/3522	396/1173
U60315	11144	T	G		MC006L	c.1176A>C	p.Arg392Ser	1176/3522	1176/3522	392/1173
U60315	11166	A	G		MC006L	c.1154T>C	p.Leu385Pro	1154/3522	1154/3522	385/1173
U60315	11184	T	C		MC006L	c.1136A>G	p.Glu379Gly	1136/3522	1136/3522	379/1173
U60315	11187	C	A		MC006L	c.1133G>T	p.Arg378Leu	1133/3522	1133/3522	378/1173
U60315	11210	T	C		MC006L	c.1110A>G	p.Ala370Ala	1110/3522	1110/3522	370/1173
U60315	11219	G	A		MC006L	c.1101C>T	p.Thr367Thr	1101/3522	1101/3522	367/1173
U60315	11255	T	G		MC006L	c.1065A>C	p.Arg355Arg	1065/3522	1065/3522	355/1173
U60315	11264	A	G		MC006L	c.1056T>C	p.His352His	1056/3522	1056/3522	352/1173
U60315	11290	A	C		MC006L	c.1030T>G	p.Ser344Ala	1030/3522	1030/3522	344/1173
U60315	11319	GT	TG		MC006L	c.1000_1001delACinsCA	p.Thr334Gln	1001/3522	1000/3522	334/1173
U60315	11345	G	GGAA		MC006L	c.972_974dupTTC	p.Ser325dup	974/3522	974/3522	325/1173
U60315	11324	G	A		MC006L	c.996C>T	p.Phe332Phe	996/3522	996/3522	332/1173
U60315	11357	G	C		MC006L	c.963C>G	p.Ala321Ala	963/3522	963/3522	321/1173
U60315	11363	C	A		MC006L	c.957G>T	p.Ser319Ser	957/3522	957/3522	319/1173
U60315	11367	A	G		MC006L	c.953T>C	p.Leu318Pro	953/3522	953/3522	318/1173
U60315	11378	C	T		MC006L	c.942G>A	p.Pro314Pro	942/3522	942/3522	314/1173
U60315	11396	A	G		MC006L	c.924T>C	p.Pro308Pro	924/3522	924/3522	308/1173
U60315	11401	T	G		MC006L	c.919A>C	p.Met307Leu	919/3522	919/3522	307/1173
U60315	11416	T	C		MC006L	c.904A>G	p.Thr302Ala	904/3522	904/3522	302/1173
U60315	11440	C	T		MC006L	c.880G>A	p.Ala294Thr	880/3522	880/3522	294/1173
U60315	11472	T	C		MC006L	c.848A>G	p.His283Arg	848/3522	848/3522	283/1173
U60315	11542	CAGGCGCGCTCGT	C		MC006L	c.766_777delACGAGCGCGCCT	p.Thr256_Pro259del	777/3522	766/3522	256/1173
U60315	11477	A	C		MC006L	c.843T>G	p.Val281Val	843/3522	843/3522	281/1173
U60315	11522	T	C		MC006L	c.798A>G	p.Ala266Ala	798/3522	798/3522	266/1173
U60315	11559	G	A		MC006L	c.761C>T	p.Ala254Val	761/3522	761/3522	254/1173
U60315	11575	A	G		MC006L	c.745T>C	p.Phe249Leu	745/3522	745/3522	249/1173
U60315	11609	A	G		MC006L	c.711T>C	p.Ser237Ser	711/3522	711/3522	237/1173
U60315	11655	A	G		MC006L	c.665T>C	p.Val222Ala	665/3522	665/3522	222/1173
U60315	11665	CG	AC		MC006L	c.654_655delCGinsGT	p.Val219Phe	655/3522	654/3522	218/1173
U60315	11675	T	G		MC006L	c.645A>C	p.Pro215Pro	645/3522	645/3522	215/1173
U60315	11684	A	G		MC006L	c.636T>C	p.Gly212Gly	636/3522	636/3522	212/1173
U60315	11687	T	G		MC006L	c.633A>C	p.Pro211Pro	633/3522	633/3522	211/1173
U60315	11726	T	C		MC006L	c.594A>G	p.Ala198Ala	594/3522	594/3522	198/1173
U60315	11735	T	G		MC006L	c.585A>C	p.Leu195Phe	585/3522	585/3522	195/1173
U60315	11756	A	G		MC006L	c.564T>C	p.Gly188Gly	564/3522	564/3522	188/1173
U60315	11761	A	G		MC006L	c.559T>C	p.Ser187Pro	559/3522	559/3522	187/1173
U60315	11768	TG	CT		MC006L	c.551_552delCAinsAG	p.Thr184Lys	552/3522	551/3522	184/1173
U60315	11771	ATG	CGT		MC006L	c.547_549delCATinsACG	p.His183Thr	549/3522	547/3522	183/1173
U60315	11791	A	ACTC		MC006L	c.528_529insGAG	p.Leu176_Tyr177insGlu	528/3522	528/3522	176/1173
U60315	11776	A	C		MC006L	c.544T>G	p.Ser182Ala	544/3522	544/3522	182/1173
U60315	11810	G	GGACTCGAGCGCA		MC006L	c.509_510insTGCGCTCGAGTC	p.Ser170_Val171insAlaLeuGluSer	509/3522	509/3522	170/1173
U60315	11779	A	C		MC006L	c.541T>G	p.Ser181Ala	541/3522	541/3522	181/1173
U60315	11808	A	G		MC006L	c.512T>C	p.Val171Ala	512/3522	512/3522	171/1173
U60315	11822	G	C		MC006L	c.498C>G	p.Ser166Ser	498/3522	498/3522	166/1173
U60315	11854	TT	GC		MC006L	c.465_466delAAinsGC	p.Thr156Pro	466/3522	465/3522	155/1173
U60315	11869	C	T		MC006L	c.451G>A	p.Ala151Thr	451/3522	451/3522	151/1173
U60315	11894	C	T		MC006L	c.426G>A	p.Thr142Thr	426/3522	426/3522	142/1173
U60315	11897	T	C		MC006L	c.423A>G	p.Ala141Ala	423/3522	423/3522	141/1173
U60315	11902	A	G		MC006L	c.418T>C	p.Cys140Arg	418/3522	418/3522	140/1173
U60315	11915	A	G		MC006L	c.405T>C	p.Pro135Pro	405/3522	405/3522	135/1173
U60315	11948	T	G		MC006L	c.372A>C	p.Pro124Pro	372/3522	372/3522	124/1173
U60315	11969	T	C		MC006L	c.351A>G	p.Ser117Ser	351/3522	351/3522	117/1173
U60315	11990	T	C		MC006L	c.330A>G	p.Ala110Ala	330/3522	330/3522	110/1173
U60315	12014	C	T		MC006L	c.306G>A	p.Pro102Pro	306/3522	306/3522	102/1173
U60315	12041	A	G		MC006L	c.279T>C	p.Asp93Asp	279/3522	279/3522	93/1173
U60315	12065	T	C		MC006L	c.255A>G	p.Ala85Ala	255/3522	255/3522	85/1173
U60315	12084	T	C		MC006L	c.236A>G	p.Gln79Arg	236/3522	236/3522	79/1173
U60315	12161	G	T		MC006L	c.159C>A	p.Arg53Arg	159/3522	159/3522	53/1173
U60315	12182	T	C		MC006L	c.138A>G	p.Ser46Ser	138/3522	138/3522	46/1173
U60315	12193	T	G		MC006L	c.127A>C	p.Ser43Arg	127/3522	127/3522	43/1173
U60315	12219	G	A		MC006L	c.101C>T	p.Ala34Val	101/3522	101/3522	34/1173
U60315	12238	T	C		MC006L	c.82A>G	p.Ile28Val	82/3522	82/3522	28/1173
U60315	12266	G	A		MC006L	c.54C>T	p.Cys18Cys	54/3522	54/3522	18/1173
U60315	12405	C	CGATGAGCACGCGGATGTGTTGGCAACGTCTTCTCAG		MC006L-MC007L	n.12405_12406insGATGAGCACGCGGATGTGTTGGCAACGTCTTCTCAG
U60315	12412	GA	G		MC006L-MC007L	n.12413delA
U60315	12400	C	T		MC006L-MC007L	n.12400C>T
U60315	12402	T	C		MC006L-MC007L	n.12402T>C
U60315	12439	A	AGAAGTGCG		MC006L-MC007L	n.12439_12440insGAAGTGCG
U60315	12419	C	G		MC006L-MC007L	n.12419C>G
U60315	12452	CGCGCTCGGAAATGG	C		MC006L-MC007L	n.12453_12466delGCGCTCGGAAATGG
U60315	12438	T	G		MC006L-MC007L	n.12438T>G
U60315	12482	TTCCAACCTCCGGCGGC	T		MC006L-MC007L	n.12483_12498delTCCAACCTCCGGCGGC
U60315	12444	T	C		MC006L-MC007L	n.12444T>C
U60315	12520	AGCACGT	A		MC006L-MC007L	n.12521_12526delGCACGT
U60315	12467	C	A		MC006L-MC007L	n.12467C>A
U60315	12511	C	T		MC006L-MC007L	n.12511C>T
U60315	12568	T	TTGTCGC		MC006L-MC007L	n.12568_12569insTGTCGC
U60315	12594	T	TACTGCGCC		MC006L-MC007L	n.12594_12595insACTGCGCC
U60315	12597	C	CGCGCACT		MC006L-MC007L	n.12597_12598insGCGCACT
U60315	12545	T	C		MC006L-MC007L	n.12545T>C
U60315	12561	C	A		MC006L-MC007L	n.12561C>A
U60315	12602	T	C		MC006L-MC007L	n.12602T>C
U60315	12604	T	C		MC006L-MC007L	n.12604T>C
U60315	12790	T	TGTCCTC		MC007L	c.469_474dupGAGGAC	p.Asp158_Lys159insGluAsp	474/654	474/654	158/217
U60315	12634	T	C		MC007L	c.631A>G	p.Ser211Gly	631/654	631/654	211/217
U60315	12660	T	C		MC007L	c.605A>G	p.Glu202Gly	605/654	605/654	202/217
U60315	12848	C	T		MC007L	c.417G>A	p.Val139Val	417/654	417/654	139/217
U60315	12866	A	C		MC007L	c.399T>G	p.Asp133Glu	399/654	399/654	133/217
U60315	12875	A	G		MC007L	c.390T>C	p.Gly130Gly	390/654	390/654	130/217
U60315	12908	TTGC	T		MC007L	c.354_356delGCA	p.Gln119del	356/654	354/654	118/217
U60315	12877	C	T		MC007L	c.388G>A	p.Gly130Ser	388/654	388/654	130/217
U60315	12887	G	A		MC007L	c.378C>T	p.Pro126Pro	378/654	378/654	126/217
U60315	12915	A	G		MC007L	c.350T>C	p.Leu117Pro	350/654	350/654	117/217
U60315	12932	T	C		MC007L	c.333A>G	p.Glu111Glu	333/654	333/654	111/217
U60315	12965	C	A		MC007L	c.300G>T	p.Val100Val	300/654	300/654	100/217
U60315	13055	T	C		MC007L	c.210A>G	p.Ala70Ala	210/654	210/654	70/217
U60315	13113	T	C		MC007L	c.152A>G	p.His51Arg	152/654	152/654	51/217
U60315	13213	T	C		MC007L	c.52A>G	p.Ile18Val	52/654	52/654	18/217
U60315	13235	T	C		MC007L	c.30A>G	p.Ala10Ala	30/654	30/654	10/217
U60315	13241	G	T		MC007L	c.24C>A	p.Val8Val	24/654	24/654	8/217
U60315	13251	A	G		MC007L	c.14T>C	p.Leu5Pro	14/654	14/654	5/217
U60315	13300	G	A		MC007L-MC008L	n.13300G>A
U60315	13324	C	T		MC008L	c.511G>A	p.Val171Met	511/531	511/531	171/176
U60315	13331	T	C		MC008L	c.504A>G	p.Glu168Glu	504/531	504/531	168/176
U60315	13346	C	T		MC008L	c.489G>A	p.Val163Val	489/531	489/531	163/176
U60315	13361	T	C		MC008L	c.474A>G	p.Pro158Pro	474/531	474/531	158/176
U60315	13388	A	G		MC008L	c.447T>C	p.Cys149Cys	447/531	447/531	149/176
U60315	13410	AT	GC		MC008L	c.424_425delATinsGC	p.Met142Ala	425/531	424/531	142/176
U60315	13427	T	C		MC008L	c.408A>G	p.Ala136Ala	408/531	408/531	136/176
U60315	13448	G	A		MC008L	c.387C>T	p.Phe129Phe	387/531	387/531	129/176
U60315	13466	C	T		MC008L	c.369G>A	p.Thr123Thr	369/531	369/531	123/176
U60315	13519	A	T		MC008L	c.316T>A	p.Ser106Thr	316/531	316/531	106/176
U60315	13550	G	T		MC008L	c.285C>A	p.Gly95Gly	285/531	285/531	95/176
U60315	13577	G	A		MC008L	c.258C>T	p.Tyr86Tyr	258/531	258/531	86/176
U60315	13583	C	T		MC008L	c.252G>A	p.Thr84Thr	252/531	252/531	84/176
U60315	13592	T	C		MC008L	c.243A>G	p.Ala81Ala	243/531	243/531	81/176
U60315	13595	C	T		MC008L	c.240G>A	p.Arg80Arg	240/531	240/531	80/176
U60315	13607	T	C		MC008L	c.228A>G	p.Ala76Ala	228/531	228/531	76/176
U60315	13628	T	C		MC008L	c.207A>G	p.Val69Val	207/531	207/531	69/176
U60315	13718	C	T		MC008L	c.117G>A	p.Gly39Gly	117/531	117/531	39/176
U60315	13758	AA	GC		MC008L	c.76_77delTTinsGC	p.Leu26Ala	77/531	76/531	26/176
U60315	13775	C	A		MC008L	c.60G>T	p.Leu20Leu	60/531	60/531	20/176
U60315	13882	A	G		MC008L-MC009L	n.13882A>G
U60315	13885	A	C		MC008L-MC009L	n.13885A>C
U60315	13892	C	T		MC008L-MC009L	n.13892C>T
U60315	13897	GT	G		MC008L-MC009L	n.13898delT
U60315	13894	TC	CT		MC008L-MC009L	n.13894_13895delTCinsCT
U60315	13908	A	AACC		MC008L-MC009L	n.13908_13909insACC
U60315	13899	A	G		MC008L-MC009L	n.13899A>G
U60315	13917	CT	TG		MC008L-MC009L	n.13917_13918delCTinsTG
U60315	13936	T	C		MC009L	c.544A>G	p.Thr182Ala	544/555	544/555	182/184
U60315	13964	C	T		MC009L	c.516G>A	p.Ala172Ala	516/555	516/555	172/184
U60315	13970	T	G		MC009L	c.510A>C	p.Val170Val	510/555	510/555	170/184
U60315	13989	G	T		MC009L	c.491C>A	p.Pro164Gln	491/555	491/555	164/184
U60315	14000	GC	AA		MC009L	c.479_480delGCinsTT	p.Cys160Phe	480/555	479/555	160/184
U60315	14003	A	G		MC009L	c.477T>C	p.Val159Val	477/555	477/555	159/184
U60315	14021	A	G		MC009L	c.459T>C	p.Ser153Ser	459/555	459/555	153/184
U60315	14061	C	G		MC009L	c.419G>C	p.Gly140Ala	419/555	419/555	140/184
U60315	14069	T	C		MC009L	c.411A>G	p.Glu137Glu	411/555	411/555	137/184
U60315	14080	G	T		MC009L	c.400C>A	p.Arg134Arg	400/555	400/555	134/184
U60315	14084	T	C		MC009L	c.396A>G	p.Ser132Ser	396/555	396/555	132/184
U60315	14115	T	C		MC009L	c.365A>G	p.Asn122Ser	365/555	365/555	122/184
U60315	14128	T	C		MC009L	c.352A>G	p.Thr118Ala	352/555	352/555	118/184
U60315	14135	A	G		MC009L	c.345T>C	p.Cys115Cys	345/555	345/555	115/184
U60315	14138	C	T		MC009L	c.342G>A	p.Ala114Ala	342/555	342/555	114/184
U60315	14147	G	C		MC009L	c.333C>G	p.Leu111Leu	333/555	333/555	111/184
U60315	14170	T	G		MC009L	c.310A>C	p.Arg104Arg	310/555	310/555	104/184
U60315	14264	A	G		MC009L	c.216T>C	p.Arg72Arg	216/555	216/555	72/184
U60315	14279	C	T		MC009L	c.201G>A	p.Ser67Ser	201/555	201/555	67/184
U60315	14281	A	C		MC009L	c.199T>G	p.Ser67Ala	199/555	199/555	67/184
U60315	14321	T	G		MC009L	c.159A>C	p.Val53Val	159/555	159/555	53/184
U60315	14330	G	A		MC009L	c.150C>T	p.Asp50Asp	150/555	150/555	50/184
U60315	14368	A	G		MC009L	c.112T>C	p.Phe38Leu	112/555	112/555	38/184
U60315	14390	T	C		MC009L	c.90A>G	p.Leu30Leu	90/555	90/555	30/184
U60315	14396	C	A		MC009L	c.84G>T	p.Glu28Asp	84/555	84/555	28/184
U60315	14420	G	T		MC009L	c.60C>A	p.Arg20Arg	60/555	60/555	20/184
U60315	14431	A	G		MC009L	c.49T>C	p.Phe17Leu	49/555	49/555	17/184
U60315	14500	GGCTCGCGTCAGGAAGAAGCGTGCTGACGA	G		MC009L-MC010R	n.14501_14529delGCTCGCGTCAGGAAGAAGCGTGCTGACGA
U60315	14470	A	G		MC009L	c.10T>C	p.Phe4Leu	10/555	10/555	4/184
U60315	14497	G	A		MC009L-MC010R	n.14497G>A
U60315	14531	C	A		MC009L-MC010R	n.14531C>A
U60315	14569	AT	A		MC009L-MC010R	n.14570delT
U60315	14533	A	G		MC009L-MC010R	n.14533A>G
U60315	14548	T	A		MC009L-MC010R	n.14548T>A
U60315	14575	T	G		MC009L-MC010R	n.14575T>G
U60315	14591	G	A		MC009L-MC010R	n.14591G>A
U60315	14595	G	A		MC009L-MC010R	n.14595G>A
U60315	14802	T	TTTCAA		MC009L-MC010R	n.14802_14803insTTCAA
U60315	14713	G	T		MC009L-MC010R	n.14713G>T
U60315	14751	T	C		MC009L-MC010R	n.14751T>C
U60315	14833	A	G		MC009L-MC010R	n.14833A>G
U60315	14869	A	G		MC009L-MC010R	n.14869A>G
U60315	14871	A	G		MC009L-MC010R	n.14871A>G
U60315	15017	T	C		MC009L-MC010R	n.15017T>C
U60315	15049	G	A		MC009L-MC010R	n.15049G>A
U60315	15210	G	A		MC009L-MC010R	n.15210G>A
U60315	15214	T	G		MC009L-MC010R	n.15214T>G
U60315	15217	A	G		MC009L-MC010R	n.15217A>G
U60315	15381	ACG	A		MC009L-MC010R	n.15382_15383delCG
U60315	15271	G	A		MC009L-MC010R	n.15271G>A
U60315	15364	G	A		MC009L-MC010R	n.15364G>A
U60315	15392	G	C		MC009L-MC010R	n.15392G>C
U60315	15395	C	G		MC009L-MC010R	n.15395C>G
U60315	15424	C	CA		MC009L-MC010R	n.15424_15425insA
U60315	15398	C	G		MC009L-MC010R	n.15398C>G
U60315	15403	T	G		MC009L-MC010R	n.15403T>G
U60315	15482	AC	CA		MC009L-MC010R	n.15482_15483delACinsCA
U60315	15506	A	C		MC009L-MC010R	n.15506A>C
U60315	15509	AA	GC		MC009L-MC010R	n.15509_15510delAAinsGC
U60315	15512	A	G		MC009L-MC010R	n.15512A>G
U60315	15515	C	T		MC009L-MC010R	n.15515C>T
U60315	15574	C	T		MC009L-MC010R	n.15574C>T
U60315	15593	C	T		MC009L-MC010R	n.15593C>T
U60315	15607	C	A		MC009L-MC010R	n.15607C>A
U60315	15621	T	C		MC009L-MC010R	n.15621T>C
U60315	15626	G	A		MC009L-MC010R	n.15626G>A
U60315	15652	C	T		MC010R	c.23C>T	p.Ala8Val	23/222	23/222	8/73
U60315	15732	T	TTC		MC010R	c.103_104insTC	p.Ser35fs	104/222	104/222	35/73
U60315	15654	A	C		MC010R	c.25A>C	p.Arg9Arg	25/222	25/222	9/73
U60315	15813	A	AG		MC010R	c.189dupG	p.Leu64fs	190/222	190/222	64/73
U60315	15865	T	TGTG		MC010R-MC011L	n.15865_15866insGTG
U60315	15691	A	G		MC010R	c.62A>G	p.His21Arg	62/222	62/222	21/73
U60315	15800	C	A		MC010R	c.171C>A	p.Pro57Pro	171/222	171/222	57/73
U60315	15870	A	G		MC010R-MC011L	n.15870A>G
U60315	15938	TG	T		MC010R-MC011L	n.15939delG
U60315	15910	T	G		MC010R-MC011L	n.15910T>G
U60315	15915	C	T		MC010R-MC011L	n.15915C>T
U60315	15941	C	A		MC010R-MC011L	n.15941C>A
U60315	15950	C	T		MC010R-MC011L	n.15950C>T
U60315	15959	T	C		MC011L	c.886A>G	p.Met296Val	886/894	886/894	296/297
U60315	15961	G	A		MC011L	c.884C>T	p.Ser295Phe	884/894	884/894	295/297
U60315	15970	TG	GA		MC011L	c.874_875delCAinsTC	p.His292Ser	875/894	874/894	292/297
U60315	15982	A	G		MC011L	c.863T>C	p.Val288Ala	863/894	863/894	288/297
U60315	15987	G	A		MC011L	c.858C>T	p.Leu286Leu	858/894	858/894	286/297
U60315	15990	CCC	GGA		MC011L	c.853_855delGGGinsTCC	p.Gly285Ser	855/894	853/894	285/297
U60315	16004	G	C		MC011L	c.841C>G	p.His281Asp	841/894	841/894	281/297
U60315	16008	C	T		MC011L	c.837G>A	p.Ala279Ala	837/894	837/894	279/297
U60315	16015	G	A		MC011L	c.830C>T	p.Ala277Val	830/894	830/894	277/297
U60315	16017	T	G		MC011L	c.828A>C	p.Leu276Phe	828/894	828/894	276/297
U60315	16024	AT	GC		MC011L	c.820_821delATinsGC	p.Met274Ala	821/894	820/894	274/297
U60315	16029	G	A		MC011L	c.816C>T	p.Asp272Asp	816/894	816/894	272/297
U60315	16041	T	A		MC011L	c.804A>T	p.Pro268Pro	804/894	804/894	268/297
U60315	16049	CT	TC		MC011L	c.795_796delAGinsGA	p.Val266Ile	796/894	795/894	265/297
U60315	16067	C	T		MC011L	c.778G>A	p.Asp260Asn	778/894	778/894	260/297
U60315	16069	TC	CT		MC011L	c.775_776delGAinsAG	p.Asp259Ser	776/894	775/894	259/297
U60315	16072	C	T		MC011L	c.773G>A	p.Gly258Asp	773/894	773/894	258/297
U60315	16074	C	A		MC011L	c.771G>T	p.Gly257Gly	771/894	771/894	257/297
U60315	16076	C	T		MC011L	c.769G>A	p.Gly257Arg	769/894	769/894	257/297
U60315	16083	A	G		MC011L	c.762T>C	p.Asn254Asn	762/894	762/894	254/297
U60315	16100	G	A		MC011L	c.745C>T	p.Leu249Leu	745/894	745/894	249/297
U60315	16125	A	C		MC011L	c.720T>G	p.Pro240Pro	720/894	720/894	240/297
U60315	16133	G	A		MC011L	c.712C>T	p.His238Tyr	712/894	712/894	238/297
U60315	16136	T	C		MC011L	c.709A>G	p.Ile237Val	709/894	709/894	237/297
U60315	16149	G	C		MC011L	c.696C>G	p.Thr232Thr	696/894	696/894	232/297
U60315	16156	CT	TC		MC011L	c.688_689delAGinsGA	p.Ser230Asp	689/894	688/894	230/297
U60315	16161	T	C		MC011L	c.684A>G	p.Ala228Ala	684/894	684/894	228/297
U60315	16168	A	T		MC011L	c.677T>A	p.Leu226Gln	677/894	677/894	226/297
U60315	16180	G	C		MC011L	c.665C>G	p.Thr222Ser	665/894	665/894	222/297
U60315	16182	A	C		MC011L	c.663T>G	p.Phe221Leu	663/894	663/894	221/297
U60315	16188	A	G		MC011L	c.657T>C	p.Cys219Cys	657/894	657/894	219/297
U60315	16195	C	T		MC011L	c.650G>A	p.Gly217Glu	650/894	650/894	217/297
U60315	16197	GT	TC		MC011L	c.647_648delACinsGA	p.Asp216Gly	648/894	647/894	216/297
U60315	16201	T	C		MC011L	c.644A>G	p.Asp215Gly	644/894	644/894	215/297
U60315	16213	T	C		MC011L	c.632A>G	p.Asp211Gly	632/894	632/894	211/297
U60315	16240	CCGTCGCCGCCGTCGCCGCCGTTGCCGCCGTTGCCGCCGTCGCCGCCGTCGT	C		MC011L	c.554_604delACGACGGCGGCGACGGCGGCAACGGCGGCAACGGCGGCGACGGCGGCGACG	p.Asp185_Asp201del	604/894	554/894	185/297
U60315	16216	T	C		MC011L	c.629A>G	p.Asp210Gly	629/894	629/894	210/297
U60315	16225	T	C		MC011L	c.620A>G	p.Asp207Gly	620/894	620/894	207/297
U60315	16305	C	A		MC011L	c.540G>T	p.Glu180Asp	540/894	540/894	180/297
U60315	16307	C	A		MC011L	c.538G>T	p.Glu180*	538/894	538/894	180/297
U60315	16320	A	T		MC011L	c.525T>A	p.His175Gln	525/894	525/894	175/297
U60315	16324	GT	CC		MC011L	c.520_521delACinsGG	p.Thr174Gly	521/894	520/894	174/297
U60315	16329	G	A		MC011L	c.516C>T	p.Asp172Asp	516/894	516/894	172/297
U60315	16339	T	C		MC011L	c.506A>G	p.Asn169Ser	506/894	506/894	169/297
U60315	16348	TTC	CCT		MC011L	c.495_497delGAAinsAGG	p.Asn166Gly	497/894	495/894	165/297
U60315	16353	GT	TC		MC011L	c.491_492delACinsGA	p.Asp164Gly	492/894	491/894	164/297
U60315	16364	C	A		MC011L	c.481G>T	p.Val161Phe	481/894	481/894	161/297
U60315	16393	GA	TC		MC011L	c.451_452delTCinsGA	p.Ser151Asp	452/894	451/894	151/297
U60315	16403	A	G		MC011L	c.442T>C	p.Tyr148His	442/894	442/894	148/297
U60315	16417	C	T		MC011L	c.428G>A	p.Arg143Lys	428/894	428/894	143/297
U60315	16419	G	C		MC011L	c.426C>G	p.Leu142Leu	426/894	426/894	142/297
U60315	16428	CGT	AAC		MC011L	c.415_417delACGinsGTT	p.Thr139Val	417/894	415/894	139/297
U60315	16437	ACT	GGG		MC011L	c.406_408delAGTinsCCC	p.Ser136Pro	408/894	406/894	136/297
U60315	16441	G	C		MC011L	c.404C>G	p.Thr135Ser	404/894	404/894	135/297
U60315	16443	C	G		MC011L	c.402G>C	p.Gly134Gly	402/894	402/894	134/297
U60315	16446	A	G		MC011L	c.399T>C	p.Ser133Ser	399/894	399/894	133/297
U60315	16453	CC	GA		MC011L	c.391_392delGGinsTC	p.Gly131Ser	392/894	391/894	131/297
U60315	16464	T	A		MC011L	c.381A>T	p.Gly127Gly	381/894	381/894	127/297
U60315	16469	A	T		MC011L	c.376T>A	p.Phe126Ile	376/894	376/894	126/297
U60315	16480	G	T		MC011L	c.365C>A	p.Pro122Gln	365/894	365/894	122/297
U60315	16502	T	A		MC011L	c.343A>T	p.Asn115Tyr	343/894	343/894	115/297
U60315	16533	A	G		MC011L	c.312T>C	p.Gly104Gly	312/894	312/894	104/297
U60315	16536	C	T		MC011L	c.309G>A	p.Ser103Ser	309/894	309/894	103/297
U60315	16544	C	A		MC011L	c.301G>T	p.Gly101Cys	301/894	301/894	101/297
U60315	16548	TGT	CTG		MC011L	c.295_297delACAinsCAG	p.Thr99Gln	297/894	295/894	99/297
U60315	16552	AA	GG		MC011L	c.292_293delTTinsCC	p.Leu98Pro	293/894	292/894	98/297
U60315	16560	C	G		MC011L	c.285G>C	p.Leu95Leu	285/894	285/894	95/297
U60315	16573	C	T		MC011L	c.272G>A	p.Arg91Gln	272/894	272/894	91/297
U60315	16590	T	G		MC011L	c.255A>C	p.Ile85Ile	255/894	255/894	85/297
U60315	16610	C	T		MC011L	c.235G>A	p.Ala79Thr	235/894	235/894	79/297
U60315	16617	G	A		MC011L	c.228C>T	p.Asn76Asn	228/894	228/894	76/297
U60315	16647	A	C		MC011L	c.198T>G	p.Phe66Leu	198/894	198/894	66/297
U60315	16680	T	C		MC011L	c.165A>G	p.Pro55Pro	165/894	165/894	55/297
U60315	16686	C	T		MC011L	c.159G>A	p.Gly53Gly	159/894	159/894	53/297
U60315	16692	C	A		MC011L	c.153G>T	p.Gly51Gly	153/894	153/894	51/297
U60315	16695	T	C		MC011L	c.150A>G	p.Leu50Leu	150/894	150/894	50/297
U60315	16708	T	G		MC011L	c.137A>C	p.Glu46Ala	137/894	137/894	46/297
U60315	16713	T	C		MC011L	c.132A>G	p.Thr44Thr	132/894	132/894	44/297
U60315	16717	C	T		MC011L	c.128G>A	p.Ser43Asn	128/894	128/894	43/297
U60315	16721	C	G		MC011L	c.124G>C	p.Val42Leu	124/894	124/894	42/297
U60315	16759	G	A		MC011L	c.86C>T	p.Ala29Val	86/894	86/894	29/297
U60315	16782	A	C		MC011L	c.63T>G	p.Ala21Ala	63/894	63/894	21/297
U60315	16795	A	G		MC011L	c.50T>C	p.Val17Ala	50/894	50/894	17/297
U60315	16800	C	A		MC011L	c.45G>T	p.Ala15Ala	45/894	45/894	15/297
U60315	16806	T	C		MC011L	c.39A>G	p.Ala13Ala	39/894	39/894	13/297
U60315	16887	A	C		MC011L-MC012L	n.16887A>C
U60315	16915	GTGT	G		MC011L-MC012L	n.16916_16918delTGT
U60315	16897	T	G		MC011L-MC012L	n.16897T>G
U60315	16911	G	A		MC011L-MC012L	n.16911G>A
U60315	16933	AC	CA		MC011L-MC012L	n.16933_16934delACinsCA
U60315	16937	G	C		MC011L-MC012L	n.16937G>C
U60315	16939	GA	TC		MC011L-MC012L	n.16939_16940delGAinsTC
U60315	16946	TTTGGCGCTCGCAAGTCATAGCGAAAGGGAAGTTCCTTTGTTCCCGAGCCGAAGCGTGCGCTGAACGCGCAACGTTGCCTC	T		MC011L-MC012L	n.16947_17026delTTGGCGCTCGCAAGTCATAGCGAAAGGGAAGTTCCTTTGTTCCCGAGCCGAAGCGTGCGCTGAACGCGCAACGTTGCCTC
U60315	16943	GC	AG		MC011L-MC012L	n.16943_16944delGCinsAG
U60315	17029	T	C		MC011L-MC012L	n.17029T>C
U60315	17032	T	C		MC011L-MC012L	n.17032T>C
U60315	17037	G	A		MC011L-MC012L	n.17037G>A
U60315	17042	A	C		MC011L-MC012L	n.17042A>C
U60315	17045	T	G		MC011L-MC012L	n.17045T>G
U60315	17047	A	G		MC011L-MC012L	n.17047A>G
U60315	17057	A	G		MC011L-MC012L	n.17057A>G
U60315	17077	G	A		MC011L-MC012L	n.17077G>A
U60315	17084	T	C		MC011L-MC012L	n.17084T>C
U60315	17110	CGGG	C		MC011L-MC012L	n.17111_17113delGGG
U60315	17091	AT	CG		MC011L-MC012L	n.17091_17092delATinsCG
U60315	17116	C	A		MC011L-MC012L	n.17116C>A
U60315	17120	TT	CA		MC011L-MC012L	n.17120_17121delTTinsCA
U60315	17123	T	C		MC011L-MC012L	n.17123T>C
U60315	17146	TC	CG		MC011L-MC012L	n.17146_17147delTCinsCG
U60315	17156	T	C		MC011L-MC012L	n.17156T>C
U60315	17172	A	G		MC011L-MC012L	n.17172A>G
U60315	17174	C	T		MC011L-MC012L	n.17174C>T
U60315	17178	C	T		MC011L-MC012L	n.17178C>T
U60315	17186	A	T		MC012L	c.189T>A	p.Ser63Ser	189/192	189/192	63/63
U60315	17207	C	T		MC012L	c.168G>A	p.Thr56Thr	168/192	168/192	56/63
U60315	17211	T	C		MC012L	c.164A>G	p.Asn55Ser	164/192	164/192	55/63
U60315	17218	T	C		MC012L	c.157A>G	p.Lys53Glu	157/192	157/192	53/63
U60315	17222	T	C		MC012L	c.153A>G	p.Arg51Arg	153/192	153/192	51/63
U60315	17231	C	A		MC012L	c.144G>T	p.Thr48Thr	144/192	144/192	48/63
U60315	17233	T	C		MC012L	c.142A>G	p.Thr48Ala	142/192	142/192	48/63
U60315	17236	T	C		MC012L	c.139A>G	p.Arg47Gly	139/192	139/192	47/63
U60315	17241	G	A		MC012L	c.134C>T	p.Thr45Met	134/192	134/192	45/63
U60315	17261	G	A		MC012L	c.114C>T	p.Arg38Arg	114/192	114/192	38/63
U60315	17267	TG	CA		MC012L	c.107_108delCAinsTG	p.Ala36Val	108/192	107/192	36/63
U60315	17292	T	C		MC012L	c.83A>G	p.Asp28Gly	83/192	83/192	28/63
U60315	17300	T	G		MC012L	c.75A>C	p.Ser25Ser	75/192	75/192	25/63
U60315	17322	T	C		MC012L	c.53A>G	p.His18Arg	53/192	53/192	18/63
U60315	17328	A	G		MC012L	c.47T>C	p.Ile16Thr	47/192	47/192	16/63
U60315	17331	A	C		MC012L	c.44T>G	p.Leu15Arg	44/192	44/192	15/63
U60315	17364	C	CA		MC012L	c.10dupT	p.Cys4fs	10/192	10/192	4/63
U60315	17349	G	A		MC012L	c.26C>T	p.Ala9Val	26/192	26/192	9/63
U60315	17356	G	A		MC012L	c.19C>T	p.Arg7Cys	19/192	19/192	7/63
U60315	17373	A	G		MC012L	c.2T>C	p.Met1?	2/192	2/192	1/63
U60315	17389	A	C		MC012L-MC013L	n.17389A>C
U60315	17399	A	C		MC012L-MC013L	n.17399A>C
U60315	17411	A	G		MC013L	c.670T>C	p.Ser224Pro	670/681	670/681	224/226
U60315	17417	G	A		MC013L	c.664C>T	p.Pro222Ser	664/681	664/681	222/226
U60315	17428	A	G		MC013L	c.653T>C	p.Val218Ala	653/681	653/681	218/226
U60315	17449	TTC	CCT		MC013L	c.630_632delGAAinsAGG	p.Asn211Gly	632/681	630/681	210/226
U60315	17454	A	G		MC013L	c.627T>C	p.Gly209Gly	627/681	627/681	209/226
U60315	17462	G	A		MC013L	c.619C>T	p.Leu207Phe	619/681	619/681	207/226
U60315	17483	GT	AG		MC013L	c.597_598delACinsCT	p.201	598/681	597/681	199/226
U60315	17526	T	G		MC013L	c.555A>C	p.Arg185Arg	555/681	555/681	185/226
U60315	17613	G	A		MC013L	c.468C>T	p.Phe156Phe	468/681	468/681	156/226
U60315	17619	T	C		MC013L	c.462A>G	p.Ala154Ala	462/681	462/681	154/226
U60315	17622	G	A		MC013L	c.459C>T	p.Leu153Leu	459/681	459/681	153/226
U60315	17627	C	T		MC013L	c.454G>A	p.Glu152Lys	454/681	454/681	152/226
U60315	17666	T	G		MC013L	c.415A>C	p.Arg139Arg	415/681	415/681	139/226
U60315	17668	T	G		MC013L	c.413A>C	p.Glu138Ala	413/681	413/681	138/226
U60315	17677	T	G		MC013L	c.404A>C	p.Glu135Ala	404/681	404/681	135/226
U60315	17705	A	C		MC013L	c.376T>G	p.Leu126Val	376/681	376/681	126/226
U60315	17707	AG	CC		MC013L	c.373_374delCTinsGG	p.Leu125Gly	374/681	373/681	125/226
U60315	17712	C	T		MC013L	c.369G>A	p.Glu123Glu	369/681	369/681	123/226
U60315	17724	T	C		MC013L	c.357A>G	p.Gly119Gly	357/681	357/681	119/226
U60315	17739	C	T		MC013L	c.342G>A	p.Gly114Gly	342/681	342/681	114/226
U60315	17748	T	C		MC013L	c.333A>G	p.Pro111Pro	333/681	333/681	111/226
U60315	17792	AG	GA		MC013L	c.288_289delCTinsTC	p.Cys97Arg	289/681	288/681	96/226
U60315	17903	T	G		MC013L	c.178A>C	p.Arg60Arg	178/681	178/681	60/226
U60315	17925	G	A		MC013L	c.156C>T	p.Arg52Arg	156/681	156/681	52/226
U60315	17949	G	A		MC013L	c.132C>T	p.Ile44Ile	132/681	132/681	44/226
U60315	17957	T	G		MC013L	c.124A>C	p.Lys42Gln	124/681	124/681	42/226
U60315	17972	T	C		MC013L	c.109A>G	p.Thr37Ala	109/681	109/681	37/226
U60315	17974	C	T		MC013L	c.107G>A	p.Gly36Asp	107/681	107/681	36/226
U60315	18008	A	G		MC013L	c.73T>C	p.Leu25Leu	73/681	73/681	25/226
U60315	18034	TC	GA		MC013L	c.46_47delGAinsTC	p.Asp16Ser	47/681	46/681	16/226
U60315	18054	G	A		MC013L	c.27C>T	p.Leu9Leu	27/681	27/681	9/226
U60315	18130	T	C		MC013L-MC014R	n.18130T>C
U60315	18215	C	A		MC013L-MC014R	n.18215C>A
U60315	18261	C	A		MC014R	c.40C>A	p.Arg14Ser	40/444	40/444	14/147
U60315	18362	T	G		MC014R	c.141T>G	p.Val47Val	141/444	141/444	47/147
U60315	18366	GA	AG		MC014R	c.145_146delGAinsAG	p.Glu49Arg	145/444	145/444	49/147
U60315	18412	T	TGCGCGCGTGCTA		MC014R	c.198_199insTGCTAGCGCGCG	p.Ala66_Gly67insCysTerArgAla	199/444	199/444	67/147
U60315	18397	G	A		MC014R	c.176G>A	p.Arg59His	176/444	176/444	59/147
U60315	18424	AA	GG		MC014R	c.203_204delAAinsGG	p.Lys68Arg	203/444	203/444	68/147
U60315	18440	T	G		MC014R	c.219T>G	p.Gly73Gly	219/444	219/444	73/147
U60315	18494	CA	C		MC014R	c.277delA	p.Thr93fs	277/444	277/444	93/147
U60315	18449	CT	GC		MC014R	c.228_229delCTinsGC	p.Trp77Arg	228/444	228/444	76/147
U60315	18497	A	G		MC014R	c.276A>G	p.Lys92Lys	276/444	276/444	92/147
U60315	18505	A	G		MC014R	c.284A>G	p.His95Arg	284/444	284/444	95/147
U60315	18507	T	C		MC014R	c.286T>C	p.Leu96Leu	286/444	286/444	96/147
U60315	18530	T	G		MC014R	c.309T>G	p.Ala103Ala	309/444	309/444	103/147
U60315	18596	G	A		MC014R	c.375G>A	p.Arg125Arg	375/444	375/444	125/147
U60315	18663	T	G		MC014R	c.442T>G	p.Ter148Glyext*?	442/444	442/444	148/147
U60315	18689	T	C		MC014R-MC015L	n.18689T>C
U60315	18707	T	C		MC014R-MC015L	n.18707T>C
U60315	18719	G	A		MC014R-MC015L	n.18719G>A
U60315	18723	T	G		MC014R-MC015L	n.18723T>G
U60315	18727	A	C		MC014R-MC015L	n.18727A>C
U60315	18733	T	C		MC014R-MC015L	n.18733T>C
U60315	18748	AA	GC		MC014R-MC015L	n.18748_18749delAAinsGC
U60315	18771	A	C		MC014R-MC015L	n.18771A>C
U60315	18775	A	C		MC014R-MC015L	n.18775A>C
U60315	18787	T	G		MC014R-MC015L	n.18787T>G
U60315	18835	G	T		MC014R-MC015L	n.18835G>T
U60315	18841	G	A		MC014R-MC015L	n.18841G>A
U60315	18859	C	G		MC014R-MC015L	n.18859C>G
U60315	18863	T	G		MC014R-MC015L	n.18863T>G
U60315	18902	CCG	C		MC014R-MC015L	n.18903_18904delCG
U60315	18869	G	T		MC014R-MC015L	n.18869G>T
U60315	18871	C	T		MC014R-MC015L	n.18871C>T
U60315	18933	C	T		MC014R-MC015L	n.18933C>T
U60315	18940	T	C		MC014R-MC015L	n.18940T>C
U60315	18948	C	T		MC014R-MC015L	n.18948C>T
U60315	18961	G	C		MC014R-MC015L	n.18961G>C
U60315	18982	AG	CA		MC014R-MC015L	n.18982_18983delAGinsCA
U60315	19011	TC	T		MC014R-MC015L	n.19012delC
U60315	19007	GT	CC		MC014R-MC015L	n.19007_19008delGTinsCC
U60315	19016	A	G		MC014R-MC015L	n.19016A>G
U60315	19087	A	G		MC015L	c.444T>C	p.Leu148Leu	444/471	444/471	148/156
U60315	19109	G	A		MC015L	c.422C>T	p.Ala141Val	422/471	422/471	141/156
U60315	19132	T	C		MC015L	c.399A>G	p.Ile133Met	399/471	399/471	133/156
U60315	19134	T	G		MC015L	c.397A>C	p.Ile133Leu	397/471	397/471	133/156
U60315	19140	T	C		MC015L	c.391A>G	p.Thr131Ala	391/471	391/471	131/156
U60315	19186	A	G		MC015L	c.345T>C	p.Gly115Gly	345/471	345/471	115/156
U60315	19201	C	T		MC015L	c.330G>A	p.Gly110Gly	330/471	330/471	110/156
U60315	19234	A	C		MC015L	c.297T>G	p.Asn99Lys	297/471	297/471	99/156
U60315	19262	GC	AT		MC015L	c.268_269delGCinsAT	p.Ala90Met	269/471	268/471	90/156
U60315	19275	A	C		MC015L	c.256T>G	p.Tyr86Asp	256/471	256/471	86/156
U60315	19318	G	A		MC015L	c.213C>T	p.Ile71Ile	213/471	213/471	71/156
U60315	19336	C	T		MC015L	c.195G>A	p.Ala65Ala	195/471	195/471	65/156
U60315	19339	C	T		MC015L	c.192G>A	p.Leu64Leu	192/471	192/471	64/156
U60315	19351	GC	AT		MC015L	c.179_180delGCinsAT	p.Arg60His	180/471	179/471	60/156
U60315	19354	C	T		MC015L	c.177G>A	p.Ala59Ala	177/471	177/471	59/156
U60315	19380	G	A		MC015L	c.151C>T	p.Leu51Leu	151/471	151/471	51/156
U60315	19413	T	C		MC015L	c.118A>G	p.Thr40Ala	118/471	118/471	40/156
U60315	19425	TG	CA		MC015L	c.105_106delCAinsTG	p.Ser36Gly	106/471	105/471	35/156
U60315	19512	CGAGCGA	C		MC015L	c.13_18delTCGCTC	p.Ser5_Leu6del	18/471	13/471	5/156
U60315	19447	A	G		MC015L	c.84T>C	p.Ala28Ala	84/471	84/471	28/156
U60315	19504	G	T		MC015L	c.27C>A	p.Ala9Ala	27/471	27/471	9/156
U60315	19549	AGCGCGCCCGTCGTTTCTAGGCTGTCCGC	A		MC015L-MC016L	n.19550_19577delGCGCGCCCGTCGTTTCTAGGCTGTCCGC
U60315	19520	G	T		MC015L	c.11C>A	p.Pro4His	11/471	11/471	4/156
U60315	19540	G	A		MC015L-MC016L	n.19540G>A
U60315	19586	A	G		MC015L-MC016L	n.19586A>G
U60315	19605	GCGTCGAAGTCCGAGGCGCACTGGTGGTGCA	G		MC015L-MC016L	n.19606_19635delCGTCGAAGTCCGAGGCGCACTGGTGGTGCA
U60315	19588	T	G		MC015L-MC016L	n.19588T>G
U60315	19596	G	C		MC015L-MC016L	n.19596G>C
U60315	19642	C	T		MC015L-MC016L	n.19642C>T
U60315	19659	C	T		MC016L	c.627G>A	p.Thr209Thr	627/642	627/642	209/213
U60315	19737	A	C		MC016L	c.549T>G	p.Ala183Ala	549/642	549/642	183/213
U60315	19769	AT	GC		MC016L	c.516_517delATinsGC	p.Cys173Arg	517/642	516/642	172/213
U60315	19794	A	C		MC016L	c.492T>G	p.Val164Val	492/642	492/642	164/213
U60315	19806	C	A		MC016L	c.480G>T	p.Arg160Arg	480/642	480/642	160/213
U60315	19854	C	A		MC016L	c.432G>T	p.Ala144Ala	432/642	432/642	144/213
U60315	19878	T	C		MC016L	c.408A>G	p.Ile136Met	408/642	408/642	136/213
U60315	19884	T	C		MC016L	c.402A>G	p.Leu134Leu	402/642	402/642	134/213
U60315	19896	G	T		MC016L	c.390C>A	p.Pro130Pro	390/642	390/642	130/213
U60315	19940	T	G		MC016L	c.346A>C	p.Ile116Leu	346/642	346/642	116/213
U60315	19942	C	T		MC016L	c.344G>A	p.Ser115Asn	344/642	344/642	115/213
U60315	19953	A	C		MC016L	c.333T>G	p.Ala111Ala	333/642	333/642	111/213
U60315	20018	C	T		MC016L	c.268G>A	p.Val90Ile	268/642	268/642	90/213
U60315	20034	G	A		MC016L	c.252C>T	p.Ile84Ile	252/642	252/642	84/213
U60315	20055	A	C		MC016L	c.231T>G	p.Pro77Pro	231/642	231/642	77/213
U60315	20065	T	C		MC016L	c.221A>G	p.Asn74Ser	221/642	221/642	74/213
U60315	20097	A	G		MC016L	c.189T>C	p.Arg63Arg	189/642	189/642	63/213
U60315	20106	A	G		MC016L	c.180T>C	p.Leu60Leu	180/642	180/642	60/213
U60315	20138	T	C		MC016L	c.148A>G	p.Ile50Val	148/642	148/642	50/213
U60315	20142	G	A		MC016L	c.144C>T	p.Val48Val	144/642	144/642	48/213
U60315	20148	A	G		MC016L	c.138T>C	p.Cys46Cys	138/642	138/642	46/213
U60315	20151	G	A		MC016L	c.135C>T	p.Asn45Asn	135/642	135/642	45/213
U60315	20169	G	A		MC016L	c.117C>T	p.Ile39Ile	117/642	117/642	39/213
U60315	20172	T	A		MC016L	c.114A>T	p.Arg38Arg	114/642	114/642	38/213
U60315	20196	C	G		MC016L	c.90G>C	p.Val30Val	90/642	90/642	30/213
U60315	20199	A	C		MC016L	c.87T>G	p.Ser29Ser	87/642	87/642	29/213
U60315	20276	C	G		MC016L	c.10G>C	p.Ala4Pro	10/642	10/642	4/213
U60315	20276	C	G		MC017L	c.1322G>C	p.Arg441Pro	1322/1332	1322/1332	441/443
U60315	20335	A	G		MC017L	c.1263T>C	p.Ile421Ile	1263/1332	1263/1332	421/443
U60315	20353	T	C		MC017L	c.1245A>G	p.Val415Val	1245/1332	1245/1332	415/443
U60315	20407	G	T		MC017L	c.1191C>A	p.Gly397Gly	1191/1332	1191/1332	397/443
U60315	20421	T	C		MC017L	c.1177A>G	p.Ser393Gly	1177/1332	1177/1332	393/443
U60315	20428	T	C		MC017L	c.1170A>G	p.Ala390Ala	1170/1332	1170/1332	390/443
U60315	20471	A	G		MC017L	c.1127T>C	p.Val376Ala	1127/1332	1127/1332	376/443
U60315	20476	A	G		MC017L	c.1122T>C	p.Phe374Phe	1122/1332	1122/1332	374/443
U60315	20488	A	G		MC017L	c.1110T>C	p.Tyr370Tyr	1110/1332	1110/1332	370/443
U60315	20514	G	A		MC017L	c.1084C>T	p.Leu362Leu	1084/1332	1084/1332	362/443
U60315	20527	T	C		MC017L	c.1071A>G	p.Lys357Lys	1071/1332	1071/1332	357/443
U60315	20542	T	C		MC017L	c.1056A>G	p.Glu352Glu	1056/1332	1056/1332	352/443
U60315	20548	A	G		MC017L	c.1050T>C	p.Val350Val	1050/1332	1050/1332	350/443
U60315	20608	A	G		MC017L	c.990T>C	p.Arg330Arg	990/1332	990/1332	330/443
U60315	20631	T	G		MC017L	c.967A>C	p.Met323Leu	967/1332	967/1332	323/443
U60315	20680	G	A		MC017L	c.918C>T	p.His306His	918/1332	918/1332	306/443
U60315	20704	T	C		MC017L	c.894A>G	p.Glu298Glu	894/1332	894/1332	298/443
U60315	20722	T	G		MC017L	c.876A>C	p.Leu292Leu	876/1332	876/1332	292/443
U60315	20767	T	G		MC017L	c.831A>C	p.Ser277Ser	831/1332	831/1332	277/443
U60315	20800	G	A		MC017L	c.798C>T	p.Thr266Thr	798/1332	798/1332	266/443
U60315	20815	C	A		MC017L	c.783G>T	p.Ser261Ser	783/1332	783/1332	261/443
U60315	20833	A	G		MC017L	c.765T>C	p.Phe255Phe	765/1332	765/1332	255/443
U60315	20857	A	G		MC017L	c.741T>C	p.Tyr247Tyr	741/1332	741/1332	247/443
U60315	20896	T	G		MC017L	c.702A>C	p.Ile234Ile	702/1332	702/1332	234/443
U60315	21013	C	T		MC017L	c.585G>A	p.Val195Val	585/1332	585/1332	195/443
U60315	21034	T	C		MC017L	c.564A>G	p.Leu188Leu	564/1332	564/1332	188/443
U60315	21058	G	A		MC017L	c.540C>T	p.Ile180Ile	540/1332	540/1332	180/443
U60315	21064	T	C		MC017L	c.534A>G	p.Ala178Ala	534/1332	534/1332	178/443
U60315	21070	T	C		MC017L	c.528A>G	p.Leu176Leu	528/1332	528/1332	176/443
U60315	21108	A	G		MC017L	c.490T>C	p.Tyr164His	490/1332	490/1332	164/443
U60315	21176	C	T		MC017L	c.422G>A	p.Arg141Gln	422/1332	422/1332	141/443
U60315	21211	T	C		MC017L	c.387A>G	p.Glu129Glu	387/1332	387/1332	129/443
U60315	21232	G	A		MC017L	c.366C>T	p.His122His	366/1332	366/1332	122/443
U60315	21253	G	A		MC017L	c.345C>T	p.Phe115Phe	345/1332	345/1332	115/443
U60315	21256	G	A		MC017L	c.342C>T	p.Val114Val	342/1332	342/1332	114/443
U60315	21292	A	G		MC017L	c.306T>C	p.Ile102Ile	306/1332	306/1332	102/443
U60315	21295	G	A		MC017L	c.303C>T	p.Gly101Gly	303/1332	303/1332	101/443
U60315	21382	G	A		MC017L	c.216C>T	p.Tyr72Tyr	216/1332	216/1332	72/443
U60315	21411	C	T		MC017L	c.187G>A	p.Ala63Thr	187/1332	187/1332	63/443
U60315	21454	A	C		MC017L	c.144T>G	p.Pro48Pro	144/1332	144/1332	48/443
U60315	21499	A	G		MC017L	c.99T>C	p.Phe33Phe	99/1332	99/1332	33/443
U60315	21508	T	C		MC017L	c.90A>G	p.Glu30Glu	90/1332	90/1332	30/443
U60315	21533	T	C		MC017L	c.65A>G	p.Asp22Gly	65/1332	65/1332	22/443
U60315	21551	A	G		MC017L	c.47T>C	p.Val16Ala	47/1332	47/1332	16/443
U60315	21559	C	A		MC017L	c.39G>T	p.Trp13Cys	39/1332	39/1332	13/443
U60315	21636	A	G		MC017L-MC018L	n.21636A>G
U60315	21638	A	G		MC017L-MC018L	n.21638A>G
U60315	21664	A	C		MC017L-MC018L	n.21664A>C
U60315	21669	T	C		MC017L-MC018L	n.21669T>C
U60315	21678	G	T		MC017L-MC018L	n.21678G>T
U60315	21683	T	G		MC017L-MC018L	n.21683T>G
U60315	21685	C	G		MC017L-MC018L	n.21685C>G
U60315	21700	GTGAGCGGCA	G		MC017L-MC018L	n.21701_21709delTGAGCGGCA
U60315	21688	GC	AG		MC017L-MC018L	n.21688_21689delGCinsAG
U60315	21724	G	GC		MC017L-MC018L	n.21724_21725insC
U60315	21710	A	C		MC017L-MC018L	n.21710A>C
U60315	21717	C	T		MC017L-MC018L	n.21717C>T
U60315	21729	TG	AA		MC017L-MC018L	n.21729_21730delTGinsAA
U60315	21736	G	A		MC017L-MC018L	n.21736G>A
U60315	21746	C	A		MC017L-MC018L	n.21746C>A
U60315	21748	T	G		MC017L-MC018L	n.21748T>G
U60315	21750	G	A		MC017L-MC018L	n.21750G>A
U60315	21757	A	AACAACAACAAC		MC017L-MC018L	n.21757_21758insACAACAACAAC
U60315	21752	G	A		MC017L-MC018L	n.21752G>A
U60315	21756	G	A		MC017L-MC018L	n.21756G>A
U60315	21760	A	C		MC017L-MC018L	n.21760A>C
U60315	21777	CG	C		MC017L-MC018L	n.21778delG
U60315	21780	TC	T		MC017L-MC018L	n.21781delC
U60315	21763	A	C		MC017L-MC018L	n.21763A>C
U60315	21787	GA	G		MC017L-MC018L	n.21788delA
U60315	21772	T	C		MC017L-MC018L	n.21772T>C
U60315	21802	G	GAA		MC017L-MC018L	n.21802_21803insAA
U60315	21782	A	G		MC017L-MC018L	n.21782A>G
U60315	21797	G	A		MC017L-MC018L	n.21797G>A
U60315	21808	G	A		MC017L-MC018L	n.21808G>A
U60315	21813	C	T		MC017L-MC018L	n.21813C>T
U60315	21815	G	C		MC017L-MC018L	n.21815G>C
U60315	21843	A	G		MC017L-MC018L	n.21843A>G
U60315	21889	AGCGTGCGTCGTC	A		MC017L-MC018L	n.21890_21901delGCGTGCGTCGTC
U60315	21861	C	T		MC017L-MC018L	n.21861C>T
U60315	21876	G	T		MC017L-MC018L	n.21876G>T
U60315	21905	T	C		MC017L-MC018L	n.21905T>C
U60315	21913	C	T		MC018L	c.2037G>A	p.Arg679Arg	2037/2043	2037/2043	679/680
U60315	21994	C	A		MC018L	c.1956G>T	p.Ala652Ala	1956/2043	1956/2043	652/680
U60315	21999	C	T		MC018L	c.1951G>A	p.Gly651Ser	1951/2043	1951/2043	651/680
U60315	22021	G	T		MC018L	c.1929C>A	p.Val643Val	1929/2043	1929/2043	643/680
U60315	22054	T	G		MC018L	c.1896A>C	p.Arg632Arg	1896/2043	1896/2043	632/680
U60315	22065	G	T		MC018L	c.1885C>A	p.His629Asn	1885/2043	1885/2043	629/680
U60315	22078	A	C		MC018L	c.1872T>G	p.Thr624Thr	1872/2043	1872/2043	624/680
U60315	22084	C	T		MC018L	c.1866G>A	p.Gln622Gln	1866/2043	1866/2043	622/680
U60315	22090	T	C		MC018L	c.1860A>G	p.Ile620Met	1860/2043	1860/2043	620/680
U60315	22106	A	G		MC018L	c.1844T>C	p.Leu615Ser	1844/2043	1844/2043	615/680
U60315	22108	A	G		MC018L	c.1842T>C	p.Ser614Ser	1842/2043	1842/2043	614/680
U60315	22111	A	G		MC018L	c.1839T>C	p.Val613Val	1839/2043	1839/2043	613/680
U60315	22129	C	G		MC018L	c.1821G>C	p.Glu607Asp	1821/2043	1821/2043	607/680
U60315	22151	TTCGCGGCGC	T		MC018L	c.1790_1798delGCGCCGCGA	p.Ser597_Ala599del	1798/2043	1790/2043	597/680
U60315	22135	A	G		MC018L	c.1815T>C	p.Ile605Ile	1815/2043	1815/2043	605/680
U60315	22144	G	T		MC018L	c.1806C>A	p.Arg602Arg	1806/2043	1806/2043	602/680
U60315	22165	G	A		MC018L	c.1785C>T	p.Ala595Ala	1785/2043	1785/2043	595/680
U60315	22182	T	C		MC018L	c.1768A>G	p.Ser590Gly	1768/2043	1768/2043	590/680
U60315	22184	T	A		MC018L	c.1766A>T	p.Asp589Val	1766/2043	1766/2043	589/680
U60315	22189	T	C		MC018L	c.1761A>G	p.Ser587Ser	1761/2043	1761/2043	587/680
U60315	22216	T	C		MC018L	c.1734A>G	p.Ala578Ala	1734/2043	1734/2043	578/680
U60315	22270	G	C		MC018L	c.1680C>G	p.Ser560Ser	1680/2043	1680/2043	560/680
U60315	22323	T	C		MC018L	c.1627A>G	p.Ser543Gly	1627/2043	1627/2043	543/680
U60315	22369	C	T		MC018L	c.1581G>A	p.Ala527Ala	1581/2043	1581/2043	527/680
U60315	22381	T	G		MC018L	c.1569A>C	p.Pro523Pro	1569/2043	1569/2043	523/680
U60315	22490	T	C		MC018L	c.1460A>G	p.Asp487Gly	1460/2043	1460/2043	487/680
U60315	22534	C	T		MC018L	c.1416G>A	p.Glu472Glu	1416/2043	1416/2043	472/680
U60315	22540	C	T		MC018L	c.1410G>A	p.Ala470Ala	1410/2043	1410/2043	470/680
U60315	22561	T	C		MC018L	c.1389A>G	p.Val463Val	1389/2043	1389/2043	463/680
U60315	22587	T	C		MC018L	c.1363A>G	p.Thr455Ala	1363/2043	1363/2043	455/680
U60315	22609	T	C		MC018L	c.1341A>G	p.Glu447Glu	1341/2043	1341/2043	447/680
U60315	22630	G	T		MC018L	c.1320C>A	p.Leu440Leu	1320/2043	1320/2043	440/680
U60315	22642	G	A		MC018L	c.1308C>T	p.Ala436Ala	1308/2043	1308/2043	436/680
U60315	22667	G	A		MC018L	c.1283C>T	p.Ala428Val	1283/2043	1283/2043	428/680
U60315	22672	C	T		MC018L	c.1278G>A	p.Ser426Ser	1278/2043	1278/2043	426/680
U60315	22708	A	G		MC018L	c.1242T>C	p.Ser414Ser	1242/2043	1242/2043	414/680
U60315	22713	G	A		MC018L	c.1237C>T	p.His413Tyr	1237/2043	1237/2043	413/680
U60315	22744	A	G		MC018L	c.1206T>C	p.Ala402Ala	1206/2043	1206/2043	402/680
U60315	22753	C	T		MC018L	c.1197G>A	p.Gly399Gly	1197/2043	1197/2043	399/680
U60315	22762	A	G		MC018L	c.1188T>C	p.Phe396Phe	1188/2043	1188/2043	396/680
U60315	22765	G	A		MC018L	c.1185C>T	p.Ile395Ile	1185/2043	1185/2043	395/680
U60315	22771	A	G		MC018L	c.1179T>C	p.Ile393Ile	1179/2043	1179/2043	393/680
U60315	22795	G	A		MC018L	c.1155C>T	p.Asn385Asn	1155/2043	1155/2043	385/680
U60315	22949	G	A		MC018L	c.1001C>T	p.Thr334Ile	1001/2043	1001/2043	334/680
U60315	22978	G	A		MC018L	c.972C>T	p.Thr324Thr	972/2043	972/2043	324/680
U60315	22996	A	G		MC018L	c.954T>C	p.Phe318Phe	954/2043	954/2043	318/680
U60315	23011	A	G		MC018L	c.939T>C	p.Val313Val	939/2043	939/2043	313/680
U60315	23014	A	G		MC018L	c.936T>C	p.Ser312Ser	936/2043	936/2043	312/680
U60315	23017	T	A		MC018L	c.933A>T	p.Thr311Thr	933/2043	933/2043	311/680
U60315	23026	C	G		MC018L	c.924G>C	p.Val308Val	924/2043	924/2043	308/680
U60315	23052	A	G		MC018L	c.898T>C	p.Phe300Leu	898/2043	898/2043	300/680
U60315	23056	T	G		MC018L	c.894A>C	p.Gly298Gly	894/2043	894/2043	298/680
U60315	23083	C	T		MC018L	c.867G>A	p.Pro289Pro	867/2043	867/2043	289/680
U60315	23165	CGCGCGG	C		MC018L	c.779_784delCCGCGC	p.Pro260_Ala261del	784/2043	779/2043	260/680
U60315	23095	T	C		MC018L	c.855A>G	p.Val285Val	855/2043	855/2043	285/680
U60315	23196	GTGCGGA	G		MC018L	c.748_753delTCCGCA	p.Ser250_Ala251del	753/2043	748/2043	250/680
U60315	23146	T	C		MC018L	c.804A>G	p.Gly268Gly	804/2043	804/2043	268/680
U60315	23190	A	G		MC018L	c.760T>C	p.Ser254Pro	760/2043	760/2043	254/680
U60315	23214	A	G		MC018L	c.736T>C	p.Ser246Pro	736/2043	736/2043	246/680
U60315	23226	A	G		MC018L	c.724T>C	p.Ser242Pro	724/2043	724/2043	242/680
U60315	23238	A	G		MC018L	c.712T>C	p.Ser238Pro	712/2043	712/2043	238/680
U60315	23249	C	G		MC018L	c.701G>C	p.Arg234Pro	701/2043	701/2043	234/680
U60315	23262	A	G		MC018L	c.688T>C	p.Ser230Pro	688/2043	688/2043	230/680
U60315	23273	C	T		MC018L	c.677G>A	p.Arg226His	677/2043	677/2043	226/680
U60315	23276	G	A		MC018L	c.674C>T	p.Ala225Val	674/2043	674/2043	225/680
U60315	23279	GG	CA		MC018L	c.670_671delCCinsTG	p.Pro224Cys	671/2043	670/2043	224/680
U60315	23286	A	G		MC018L	c.664T>C	p.Ser222Pro	664/2043	664/2043	222/680
U60315	23313	CGGACATACATGCGGGCGCTGGCACGCACGAGGGCGCAGACGT	C		MC018L	c.595_636delACGTCTGCGCCCTCGTGCGTGCCAGCGCCCGCATGTATGTCC	p.Thr199_Ser212del	636/2043	595/2043	199/680
U60315	23299	C	T		MC018L	c.651G>A	p.Ala217Ala	651/2043	651/2043	217/680
U60315	23306	A	G		MC018L	c.644T>C	p.Val215Ala	644/2043	644/2043	215/680
U60315	23365	C	T		MC018L	c.585G>A	p.Val195Val	585/2043	585/2043	195/680
U60315	23368	T	G		MC018L	c.582A>C	p.Pro194Pro	582/2043	582/2043	194/680
U60315	23370	G	A		MC018L	c.580C>T	p.Pro194Ser	580/2043	580/2043	194/680
U60315	23401	C	T		MC018L	c.549G>A	p.Leu183Leu	549/2043	549/2043	183/680
U60315	23413	TA	GC		MC018L	c.536_537delTAinsGC	p.Leu179Arg	537/2043	536/2043	179/680
U60315	23416	C	A		MC018L	c.534G>T	p.Ala178Ala	534/2043	534/2043	178/680
U60315	23435	A	G		MC018L	c.515T>C	p.Val172Ala	515/2043	515/2043	172/680
U60315	23461	A	T		MC018L	c.489T>A	p.Gly163Gly	489/2043	489/2043	163/680
U60315	23471	A	AAGAACGCGGGCGCGCAAGTTTGCGCGCGCGCGCCGGCCTGTAAGAACGCGGTCGCGCAAGCCTGTG		MC018L	c.478_479insCACAGGCTTGCGCGACCGCGTTCTTACAGGCCGGCGCGCGCGCGCAAACTTGCGCGCCCGCGTTCT	p.Val160delinsAlaGlnAlaCysAlaThrAlaPheLeuGlnAlaGlyAlaArgAlaGlnThrCysAlaProAlaPheLeu	478/2043	478/2043	160/680
U60315	23466	C	A		MC018L	c.484G>T	p.Ala162Ser	484/2043	484/2043	162/680
U60315	23468	C	T		MC018L	c.482G>A	p.Arg161Gln	482/2043	482/2043	161/680
U60315	23476	C	T		MC018L	c.474G>A	p.Ala158Ala	474/2043	474/2043	158/680
U60315	23497	G	T		MC018L	c.453C>A	p.Gly151Gly	453/2043	453/2043	151/680
U60315	23502	T	C		MC018L	c.448A>G	p.Thr150Ala	448/2043	448/2043	150/680
U60315	23516	C	T		MC018L	c.434G>A	p.Arg145His	434/2043	434/2043	145/680
U60315	23520	C	G		MC018L	c.430G>C	p.Glu144Gln	430/2043	430/2043	144/680
U60315	23527	G	T		MC018L	c.423C>A	p.His141Gln	423/2043	423/2043	141/680
U60315	23557	A	C		MC018L	c.393T>G	p.Ser131Ser	393/2043	393/2043	131/680
U60315	23571	CCAG	C		MC018L	c.376_378delCTG	p.Leu126del	378/2043	376/2043	126/680
U60315	23562	T	C		MC018L	c.388A>G	p.Ser130Gly	388/2043	388/2043	130/680
U60315	23567	C	T		MC018L	c.383G>A	p.Gly128Glu	383/2043	383/2043	128/680
U60315	23604	T	C		MC018L	c.346A>G	p.Thr116Ala	346/2043	346/2043	116/680
U60315	23656	A	G		MC018L	c.294T>C	p.Ile98Ile	294/2043	294/2043	98/680
U60315	23674	A	G		MC018L	c.276T>C	p.Gly92Gly	276/2043	276/2043	92/680
U60315	23678	G	A		MC018L	c.272C>T	p.Pro91Leu	272/2043	272/2043	91/680
U60315	23681	C	T		MC018L	c.269G>A	p.Ser90Asn	269/2043	269/2043	90/680
U60315	23686	T	C		MC018L	c.264A>G	p.Ala88Ala	264/2043	264/2043	88/680
U60315	23690	C	T		MC018L	c.260G>A	p.Arg87Gln	260/2043	260/2043	87/680
U60315	23693	C	G		MC018L	c.257G>C	p.Gly86Ala	257/2043	257/2043	86/680
U60315	23719	A	G		MC018L	c.231T>C	p.Ser77Ser	231/2043	231/2043	77/680
U60315	23746	T	G		MC018L	c.204A>C	p.Ala68Ala	204/2043	204/2043	68/680
U60315	23748	CC	GT		MC018L	c.201_202delGGinsAC	p.Ala68Pro	202/2043	201/2043	67/680
U60315	23753	C	T		MC018L	c.197G>A	p.Arg66His	197/2043	197/2043	66/680
U60315	23762	AT	CC		MC018L	c.187_188delATinsGG	p.Ile63Gly	188/2043	187/2043	63/680
U60315	23768	A	G		MC018L	c.182T>C	p.Met61Thr	182/2043	182/2043	61/680
U60315	23803	T	G		MC018L	c.147A>C	p.Glu49Asp	147/2043	147/2043	49/680
U60315	23836	A	G		MC018L	c.114T>C	p.Pro38Pro	114/2043	114/2043	38/680
U60315	23838	G	A		MC018L	c.112C>T	p.Pro38Ser	112/2043	112/2043	38/680
U60315	23845	C	T		MC018L	c.105G>A	p.Ala35Ala	105/2043	105/2043	35/680
U60315	23853	G	A		MC018L	c.97C>T	p.Arg33Cys	97/2043	97/2043	33/680
U60315	23875	G	A		MC018L	c.75C>T	p.Phe25Phe	75/2043	75/2043	25/680
U60315	23910	GC	TG		MC018L	c.39_40delGCinsCA	p.Leu14Ile	40/2043	39/2043	13/680
U60315	23923	T	A		MC018L	c.27A>T	p.Ala9Ala	27/2043	27/2043	9/680
U60315	23929	G	A		MC018L	c.21C>T	p.Asn7Asn	21/2043	21/2043	7/680
U60315	23935	T	C		MC018L	c.15A>G	p.Glu5Glu	15/2043	15/2043	5/680
U60315	23958	T	C		MC018L-MC019L	n.23958T>C
U60315	23979	G	A		MC018L-MC019L	n.23979G>A
U60315	24007	T	G		MC019L	c.1983A>C	p.Leu661Leu	1983/1992	1983/1992	661/663
U60315	24013	C	T		MC019L	c.1977G>A	p.Glu659Glu	1977/1992	1977/1992	659/663
U60315	24024	C	G		MC019L	c.1966G>C	p.Val656Leu	1966/1992	1966/1992	656/663
U60315	24034	A	G		MC019L	c.1956T>C	p.Ser652Ser	1956/1992	1956/1992	652/663
U60315	24127	G	A		MC019L	c.1863C>T	p.His621His	1863/1992	1863/1992	621/663
U60315	24184	A	G		MC019L	c.1806T>C	p.Phe602Phe	1806/1992	1806/1992	602/663
U60315	24214	G	C		MC019L	c.1776C>G	p.Gly592Gly	1776/1992	1776/1992	592/663
U60315	24259	T	G		MC019L	c.1731A>C	p.Val577Val	1731/1992	1731/1992	577/663
U60315	24271	A	C		MC019L	c.1719T>G	p.Leu573Leu	1719/1992	1719/1992	573/663
U60315	24289	T	G		MC019L	c.1701A>C	p.Gly567Gly	1701/1992	1701/1992	567/663
U60315	24295	T	C		MC019L	c.1695A>G	p.Ala565Ala	1695/1992	1695/1992	565/663
U60315	24310	A	C		MC019L	c.1680T>G	p.Leu560Leu	1680/1992	1680/1992	560/663
U60315	24313	C	T		MC019L	c.1677G>A	p.Leu559Leu	1677/1992	1677/1992	559/663
U60315	24346	G	A		MC019L	c.1644C>T	p.Ser548Ser	1644/1992	1644/1992	548/663
U60315	24367	T	G		MC019L	c.1623A>C	p.Gly541Gly	1623/1992	1623/1992	541/663
U60315	24403	A	G		MC019L	c.1587T>C	p.Ala529Ala	1587/1992	1587/1992	529/663
U60315	24420	CA	TC		MC019L	c.1569_1570delTGinsGA	p.Val524Ile	1570/1992	1569/1992	523/663
U60315	24427	C	G		MC019L	c.1563G>C	p.Leu521Leu	1563/1992	1563/1992	521/663
U60315	24430	T	C		MC019L	c.1560A>G	p.Val520Val	1560/1992	1560/1992	520/663
U60315	24478	G	A		MC019L	c.1512C>T	p.Pro504Pro	1512/1992	1512/1992	504/663
U60315	24520	A	G		MC019L	c.1470T>C	p.Leu490Leu	1470/1992	1470/1992	490/663
U60315	24529	A	C		MC019L	c.1461T>G	p.Arg487Arg	1461/1992	1461/1992	487/663
U60315	24535	C	T		MC019L	c.1455G>A	p.Pro485Pro	1455/1992	1455/1992	485/663
U60315	24544	T	G		MC019L	c.1446A>C	p.Thr482Thr	1446/1992	1446/1992	482/663
U60315	24571	T	G		MC019L	c.1419A>C	p.Pro473Pro	1419/1992	1419/1992	473/663
U60315	24679	A	G		MC019L	c.1311T>C	p.Ser437Ser	1311/1992	1311/1992	437/663
U60315	24709	C	A		MC019L	c.1281G>T	p.Gln427His	1281/1992	1281/1992	427/663
U60315	24724	A	G		MC019L	c.1266T>C	p.Leu422Leu	1266/1992	1266/1992	422/663
U60315	24730	T	C		MC019L	c.1260A>G	p.Ala420Ala	1260/1992	1260/1992	420/663
U60315	24733	G	A		MC019L	c.1257C>T	p.Asp419Asp	1257/1992	1257/1992	419/663
U60315	24748	A	G		MC019L	c.1242T>C	p.Gly414Gly	1242/1992	1242/1992	414/663
U60315	24753	A	G		MC019L	c.1237T>C	p.Leu413Leu	1237/1992	1237/1992	413/663
U60315	24829	T	C		MC019L	c.1161A>G	p.Leu387Leu	1161/1992	1161/1992	387/663
U60315	24835	C	A		MC019L	c.1155G>T	p.Glu385Asp	1155/1992	1155/1992	385/663
U60315	24883	G	A		MC019L	c.1107C>T	p.Ala369Ala	1107/1992	1107/1992	369/663
U60315	24892	T	A		MC019L	c.1098A>T	p.Thr366Thr	1098/1992	1098/1992	366/663
U60315	24904	T	C		MC019L	c.1086A>G	p.Ala362Ala	1086/1992	1086/1992	362/663
U60315	25018	G	A		MC019L	c.972C>T	p.Asp324Asp	972/1992	972/1992	324/663
U60315	25021	T	C		MC019L	c.969A>G	p.Leu323Leu	969/1992	969/1992	323/663
U60315	25030	G	T		MC019L	c.960C>A	p.Ala320Ala	960/1992	960/1992	320/663
U60315	25039	G	T		MC019L	c.951C>A	p.Arg317Arg	951/1992	951/1992	317/663
U60315	25054	C	A		MC019L	c.936G>T	p.Leu312Leu	936/1992	936/1992	312/663
U60315	25061	T	C		MC019L	c.929A>G	p.His310Arg	929/1992	929/1992	310/663
U60315	25071	A	G		MC019L	c.919T>C	p.Leu307Leu	919/1992	919/1992	307/663
U60315	25123	G	A		MC019L	c.867C>T	p.Tyr289Tyr	867/1992	867/1992	289/663
U60315	25131	T	C		MC019L	c.859A>G	p.Ser287Gly	859/1992	859/1992	287/663
U60315	25144	G	A		MC019L	c.846C>T	p.Val282Val	846/1992	846/1992	282/663
U60315	25158	G	A		MC019L	c.832C>T	p.Arg278Cys	832/1992	832/1992	278/663
U60315	25177	G	A		MC019L	c.813C>T	p.Val271Val	813/1992	813/1992	271/663
U60315	25192	A	G		MC019L	c.798T>C	p.His266His	798/1992	798/1992	266/663
U60315	25204	C	T		MC019L	c.786G>A	p.Ala262Ala	786/1992	786/1992	262/663
U60315	25219	G	A		MC019L	c.771C>T	p.Gly257Gly	771/1992	771/1992	257/663
U60315	25222	C	A		MC019L	c.768G>T	p.Ser256Ser	768/1992	768/1992	256/663
U60315	25234	A	G		MC019L	c.756T>C	p.Phe252Phe	756/1992	756/1992	252/663
U60315	25240	G	A		MC019L	c.750C>T	p.Val250Val	750/1992	750/1992	250/663
U60315	25246	G	A		MC019L	c.744C>T	p.Gly248Gly	744/1992	744/1992	248/663
U60315	25258	A	C		MC019L	c.732T>G	p.Val244Val	732/1992	732/1992	244/663
U60315	25287	T	C		MC019L	c.703A>G	p.Thr235Ala	703/1992	703/1992	235/663
U60315	25299	T	C		MC019L	c.691A>G	p.Ser231Gly	691/1992	691/1992	231/663
U60315	25309	A	G		MC019L	c.681T>C	p.Tyr227Tyr	681/1992	681/1992	227/663
U60315	25339	C	A		MC019L	c.651G>T	p.Ala217Ala	651/1992	651/1992	217/663
U60315	25342	T	A		MC019L	c.648A>T	p.Thr216Thr	648/1992	648/1992	216/663
U60315	25344	T	C		MC019L	c.646A>G	p.Thr216Ala	646/1992	646/1992	216/663
U60315	25356	A	G		MC019L	c.634T>C	p.Leu212Leu	634/1992	634/1992	212/663
U60315	25402	A	G		MC019L	c.588T>C	p.His196His	588/1992	588/1992	196/663
U60315	25411	A	G		MC019L	c.579T>C	p.Ile193Ile	579/1992	579/1992	193/663
U60315	25431	G	T		MC019L	c.559C>A	p.Arg187Ser	559/1992	559/1992	187/663
U60315	25462	C	A		MC019L	c.528G>T	p.Gly176Gly	528/1992	528/1992	176/663
U60315	25477	A	C		MC019L	c.513T>G	p.Val171Val	513/1992	513/1992	171/663
U60315	25498	G	C		MC019L	c.492C>G	p.Leu164Leu	492/1992	492/1992	164/663
U60315	25507	A	G		MC019L	c.483T>C	p.Arg161Arg	483/1992	483/1992	161/663
U60315	25528	G	A		MC019L	c.462C>T	p.Phe154Phe	462/1992	462/1992	154/663
U60315	25533	T	C		MC019L	c.457A>G	p.Thr153Ala	457/1992	457/1992	153/663
U60315	25539	GT	AC		MC019L	c.450_451delACinsGT	p.152	451/1992	450/1992	150/663
U60315	25552	A	G		MC019L	c.438T>C	p.Tyr146Tyr	438/1992	438/1992	146/663
U60315	25573	T	C		MC019L	c.417A>G	p.Gln139Gln	417/1992	417/1992	139/663
U60315	25588	A	G		MC019L	c.402T>C	p.Ile134Ile	402/1992	402/1992	134/663
U60315	25603	A	G		MC019L	c.387T>C	p.Leu129Leu	387/1992	387/1992	129/663
U60315	25606	T	C		MC019L	c.384A>G	p.Gly128Gly	384/1992	384/1992	128/663
U60315	25633	T	C		MC019L	c.357A>G	p.Ala119Ala	357/1992	357/1992	119/663
U60315	25651	A	G		MC019L	c.339T>C	p.Asn113Asn	339/1992	339/1992	113/663
U60315	25671	T	G		MC019L	c.319A>C	p.Arg107Arg	319/1992	319/1992	107/663
U60315	25696	T	A		MC019L	c.294A>T	p.Thr98Thr	294/1992	294/1992	98/663
U60315	25699	T	C		MC019L	c.291A>G	p.Ala97Ala	291/1992	291/1992	97/663
U60315	25702	T	G		MC019L	c.288A>C	p.Ser96Ser	288/1992	288/1992	96/663
U60315	25717	G	A		MC019L	c.273C>T	p.Phe91Phe	273/1992	273/1992	91/663
U60315	25726	G	A		MC019L	c.264C>T	p.Asp88Asp	264/1992	264/1992	88/663
U60315	25747	C	G		MC019L	c.243G>C	p.Val81Val	243/1992	243/1992	81/663
U60315	25765	T	C		MC019L	c.225A>G	p.Pro75Pro	225/1992	225/1992	75/663
U60315	25777	T	C		MC019L	c.213A>G	p.Glu71Glu	213/1992	213/1992	71/663
U60315	25793	G	T		MC019L	c.197C>A	p.Ala66Glu	197/1992	197/1992	66/663
U60315	25798	A	G		MC019L	c.192T>C	p.Leu64Leu	192/1992	192/1992	64/663
U60315	25807	A	C		MC019L	c.183T>G	p.Ala61Ala	183/1992	183/1992	61/663
U60315	25816	T	C		MC019L	c.174A>G	p.Leu58Leu	174/1992	174/1992	58/663
U60315	25828	A	C		MC019L	c.162T>G	p.Arg54Arg	162/1992	162/1992	54/663
U60315	25864	G	C		MC019L	c.126C>G	p.Val42Val	126/1992	126/1992	42/663
U60315	25891	G	A		MC019L	c.99C>T	p.Tyr33Tyr	99/1992	99/1992	33/663
U60315	25912	T	C		MC019L	c.78A>G	p.Lys26Lys	78/1992	78/1992	26/663
U60315	25923	T	C		MC019L	c.67A>G	p.Thr23Ala	67/1992	67/1992	23/663
U60315	25943	T	C		MC019L	c.47A>G	p.Asp16Gly	47/1992	47/1992	16/663
U60315	25947	T	C		MC019L	c.43A>G	p.Ser15Gly	43/1992	43/1992	15/663
U60315	25949	G	T		MC019L	c.41C>A	p.Ala14Asp	41/1992	41/1992	14/663
U60315	25951	T	G		MC019L	c.39A>C	p.Arg13Arg	39/1992	39/1992	13/663
U60315	26033	TC	T		MC019L-MC020L	n.26034delC
U60315	25954	C	G		MC019L	c.36G>C	p.Ala12Ala	36/1992	36/1992	12/663
U60315	26026	A	C		MC019L-MC020L	n.26026A>C
U60315	26036	TC	GA		MC019L-MC020L	n.26036_26037delTCinsGA
U60315	26044	GCGGC	G		MC019L-MC020L	n.26045_26048delCGGC
U60315	26039	A	C		MC019L-MC020L	n.26039A>C
U60315	26041	G	C		MC019L-MC020L	n.26041G>C
U60315	26050	CA	AG		MC019L-MC020L	n.26050_26051delCAinsAG
U60315	26053	T	C		MC019L-MC020L	n.26053T>C
U60315	26055	TC	GA		MC019L-MC020L	n.26055_26056delTCinsGA
U60315	26062	A	AC		MC019L-MC020L	n.26062_26063insC
U60315	26082	CCGAGCGCA	C		MC019L-MC020L	n.26083_26090delCGAGCGCA
U60315	26060	T	G		MC019L-MC020L	n.26060T>G
U60315	26106	C	CA		MC019L-MC020L	n.26106_26107insA
U60315	26072	C	T		MC019L-MC020L	n.26072C>T
U60315	26098	T	C		MC019L-MC020L	n.26098T>C
U60315	26107	TCT	GGG		MC019L-MC020L	n.26107_26109delTCTinsGGG
U60315	26110	C	A		MC019L-MC020L	n.26110C>A
U60315	26121	CCGGA	C		MC019L-MC020L	n.26122_26125delCGGA
U60315	26113	GG	CA		MC019L-MC020L	n.26113_26114delGGinsCA
U60315	26126	G	T		MC019L-MC020L	n.26126G>T
U60315	26145	TG	CC		MC019L-MC020L	n.26145_26146delTGinsCC
U60315	26148	AG	TT		MC019L-MC020L	n.26148_26149delAGinsTT
U60315	26156	ACCTTGGCCACGTGTTT	A		MC019L-MC020L	n.26157_26172delCCTTGGCCACGTGTTT
U60315	26153	G	C		MC019L-MC020L	n.26153G>C
U60315	26173	C	A		MC019L-MC020L	n.26173C>A
U60315	26178	C	A		MC019L-MC020L	n.26178C>A
U60315	26181	GA	CC		MC019L-MC020L	n.26181_26182delGAinsCC
U60315	26192	A	AG		MC019L-MC020L	n.26192_26193insG
U60315	26190	C	A		MC019L-MC020L	n.26190C>A
U60315	26200	A	C		MC019L-MC020L	n.26200A>C
U60315	26203	CA	AC		MC019L-MC020L	n.26203_26204delCAinsAC
U60315	26225	T	A		MC020L	c.408A>T	p.Ala136Ala	408/420	408/420	136/139
U60315	26248	C	T		MC020L	c.385G>A	p.Val129Ile	385/420	385/420	129/139
U60315	26250	T	G		MC020L	c.383A>C	p.Asp128Ala	383/420	383/420	128/139
U60315	26252	C	A		MC020L	c.381G>T	p.Ser127Ser	381/420	381/420	127/139
U60315	26264	G	A		MC020L	c.369C>T	p.Pro123Pro	369/420	369/420	123/139
U60315	26272	G	T		MC020L	c.361C>A	p.Leu121Ile	361/420	361/420	121/139
U60315	26306	G	A		MC020L	c.327C>T	p.Cys109Cys	327/420	327/420	109/139
U60315	26315	T	G		MC020L	c.318A>C	p.Gly106Gly	318/420	318/420	106/139
U60315	26354	G	T		MC020L	c.279C>A	p.His93Gln	279/420	279/420	93/139
U60315	26377	A	G		MC020L	c.256T>C	p.Leu86Leu	256/420	256/420	86/139
U60315	26393	T	C		MC020L	c.240A>G	p.Thr80Thr	240/420	240/420	80/139
U60315	26395	T	C		MC020L	c.238A>G	p.Thr80Ala	238/420	238/420	80/139
U60315	26426	C	G		MC020L	c.207G>C	p.Met69Ile	207/420	207/420	69/139
U60315	26435	A	G		MC020L	c.198T>C	p.Gly66Gly	198/420	198/420	66/139
U60315	26444	A	G		MC020L	c.189T>C	p.Asn63Asn	189/420	189/420	63/139
U60315	26461	G	C		MC020L	c.172C>G	p.Leu58Val	172/420	172/420	58/139
U60315	26480	C	A		MC020L	c.153G>T	p.Leu51Phe	153/420	153/420	51/139
U60315	26486	G	A		MC020L	c.147C>T	p.Ser49Ser	147/420	147/420	49/139
U60315	26490	G	T		MC020L	c.143C>A	p.Ala48Glu	143/420	143/420	48/139
U60315	26532	CGCGGAA	C		MC020L	c.95_100delTTCCGC	p.Leu32_Pro33del	100/420	95/420	32/139
U60315	26547	T	TCTCCAG		MC020L	c.85_86insCTGGAG	p.Lys29delinsThrGlyGlu	85/420	85/420	29/139
U60315	26500	A	G		MC020L	c.133T>C	p.Cys45Arg	133/420	133/420	45/139
U60315	26519	A	G		MC020L	c.114T>C	p.Leu38Leu	114/420	114/420	38/139
U60315	26548	T	C		MC020L	c.85A>G	p.Lys29Glu	85/420	85/420	29/139
U60315	26554	GC	AA		MC020L	c.78_79delGCinsTT	p.GluLeu26AspPhe	79/420	78/420	26/139
U60315	26558	C	T		MC020L	c.75G>A	p.Ala25Ala	75/420	75/420	25/139
U60315	26562	T	C		MC020L	c.71A>G	p.His24Arg	71/420	71/420	24/139
U60315	26566	A	C		MC020L	c.67T>G	p.Cys23Gly	67/420	67/420	23/139
U60315	26571	G	A		MC020L	c.62C>T	p.Ala21Val	62/420	62/420	21/139
U60315	26573	G	T		MC020L	c.60C>A	p.Pro20Pro	60/420	60/420	20/139
U60315	26578	A	G		MC020L	c.55T>C	p.Ser19Pro	55/420	55/420	19/139
U60315	26608	G	C		MC020L	c.25C>G	p.Pro9Ala	25/420	25/420	9/139
U60315	26610	AA	GG		MC020L	c.22_23delTTinsCC	p.Leu8Pro	23/420	22/420	8/139
U60315	26616	T	C		MC020L	c.17A>G	p.His6Arg	17/420	17/420	6/139
U60315	26619	T	C		MC020L	c.14A>G	p.Asn5Ser	14/420	14/420	5/139
U60315	26633	A	G		MC020L-MC021L	n.26633A>G
U60315	26654	C	CT		MC020L-MC021L	n.26654_26655insT
U60315	26648	C	G		MC020L-MC021L	n.26648C>G
U60315	26652	G	T		MC020L-MC021L	n.26652G>T
U60315	26673	GT	AG		MC021L	c.1155_1156delACinsCT	p.Pro386Ser	1156/1167	1155/1167	385/388
U60315	26695	T	C		MC021L	c.1134A>G	p.Pro378Pro	1134/1167	1134/1167	378/388
U60315	26699	G	A		MC021L	c.1130C>T	p.Pro377Leu	1130/1167	1130/1167	377/388
U60315	26758	A	G		MC021L	c.1071T>C	p.Leu357Leu	1071/1167	1071/1167	357/388
U60315	26773	T	C		MC021L	c.1056A>G	p.Ala352Ala	1056/1167	1056/1167	352/388
U60315	26775	C	T		MC021L	c.1054G>A	p.Ala352Thr	1054/1167	1054/1167	352/388
U60315	26779	C	T		MC021L	c.1050G>A	p.Glu350Glu	1050/1167	1050/1167	350/388
U60315	26791	A	G		MC021L	c.1038T>C	p.Phe346Phe	1038/1167	1038/1167	346/388
U60315	26830	C	T		MC021L	c.999G>A	p.Met333Ile	999/1167	999/1167	333/388
U60315	26840	C	T		MC021L	c.989G>A	p.Ser330Asn	989/1167	989/1167	330/388
U60315	26843	G	C		MC021L	c.986C>G	p.Thr329Ser	986/1167	986/1167	329/388
U60315	26866	C	A		MC021L	c.963G>T	p.Val321Val	963/1167	963/1167	321/388
U60315	26892	C	T		MC021L	c.937G>A	p.Val313Ile	937/1167	937/1167	313/388
U60315	26905	A	G		MC021L	c.924T>C	p.Ala308Ala	924/1167	924/1167	308/388
U60315	27043	T	C		MC021L	c.786A>G	p.Glu262Glu	786/1167	786/1167	262/388
U60315	27090	GT	TG		MC021L	c.738_739delACinsCA	p.Gln247Lys	739/1167	738/1167	246/388
U60315	27103	G	A		MC021L	c.726C>T	p.Asp242Asp	726/1167	726/1167	242/388
U60315	27115	T	C		MC021L	c.714A>G	p.Pro238Pro	714/1167	714/1167	238/388
U60315	27130	T	C		MC021L	c.699A>G	p.Leu233Leu	699/1167	699/1167	233/388
U60315	27145	A	G		MC021L	c.684T>C	p.Thr228Thr	684/1167	684/1167	228/388
U60315	27154	A	G		MC021L	c.675T>C	p.Ala225Ala	675/1167	675/1167	225/388
U60315	27169	C	A		MC021L	c.660G>T	p.Ala220Ala	660/1167	660/1167	220/388
U60315	27175	C	T		MC021L	c.654G>A	p.Val218Val	654/1167	654/1167	218/388
U60315	27178	A	G		MC021L	c.651T>C	p.Ala217Ala	651/1167	651/1167	217/388
U60315	27190	A	G		MC021L	c.639T>C	p.Phe213Phe	639/1167	639/1167	213/388
U60315	27211	A	C		MC021L	c.618T>G	p.Leu206Leu	618/1167	618/1167	206/388
U60315	27217	T	C		MC021L	c.612A>G	p.Glu204Glu	612/1167	612/1167	204/388
U60315	27220	C	G		MC021L	c.609G>C	p.Pro203Pro	609/1167	609/1167	203/388
U60315	27235	G	A		MC021L	c.594C>T	p.Phe198Phe	594/1167	594/1167	198/388
U60315	27243	T	C		MC021L	c.586A>G	p.Asn196Asp	586/1167	586/1167	196/388
U60315	27245	T	C		MC021L	c.584A>G	p.Glu195Gly	584/1167	584/1167	195/388
U60315	27251	T	C		MC021L	c.578A>G	p.His193Arg	578/1167	578/1167	193/388
U60315	27294	C	G		MC021L	c.535G>C	p.Val179Leu	535/1167	535/1167	179/388
U60315	27334	G	A		MC021L	c.495C>T	p.Arg165Arg	495/1167	495/1167	165/388
U60315	27337	A	C		MC021L	c.492T>G	p.Arg164Arg	492/1167	492/1167	164/388
U60315	27359	T	G		MC021L	c.470A>C	p.Glu157Ala	470/1167	470/1167	157/388
U60315	27397	A	G		MC021L	c.432T>C	p.Ile144Ile	432/1167	432/1167	144/388
U60315	27406	C	T		MC021L	c.423G>A	p.Gly141Gly	423/1167	423/1167	141/388
U60315	27412	A	G		MC021L	c.417T>C	p.Leu139Leu	417/1167	417/1167	139/388
U60315	27451	T	C		MC021L	c.378A>G	p.Val126Val	378/1167	378/1167	126/388
U60315	27496	T	C		MC021L	c.333A>G	p.Glu111Glu	333/1167	333/1167	111/388
U60315	27510	G	T		MC021L	c.319C>A	p.Leu107Met	319/1167	319/1167	107/388
U60315	27535	G	A		MC021L	c.294C>T	p.Gly98Gly	294/1167	294/1167	98/388
U60315	27538	C	T		MC021L	c.291G>A	p.Ala97Ala	291/1167	291/1167	97/388
U60315	27553	A	G		MC021L	c.276T>C	p.Asp92Asp	276/1167	276/1167	92/388
U60315	27586	C	A		MC021L	c.243G>T	p.Thr81Thr	243/1167	243/1167	81/388
U60315	27600	C	T		MC021L	c.229G>A	p.Asp77Asn	229/1167	229/1167	77/388
U60315	27613	C	T		MC021L	c.216G>A	p.Glu72Glu	216/1167	216/1167	72/388
U60315	27616	C	T		MC021L	c.213G>A	p.Leu71Leu	213/1167	213/1167	71/388
U60315	27673	A	C		MC021L	c.156T>G	p.Ser52Ser	156/1167	156/1167	52/388
U60315	27676	C	G		MC021L	c.153G>C	p.Ala51Ala	153/1167	153/1167	51/388
U60315	27679	A	G		MC021L	c.150T>C	p.Ile50Ile	150/1167	150/1167	50/388
U60315	27693	G	T		MC021L	c.136C>A	p.Arg46Ser	136/1167	136/1167	46/388
U60315	27718	A	G		MC021L	c.111T>C	p.Phe37Phe	111/1167	111/1167	37/388
U60315	27747	T	C		MC021L	c.82A>G	p.Thr28Ala	82/1167	82/1167	28/388
U60315	27769	T	C		MC021L	c.60A>G	p.Ala20Ala	60/1167	60/1167	20/388
U60315	27784	T	G		MC021L	c.45A>C	p.Val15Val	45/1167	45/1167	15/388
U60315	27806	C	T		MC021L	c.23G>A	p.Arg8Gln	23/1167	23/1167	8/388
U60315	27867	GCGTCCGCGCGCGCGCATGCATACT	G		MC022L	c.734_757delAGTATGCATGCGCGCGCGCGGACG	p.Glu245_Asp252del	757/768	734/768	245/255
U60315	27848	G	A		MC021L-MC022L	n.27848G>A
U60315	27866	C	A		MC022L	c.759G>T	p.Ala253Ala	759/768	759/768	253/255
U60315	27902	A	C		MC022L	c.723T>G	p.Ala241Ala	723/768	723/768	241/255
U60315	27908	T	C		MC022L	c.717A>G	p.Ala239Ala	717/768	717/768	239/255
U60315	27936	C	T		MC022L	c.689G>A	p.Arg230His	689/768	689/768	230/255
U60315	27953	T	C		MC022L	c.672A>G	p.Gln224Gln	672/768	672/768	224/255
U60315	27964	T	G		MC022L	c.661A>C	p.Ser221Arg	661/768	661/768	221/255
U60315	28019	A	G		MC022L	c.606T>C	p.Ser202Ser	606/768	606/768	202/255
U60315	28034	A	C		MC022L	c.591T>G	p.Ser197Ser	591/768	591/768	197/255
U60315	28148	A	G		MC022L	c.477T>C	p.Tyr159Tyr	477/768	477/768	159/255
U60315	28185	C	T		MC022L	c.440G>A	p.Arg147Gln	440/768	440/768	147/255
U60315	28268	C	A		MC022L	c.357G>T	p.Thr119Thr	357/768	357/768	119/255
U60315	28289	C	T		MC022L	c.336G>A	p.Glu112Glu	336/768	336/768	112/255
U60315	28300	CA	TG		MC022L	c.324_325delTGinsCA	p.Val109Ile	325/768	324/768	108/255
U60315	28309	C	T		MC022L	c.316G>A	p.Val106Ile	316/768	316/768	106/255
U60315	28317	AT	GC		MC022L	c.307_308delATinsGC	p.Ile103Ala	308/768	307/768	103/255
U60315	28328	AA	CG		MC022L	c.296_297delTTinsCG	p.Leu99Pro	297/768	296/768	99/255
U60315	28331	T	C		MC022L	c.294A>G	p.Thr98Thr	294/768	294/768	98/255
U60315	28334	T	G		MC022L	c.291A>C	p.Gly97Gly	291/768	291/768	97/255
U60315	28339	T	G		MC022L	c.286A>C	p.Thr96Pro	286/768	286/768	96/255
U60315	28343	G	T		MC022L	c.282C>A	p.Val94Val	282/768	282/768	94/255
U60315	28363	T	C		MC022L	c.262A>G	p.Asn88Asp	262/768	262/768	88/255
U60315	28379	T	C		MC022L	c.246A>G	p.Thr82Thr	246/768	246/768	82/255
U60315	28490	A	G		MC022L	c.135T>C	p.Pro45Pro	135/768	135/768	45/255
U60315	28520	G	C		MC022L	c.105C>G	p.Gly35Gly	105/768	105/768	35/255
U60315	28559	C	G		MC022L	c.66G>C	p.Glu22Asp	66/768	66/768	22/255
U60315	28571	C	A		MC022L	c.54G>T	p.Thr18Thr	54/768	54/768	18/255
U60315	28589	A	G		MC022L	c.36T>C	p.Leu12Leu	36/768	36/768	12/255
U60315	28592	G	T		MC022L	c.33C>A	p.Ile11Ile	33/768	33/768	11/255
U60315	28666	T	C		MC022L-MC023L	n.28666T>C
U60315	28670	A	G		MC022L-MC023L	n.28670A>G
U60315	28674	A	G		MC022L-MC023L	n.28674A>G
U60315	28682	A	G		MC022L-MC023L	n.28682A>G
U60315	28704	GC	G		MC022L-MC023L	n.28705delC
U60315	28708	GCCA	G		MC022L-MC023L	n.28709_28711delCCA
U60315	28700	A	C		MC022L-MC023L	n.28700A>C
U60315	28703	A	T		MC022L-MC023L	n.28703A>T
U60315	28730	C	CA		MC022L-MC023L	n.28730_28731insA
U60315	28712	C	A		MC022L-MC023L	n.28712C>A
U60315	28721	T	C		MC022L-MC023L	n.28721T>C
U60315	28741	T	C		MC022L-MC023L	n.28741T>C
U60315	28750	G	A		MC022L-MC023L	n.28750G>A
U60315	28806	AT	A		MC022L-MC023L	n.28807delT
U60315	28767	A	G		MC022L-MC023L	n.28767A>G
U60315	28801	A	C		MC022L-MC023L	n.28801A>C
U60315	28808	A	G		MC022L-MC023L	n.28808A>G
U60315	28831	CG	GA		MC022L-MC023L	n.28831_28832delCGinsGA
U60315	28835	C	T		MC022L-MC023L	n.28835C>T
U60315	28847	G	A		MC022L-MC023L	n.28847G>A
U60315	28852	G	T		MC022L-MC023L	n.28852G>T
U60315	28926	G	A		MC023L	c.567C>T	p.Ser189Ser	567/627	567/627	189/208
U60315	28932	C	T		MC023L	c.561G>A	p.Ala187Ala	561/627	561/627	187/208
U60315	28947	C	T		MC023L	c.546G>A	p.Pro182Pro	546/627	546/627	182/208
U60315	29057	G	GGTGCTC		MC023L	c.435_436insGAGCAC	p.Arg145_His146insGluHis	435/627	435/627	145/208
U60315	28962	G	T		MC023L	c.531C>A	p.Ala177Ala	531/627	531/627	177/208
U60315	28970	G	A		MC023L	c.523C>T	p.Arg175Cys	523/627	523/627	175/208
U60315	29066	A	C		MC023L	c.427T>G	p.Phe143Val	427/627	427/627	143/208
U60315	29099	C	T		MC023L	c.394G>A	p.Ala132Thr	394/627	394/627	132/208
U60315	29103	A	C		MC023L	c.390T>G	p.Leu130Leu	390/627	390/627	130/208
U60315	29108	C	T		MC023L	c.385G>A	p.Asp129Asn	385/627	385/627	129/208
U60315	29129	TT	CA		MC023L	c.363_364delAAinsTG	p.Ile122Val	364/627	363/627	121/208
U60315	29147	T	C		MC023L	c.346A>G	p.Ile116Val	346/627	346/627	116/208
U60315	29149	T	G		MC023L	c.344A>C	p.Asp115Ala	344/627	344/627	115/208
U60315	29205	T	C		MC023L	c.288A>G	p.Thr96Thr	288/627	288/627	96/208
U60315	29290	C	T		MC023L	c.203G>A	p.Cys68Tyr	203/627	203/627	68/208
U60315	29304	G	A		MC023L	c.189C>T	p.Gly63Gly	189/627	189/627	63/208
U60315	29332	C	T		MC023L	c.161G>A	p.Arg54His	161/627	161/627	54/208
U60315	29353	T	A		MC023L	c.140A>T	p.Asn47Ile	140/627	140/627	47/208
U60315	29373	T	C		MC023L	c.120A>G	p.Gly40Gly	120/627	120/627	40/208
U60315	29425	T	C		MC023L	c.68A>G	p.His23Arg	68/627	68/627	23/208
U60315	29438	G	T		MC023L	c.55C>A	p.His19Asn	55/627	55/627	19/208
U60315	29445	AT	TC		MC023L	c.47_48delATinsGA	p.His16Arg	48/627	47/627	16/208
U60315	29468	T	C		MC023L	c.25A>G	p.Asn9Asp	25/627	25/627	9/208
U60315	29476	T	C		MC023L	c.17A>G	p.Lys6Arg	17/627	17/627	6/208
U60315	29503	AGGC	A		MC023L-MC024L	n.29504_29506delGGC
U60315	29497	A	C		MC023L-MC024L	n.29497A>C
U60315	29501	A	G		MC023L-MC024L	n.29501A>G
U60315	29521	A	AAGAC		MC023L-MC024L	n.29521_29522insAGAC
U60315	29512	TC	GA		MC023L-MC024L	n.29512_29513delTCinsGA
U60315	29538	G	T		MC023L-MC024L	n.29538G>T
U60315	29551	A	G		MC023L-MC024L	n.29551A>G
U60315	29567	GT	G		MC023L-MC024L	n.29568delT
U60315	29556	C	T		MC023L-MC024L	n.29556C>T
U60315	29558	A	C		MC023L-MC024L	n.29558A>C
U60315	29589	ATC	A		MC023L-MC024L	n.29590_29591delTC
U60315	29579	T	G		MC023L-MC024L	n.29579T>G
U60315	29582	C	A		MC023L-MC024L	n.29582C>A
U60315	29593	CTC	AAA		MC023L-MC024L	n.29593_29595delCTCinsAAA
U60315	29600	GT	TC		MC023L-MC024L	n.29600_29601delGTinsTC
U60315	29607	A	G		MC023L-MC024L	n.29607A>G
U60315	29609	AC	GG		MC023L-MC024L	n.29609_29610delACinsGG
U60315	29631	CCTCTTT	C		MC024L	c.244_249delAAAGAG	p.Lys82_Glu83del	249/267	244/267	82/88
U60315	29626	T	G		MC024L	c.255A>C	p.Glu85Asp	255/267	255/267	85/88
U60315	29643	C	T		MC024L	c.238G>A	p.Glu80Lys	238/267	238/267	80/88
U60315	29683	T	C		MC024L	c.198A>G	p.Thr66Thr	198/267	198/267	66/88
U60315	29686	G	A		MC024L	c.195C>T	p.Asp65Asp	195/267	195/267	65/88
U60315	29704	G	A		MC024L	c.177C>T	p.Asn59Asn	177/267	177/267	59/88
U60315	29713	T	C		MC024L	c.168A>G	p.Pro56Pro	168/267	168/267	56/88
U60315	29730	C	G		MC024L	c.151G>C	p.Val51Leu	151/267	151/267	51/88
U60315	29749	G	T		MC024L	c.132C>A	p.Ser44Ser	132/267	132/267	44/88
U60315	29768	AT	GG		MC024L	c.112_113delATinsCC	p.Met38Pro	113/267	112/267	38/88
U60315	29780	CT	GC		MC024L	c.100_101delAGinsGC	p.Arg34Ala	101/267	100/267	34/88
U60315	29812	T	C		MC024L	c.69A>G	p.Leu23Leu	69/267	69/267	23/88
U60315	29821	T	C		MC024L	c.60A>G	p.Gly20Gly	60/267	60/267	20/88
U60315	29826	T	C		MC024L	c.55A>G	p.Thr19Ala	55/267	55/267	19/88
U60315	29829	C	A		MC024L	c.52G>T	p.Ala18Ser	52/267	52/267	18/88
U60315	29835	T	G		MC024L	c.46A>C	p.Met16Leu	46/267	46/267	16/88
U60315	29913	GA	G		MC024L-MC025L	n.29914delA
U60315	29868	T	C		MC024L	c.13A>G	p.Thr5Ala	13/267	13/267	5/88
U60315	29896	A	G		MC024L-MC025L	n.29896A>G
U60315	29919	A	G		MC024L-MC025L	n.29919A>G
U60315	29924	TA	CG		MC024L-MC025L	n.29924_29925delTAinsCG
U60315	29927	A	G		MC024L-MC025L	n.29927A>G
U60315	29938	AA	CT		MC024L-MC025L	n.29938_29939delAAinsCT
U60315	29942	GCCCTGACTA	G		MC024L-MC025L	n.29943_29951delCCCTGACTA
U60315	29941	G	C		MC024L-MC025L	n.29941G>C
U60315	29961	C	T		MC024L-MC025L	n.29961C>T
U60315	29964	T	C		MC024L-MC025L	n.29964T>C
U60315	30012	G	GC		MC024L-MC025L	n.30012_30013insC
U60315	29985	A	G		MC024L-MC025L	n.29985A>G
U60315	29994	A	C		MC024L-MC025L	n.29994A>C
U60315	30018	G	A		MC024L-MC025L	n.30018G>A
U60315	30032	A	C		MC024L-MC025L	n.30032A>C
U60315	30036	T	G		MC024L-MC025L	n.30036T>G
U60315	30046	CTCG	C		MC024L-MC025L	n.30047_30049delTCG
U60315	30038	C	T		MC024L-MC025L	n.30038C>T
U60315	30044	T	C		MC024L-MC025L	n.30044T>C
U60315	30050	G	A		MC024L-MC025L	n.30050G>A
U60315	30055	A	T		MC024L-MC025L	n.30055A>T
U60315	30059	T	G		MC024L-MC025L	n.30059T>G
U60315	30074	T	C		MC024L-MC025L	n.30074T>C
U60315	30076	T	C		MC024L-MC025L	n.30076T>C
U60315	30081	T	A		MC024L-MC025L	n.30081T>A
U60315	30098	C	T		MC024L-MC025L	n.30098C>T
U60315	30103	A	G		MC024L-MC025L	n.30103A>G
U60315	30121	TTCTGCCCTCTACGGA	T		MC024L-MC025L	n.30122_30136delTCTGCCCTCTACGGA
U60315	30108	G	A		MC024L-MC025L	n.30108G>A
U60315	30115	T	C		MC024L-MC025L	n.30115T>C
U60315	30139	T	C		MC024L-MC025L	n.30139T>C
U60315	30141	C	T		MC024L-MC025L	n.30141C>T
U60315	30155	GC	G		MC024L-MC025L	n.30156delC
U60315	30162	G	GA		MC024L-MC025L	n.30162_30163insA
U60315	30166	G	GTTACC		MC024L-MC025L	n.30166_30167insTTACC
U60315	30178	G	GC		MC024L-MC025L	n.30178_30179insC
U60315	30144	GG	CC		MC024L-MC025L	n.30144_30145delGGinsCC
U60315	30200	T	TGCTCG		MC024L-MC025L	n.30200_30201insGCTCG
U60315	30181	CA	TC		MC024L-MC025L	n.30181_30182delCAinsTC
U60315	30201	T	C		MC024L-MC025L	n.30201T>C
U60315	30209	T	G		MC024L-MC025L	n.30209T>G
U60315	30216	G	T		MC024L-MC025L	n.30216G>T
U60315	30222	GAT	AGC		MC024L-MC025L	n.30222_30224delGATinsAGC
U60315	30226	C	T		MC024L-MC025L	n.30226C>T
U60315	30230	A	C		MC024L-MC025L	n.30230A>C
U60315	30236	G	T		MC024L-MC025L	n.30236G>T
U60315	30238	G	C		MC024L-MC025L	n.30238G>C
U60315	30264	TCTGCTCGGGCCCGACCTTTCCTGCGCGCGC	T		MC024L-MC025L	n.30265_30294delCTGCTCGGGCCCGACCTTTCCTGCGCGCGC
U60315	30297	CG	C		MC024L-MC025L	n.30298delG
U60315	30255	G	C		MC024L-MC025L	n.30255G>C
U60315	30260	T	C		MC024L-MC025L	n.30260T>C
U60315	30304	TA	T		MC024L-MC025L	n.30305delA
U60315	30301	A	T		MC024L-MC025L	n.30301A>T
U60315	30303	A	C		MC024L-MC025L	n.30303A>C
U60315	30361	G	A		MC025L	c.393C>T	p.Val131Val	393/447	393/447	131/148
U60315	30487	G	A		MC025L	c.267C>T	p.Phe89Phe	267/447	267/447	89/148
U60315	30517	C	T		MC025L	c.237G>A	p.Gln79Gln	237/447	237/447	79/148
U60315	30568	A	G		MC025L	c.186T>C	p.Ser62Ser	186/447	186/447	62/148
U60315	30643	T	C		MC025L	c.111A>G	p.Val37Val	111/447	111/447	37/148
U60315	30646	G	A		MC025L	c.108C>T	p.Phe36Phe	108/447	108/447	36/148
U60315	30742	C	T		MC025L	c.12G>A	p.Thr4Thr	12/447	12/447	4/148
U60315	30792	C	T		MC026L	c.210G>A	p.Arg70Arg	210/252	210/252	70/83
U60315	30864	G	A		MC026L	c.138C>T	p.Cys46Cys	138/252	138/252	46/83
U60315	30976	C	T		MC026L	c.26G>A	p.Arg9Lys	26/252	26/252	9/83
U60315	31018	C	A		MC026L-MC027L	n.31018C>A
U60315	31025	A	G		MC026L-MC027L	n.31025A>G
U60315	31061	TC	CG		MC027L	c.1578_1579delGAinsCG	p.Thr527Ala	1579/1605	1578/1605	526/534
U60315	31065	T	C		MC027L	c.1575A>G	p.Leu525Leu	1575/1605	1575/1605	525/534
U60315	31083	G	A		MC027L	c.1557C>T	p.Cys519Cys	1557/1605	1557/1605	519/534
U60315	31128	C	T		MC027L	c.1512G>A	p.Val504Val	1512/1605	1512/1605	504/534
U60315	31161	G	C		MC027L	c.1479C>G	p.Ala493Ala	1479/1605	1479/1605	493/534
U60315	31170	T	C		MC027L	c.1470A>G	p.Leu490Leu	1470/1605	1470/1605	490/534
U60315	31182	T	G		MC027L	c.1458A>C	p.Gly486Gly	1458/1605	1458/1605	486/534
U60315	31218	T	G		MC027L	c.1422A>C	p.Arg474Arg	1422/1605	1422/1605	474/534
U60315	31236	T	G		MC027L	c.1404A>C	p.Thr468Thr	1404/1605	1404/1605	468/534
U60315	31238	T	C		MC027L	c.1402A>G	p.Thr468Ala	1402/1605	1402/1605	468/534
U60315	31257	T	C		MC027L	c.1383A>G	p.Thr461Thr	1383/1605	1383/1605	461/534
U60315	31341	G	C		MC027L	c.1299C>G	p.Ile433Met	1299/1605	1299/1605	433/534
U60315	31353	T	C		MC027L	c.1287A>G	p.Gln429Gln	1287/1605	1287/1605	429/534
U60315	31398	A	C		MC027L	c.1242T>G	p.Asp414Glu	1242/1605	1242/1605	414/534
U60315	31410	C	T		MC027L	c.1230G>A	p.Glu410Glu	1230/1605	1230/1605	410/534
U60315	31554	G	A		MC027L	c.1086C>T	p.Phe362Phe	1086/1605	1086/1605	362/534
U60315	31564	A	G		MC027L	c.1076T>C	p.Val359Ala	1076/1605	1076/1605	359/534
U60315	31575	T	C		MC027L	c.1065A>G	p.Glu355Glu	1065/1605	1065/1605	355/534
U60315	31587	A	G		MC027L	c.1053T>C	p.Cys351Cys	1053/1605	1053/1605	351/534
U60315	31601	T	A		MC027L	c.1039A>T	p.Thr347Ser	1039/1605	1039/1605	347/534
U60315	31641	A	G		MC027L	c.999T>C	p.Phe333Phe	999/1605	999/1605	333/534
U60315	31677	T	C		MC027L	c.963A>G	p.Val321Val	963/1605	963/1605	321/534
U60315	31686	C	T		MC027L	c.954G>A	p.Val318Val	954/1605	954/1605	318/534
U60315	31688	C	T		MC027L	c.952G>A	p.Val318Met	952/1605	952/1605	318/534
U60315	31701	C	T		MC027L	c.939G>A	p.Glu313Glu	939/1605	939/1605	313/534
U60315	31710	G	A		MC027L	c.930C>T	p.Leu310Leu	930/1605	930/1605	310/534
U60315	31715	T	C		MC027L	c.925A>G	p.Thr309Ala	925/1605	925/1605	309/534
U60315	31779	C	T		MC027L	c.861G>A	p.Ala287Ala	861/1605	861/1605	287/534
U60315	31791	T	G		MC027L	c.849A>C	p.Pro283Pro	849/1605	849/1605	283/534
U60315	31857	T	C		MC027L	c.783A>G	p.Ala261Ala	783/1605	783/1605	261/534
U60315	31872	A	G		MC027L	c.768T>C	p.Leu256Leu	768/1605	768/1605	256/534
U60315	31905	T	C		MC027L	c.735A>G	p.Pro245Pro	735/1605	735/1605	245/534
U60315	31908	C	T		MC027L	c.732G>A	p.Ala244Ala	732/1605	732/1605	244/534
U60315	31914	T	C		MC027L	c.726A>G	p.Ala242Ala	726/1605	726/1605	242/534
U60315	31920	G	T		MC027L	c.720C>A	p.Arg240Arg	720/1605	720/1605	240/534
U60315	31923	C	T		MC027L	c.717G>A	p.Leu239Leu	717/1605	717/1605	239/534
U60315	31929	G	A		MC027L	c.711C>T	p.Ala237Ala	711/1605	711/1605	237/534
U60315	31950	C	T		MC027L	c.690G>A	p.Glu230Glu	690/1605	690/1605	230/534
U60315	31986	A	G		MC027L	c.654T>C	p.Gly218Gly	654/1605	654/1605	218/534
U60315	32048	C	T		MC027L	c.592G>A	p.Gly198Ser	592/1605	592/1605	198/534
U60315	32064	G	A		MC027L	c.576C>T	p.Arg192Arg	576/1605	576/1605	192/534
U60315	32106	A	G		MC027L	c.534T>C	p.Asp178Asp	534/1605	534/1605	178/534
U60315	32112	G	A		MC027L	c.528C>T	p.Asp176Asp	528/1605	528/1605	176/534
U60315	32139	T	C		MC027L	c.501A>G	p.Ala167Ala	501/1605	501/1605	167/534
U60315	32146	G	A		MC027L	c.494C>T	p.Ala165Val	494/1605	494/1605	165/534
U60315	32154	T	G		MC027L	c.486A>C	p.Gln162His	486/1605	486/1605	162/534
U60315	32165	A	G		MC027L	c.475T>C	p.Leu159Leu	475/1605	475/1605	159/534
U60315	32178	A	G		MC027L	c.462T>C	p.Leu154Leu	462/1605	462/1605	154/534
U60315	32223	T	C		MC027L	c.417A>G	p.Leu139Leu	417/1605	417/1605	139/534
U60315	32238	T	C		MC027L	c.402A>G	p.Val134Val	402/1605	402/1605	134/534
U60315	32261	A	C		MC027L	c.379T>G	p.Ser127Ala	379/1605	379/1605	127/534
U60315	32264	G	A		MC027L	c.376C>T	p.Leu126Leu	376/1605	376/1605	126/534
U60315	32283	A	G		MC027L	c.357T>C	p.Leu119Leu	357/1605	357/1605	119/534
U60315	32292	C	T		MC027L	c.348G>A	p.Leu116Leu	348/1605	348/1605	116/534
U60315	32316	G	C		MC027L	c.324C>G	p.Val108Val	324/1605	324/1605	108/534
U60315	32328	T	G		MC027L	c.312A>C	p.Thr104Thr	312/1605	312/1605	104/534
U60315	32331	G	C		MC027L	c.309C>G	p.Val103Val	309/1605	309/1605	103/534
U60315	32415	G	A		MC027L	c.225C>T	p.Asn75Asn	225/1605	225/1605	75/534
U60315	32463	A	G		MC027L	c.177T>C	p.Asp59Asp	177/1605	177/1605	59/534
U60315	32471	AT	TC		MC027L	c.168_169delATinsGA	p.Ser57Thr	169/1605	168/1605	56/534
U60315	32523	T	G		MC027L	c.117A>C	p.Pro39Pro	117/1605	117/1605	39/534
U60315	32529	T	C		MC027L	c.111A>G	p.Val37Val	111/1605	111/1605	37/534
U60315	32535	T	C		MC027L	c.105A>G	p.Leu35Leu	105/1605	105/1605	35/534
U60315	32580	T	C		MC027L	c.60A>G	p.Ala20Ala	60/1605	60/1605	20/534
U60315	32622	T	C		MC027L	c.18A>G	p.Ile6Met	18/1605	18/1605	6/534
U60315	32624	T	C		MC027L	c.16A>G	p.Ile6Val	16/1605	16/1605	6/534
U60315	32650	A	G		MC028L	c.796T>C	p.Ser266Pro	796/807	796/807	266/268
U60315	32661	A	G		MC028L	c.785T>C	p.Leu262Pro	785/807	785/807	262/268
U60315	32669	C	A		MC028L	c.777G>T	p.Gln259His	777/807	777/807	259/268
U60315	32684	T	C		MC028L	c.762A>G	p.Val254Val	762/807	762/807	254/268
U60315	32699	T	C		MC028L	c.747A>G	p.Leu249Leu	747/807	747/807	249/268
U60315	32702	T	A		MC028L	c.744A>T	p.Val248Val	744/807	744/807	248/268
U60315	32728	C	T		MC028L	c.718G>A	p.Val240Ile	718/807	718/807	240/268
U60315	32738	C	T		MC028L	c.708G>A	p.Gly236Gly	708/807	708/807	236/268
U60315	32811	TC	CT		MC028L	c.634_635delGAinsAG	p.Asp212Ser	635/807	634/807	212/268
U60315	32828	A	G		MC028L	c.618T>C	p.Val206Val	618/807	618/807	206/268
U60315	32831	A	G		MC028L	c.615T>C	p.Asp205Asp	615/807	615/807	205/268
U60315	32834	C	G		MC028L	c.612G>C	p.Ala204Ala	612/807	612/807	204/268
U60315	32858	C	T		MC028L	c.588G>A	p.Val196Val	588/807	588/807	196/268
U60315	32866	T	C		MC028L	c.580A>G	p.Ser194Gly	580/807	580/807	194/268
U60315	32876	C	T		MC028L	c.570G>A	p.Arg190Arg	570/807	570/807	190/268
U60315	32900	T	C		MC028L	c.546A>G	p.Leu182Leu	546/807	546/807	182/268
U60315	32915	G	A		MC028L	c.531C>T	p.Asp177Asp	531/807	531/807	177/268
U60315	32954	A	G		MC028L	c.492T>C	p.Arg164Arg	492/807	492/807	164/268
U60315	32984	A	G		MC028L	c.462T>C	p.Leu154Leu	462/807	462/807	154/268
U60315	32993	T	C		MC028L	c.453A>G	p.Ala151Ala	453/807	453/807	151/268
U60315	33020	G	A		MC028L	c.426C>T	p.Asp142Asp	426/807	426/807	142/268
U60315	33033	T	G		MC028L	c.413A>C	p.Glu138Ala	413/807	413/807	138/268
U60315	33038	A	G		MC028L	c.408T>C	p.Ser136Ser	408/807	408/807	136/268
U60315	33042	A	G		MC028L	c.404T>C	p.Val135Ala	404/807	404/807	135/268
U60315	33068	C	T		MC028L	c.378G>A	p.Leu126Leu	378/807	378/807	126/268
U60315	33081	C	G		MC028L	c.365G>C	p.Gly122Ala	365/807	365/807	122/268
U60315	33083	T	C		MC028L	c.363A>G	p.Leu121Leu	363/807	363/807	121/268
U60315	33092	C	T		MC028L	c.354G>A	p.Ala118Ala	354/807	354/807	118/268
U60315	33098	T	C		MC028L	c.348A>G	p.Glu116Glu	348/807	348/807	116/268
U60315	33113	AT	GC		MC028L	c.332_333delATinsGC	p.Tyr111Cys	333/807	332/807	111/268
U60315	33131	G	A		MC028L	c.315C>T	p.Phe105Phe	315/807	315/807	105/268
U60315	33163	TT	AC		MC028L	c.282_283delAAinsGT	p.Thr95Ser	283/807	282/807	94/268
U60315	33186	A	G		MC028L	c.260T>C	p.Leu87Pro	260/807	260/807	87/268
U60315	33188	A	C		MC028L	c.258T>G	p.Ala86Ala	258/807	258/807	86/268
U60315	33196	C	T		MC028L	c.250G>A	p.Ala84Thr	250/807	250/807	84/268
U60315	33222	G	GCGTCAAAGA		MC028L	c.223_224insTCTTTGACG	p.Ser75delinsPhePheAspAla	223/807	223/807	75/268
U60315	33209	T	G		MC028L	c.237A>C	p.Pro79Pro	237/807	237/807	79/268
U60315	33218	C	T		MC028L	c.228G>A	p.Ala76Ala	228/807	228/807	76/268
U60315	33239	G	GGCGGCGCGCGGCGGA		MC028L	c.206_207insTCCGCCGCGCGCCGC	p.Gly69_Leu70insProProArgAlaAla	206/807	206/807	69/268
U60315	33223	A	G		MC028L	c.223T>C	p.Ser75Pro	223/807	223/807	75/268
U60315	33236	G	A		MC028L	c.210C>T	p.Leu70Leu	210/807	210/807	70/268
U60315	33240	C	G		MC028L	c.206G>C	p.Gly69Ala	206/807	206/807	69/268
U60315	33243	C	G		MC028L	c.203G>C	p.Gly68Ala	203/807	203/807	68/268
U60315	33267	G	A		MC028L	c.179C>T	p.Ala60Val	179/807	179/807	60/268
U60315	33288	G	A		MC028L	c.158C>T	p.Ala53Val	158/807	158/807	53/268
U60315	33306	CCGGGCTCGGGCTCGGGCCCGGGCT	C		MC028L	c.116_139delAGCCCGGGCCCGAGCCCGAGCCCG	p.Glu39_Pro46del	139/807	116/807	39/268
U60315	33299	CA	TG		MC028L	c.146_147delTGinsCA	p.Val49Ala	147/807	146/807	49/268
U60315	33340	C	T		MC028L	c.106G>A	p.Ala36Thr	106/807	106/807	36/268
U60315	33356	A	G		MC028L	c.90T>C	p.Ser30Ser	90/807	90/807	30/268
U60315	33392	A	G		MC028L	c.54T>C	p.Arg18Arg	54/807	54/807	18/268
U60315	33420	C	T		MC028L	c.26G>A	p.Ser9Asn	26/807	26/807	9/268
U60315	33422	T	C		MC028L	c.24A>G	p.Lys8Lys	24/807	24/807	8/268
U60315	33537	A	G		MC029L	c.663T>C	p.Ile221Ile	663/693	663/693	221/230
U60315	33541	T	C		MC029L	c.659A>G	p.Asp220Gly	659/693	659/693	220/230
U60315	33550	T	G		MC029L	c.650A>C	p.Glu217Ala	650/693	650/693	217/230
U60315	33581	T	G		MC029L	c.619A>C	p.Arg207Arg	619/693	619/693	207/230
U60315	33611	T	G		MC029L	c.589A>C	p.Met197Leu	589/693	589/693	197/230
U60315	33662	T	C		MC029L	c.538A>G	p.Thr180Ala	538/693	538/693	180/230
U60315	33699	T	C		MC029L	c.501A>G	p.Val167Val	501/693	501/693	167/230
U60315	33762	G	T		MC029L	c.438C>A	p.Arg146Arg	438/693	438/693	146/230
U60315	33803	C	T		MC029L	c.397G>A	p.Ala133Thr	397/693	397/693	133/230
U60315	33807	A	G		MC029L	c.393T>C	p.Phe131Phe	393/693	393/693	131/230
U60315	33880	C	T		MC029L	c.320G>A	p.Gly107Glu	320/693	320/693	107/230
U60315	33891	G	A		MC029L	c.309C>T	p.Thr103Thr	309/693	309/693	103/230
U60315	33912	A	G		MC029L	c.288T>C	p.His96His	288/693	288/693	96/230
U60315	33918	T	C		MC029L	c.282A>G	p.Thr94Thr	282/693	282/693	94/230
U60315	33933	T	C		MC029L	c.267A>G	p.Gln89Gln	267/693	267/693	89/230
U60315	33966	G	T		MC029L	c.234C>A	p.Gly78Gly	234/693	234/693	78/230
U60315	33987	A	G		MC029L	c.213T>C	p.Phe71Phe	213/693	213/693	71/230
U60315	34245	A	AT		MC029L-MC030R	n.34245_34246insT
U60315	34224	A	G		MC029L-MC030R	n.34224A>G
U60315	34230	G	C		MC029L-MC030R	n.34230G>C
U60315	34339	A	G		MC030R	c.78A>G	p.Gly26Gly	78/279	78/279	26/92
U60315	34399	A	C		MC030R	c.138A>C	p.Pro46Pro	138/279	138/279	46/92
U60315	34401	A	G		MC030R	c.140A>G	p.Glu47Gly	140/279	140/279	47/92
U60315	34405	G	T		MC030R	c.144G>T	p.Ser48Ser	144/279	144/279	48/92
U60315	34441	G	T		MC030R	c.180G>T	p.Ser60Ser	180/279	180/279	60/92
U60315	34468	T	G		MC030R	c.207T>G	p.Pro69Pro	207/279	207/279	69/92
U60315	34543	AC	GA		MC030R-MC031L	n.34543_34544delACinsGA
U60315	34558	A	G		MC030R-MC031L	n.34558A>G
U60315	34563	C	G		MC030R-MC031L	n.34563C>G
U60315	34573	AGCAGGC	A		MC030R-MC031L	n.34574_34579delGCAGGC
U60315	34582	CT	C		MC030R-MC031L	n.34583delT
U60315	34570	TT	GG		MC030R-MC031L	n.34570_34571delTTinsGG
U60315	34600	T	TCTCTTCTCGCGCCCGGCGTCTCTTCTCGCGCCCGGCGTCTCTTCTCGCGCCCGGCGTCTCTTCTCGCGCCCGGCGTCTCTTCTCGCGCCAGGCGTCTCTTCTCGCGCCC		MC030R-MC031L	n.34600_34601insCTCTTCTCGCGCCCGGCGTCTCTTCTCGCGCCCGGCGTCTCTTCTCGCGCCCGGCGTCTCTTCTCGCGCCCGGCGTCTCTTCTCGCGCCAGGCGTCTCTTCTCGCGCCC
U60315	34614	C	CGA		MC030R-MC031L	n.34614_34615insGA
U60315	34617	T	TC		MC030R-MC031L	n.34617_34618insC
U60315	34595	A	G		MC030R-MC031L	n.34595A>G
U60315	34613	T	A		MC030R-MC031L	n.34613T>A
U60315	34640	GCCACTC	G		MC030R-MC031L	n.34641_34646delCCACTC
U60315	34622	G	A		MC030R-MC031L	n.34622G>A
U60315	34625	G	C		MC030R-MC031L	n.34625G>C
U60315	34693	A	G		MC031L	c.1371T>C	p.Arg457Arg	1371/1413	1371/1413	457/470
U60315	34720	A	G		MC031L	c.1344T>C	p.Val448Val	1344/1413	1344/1413	448/470
U60315	34726	TA	CG		MC031L	c.1337_1338delTAinsCG	p.Val446Ala	1338/1413	1337/1413	446/470
U60315	34828	A	G		MC031L	c.1236T>C	p.Cys412Cys	1236/1413	1236/1413	412/470
U60315	34855	G	A		MC031L	c.1209C>T	p.Ile403Ile	1209/1413	1209/1413	403/470
U60315	34860	C	T		MC031L	c.1204G>A	p.Ala402Thr	1204/1413	1204/1413	402/470
U60315	34960	G	T		MC031L	c.1104C>A	p.Ala368Ala	1104/1413	1104/1413	368/470
U60315	34972	G	A		MC031L	c.1092C>T	p.Asn364Asn	1092/1413	1092/1413	364/470
U60315	34983	A	C		MC031L	c.1081T>G	p.Ser361Ala	1081/1413	1081/1413	361/470
U60315	35152	T	C		MC031L	c.912A>G	p.Glu304Glu	912/1413	912/1413	304/470
U60315	35155	G	C		MC031L	c.909C>G	p.Leu303Leu	909/1413	909/1413	303/470
U60315	35158	T	C		MC031L	c.906A>G	p.Leu302Leu	906/1413	906/1413	302/470
U60315	35206	C	T		MC031L	c.858G>A	p.Glu286Glu	858/1413	858/1413	286/470
U60315	35242	A	G		MC031L	c.822T>C	p.Asn274Asn	822/1413	822/1413	274/470
U60315	35305	T	C		MC031L	c.759A>G	p.Gln253Gln	759/1413	759/1413	253/470
U60315	35332	A	G		MC031L	c.732T>C	p.Ser244Ser	732/1413	732/1413	244/470
U60315	35392	T	C		MC031L	c.672A>G	p.Val224Val	672/1413	672/1413	224/470
U60315	35440	A	G		MC031L	c.624T>C	p.Ala208Ala	624/1413	624/1413	208/470
U60315	35449	G	T		MC031L	c.615C>A	p.Ile205Ile	615/1413	615/1413	205/470
U60315	35515	A	C		MC031L	c.549T>G	p.Leu183Leu	549/1413	549/1413	183/470
U60315	35530	G	C		MC031L	c.534C>G	p.Ser178Ser	534/1413	534/1413	178/470
U60315	35545	G	A		MC031L	c.519C>T	p.Ala173Ala	519/1413	519/1413	173/470
U60315	35560	G	C		MC031L	c.504C>G	p.Arg168Arg	504/1413	504/1413	168/470
U60315	35680	A	G		MC031L	c.384T>C	p.Leu128Leu	384/1413	384/1413	128/470
U60315	35806	G	A		MC031L	c.258C>T	p.Leu86Leu	258/1413	258/1413	86/470
U60315	35831	G	T		MC031L	c.233C>A	p.Ala78Asp	233/1413	233/1413	78/470
U60315	35881	G	A		MC031L	c.183C>T	p.Ser61Ser	183/1413	183/1413	61/470
U60315	35899	A	G		MC031L	c.165T>C	p.Phe55Phe	165/1413	165/1413	55/470
U60315	35932	A	G		MC031L	c.132T>C	p.Phe44Phe	132/1413	132/1413	44/470
U60315	35938	A	G		MC031L	c.126T>C	p.Val42Val	126/1413	126/1413	42/470
U60315	35947	A	G		MC031L	c.117T>C	p.Asp39Asp	117/1413	117/1413	39/470
U60315	36279	T	C		MC032L	c.2028A>G	p.Leu676Leu	2028/2247	2028/2247	676/748
U60315	36282	A	C		MC032L	c.2025T>G	p.Leu675Leu	2025/2247	2025/2247	675/748
U60315	36322	A	G		MC032L	c.1985T>C	p.Val662Ala	1985/2247	1985/2247	662/748
U60315	36325	A	G		MC032L	c.1982T>C	p.Val661Ala	1982/2247	1982/2247	661/748
U60315	36348	A	G		MC032L	c.1959T>C	p.Tyr653Tyr	1959/2247	1959/2247	653/748
U60315	36363	A	G		MC032L	c.1944T>C	p.Gly648Gly	1944/2247	1944/2247	648/748
U60315	36399	T	G		MC032L	c.1908A>C	p.Ala636Ala	1908/2247	1908/2247	636/748
U60315	36432	A	C		MC032L	c.1875T>G	p.Ala625Ala	1875/2247	1875/2247	625/748
U60315	36471	T	C		MC032L	c.1836A>G	p.Glu612Glu	1836/2247	1836/2247	612/748
U60315	36518	A	G		MC032L	c.1789T>C	p.Leu597Leu	1789/2247	1789/2247	597/748
U60315	36523	T	C		MC032L	c.1784A>G	p.Asn595Ser	1784/2247	1784/2247	595/748
U60315	36528	A	C		MC032L	c.1779T>G	p.Ala593Ala	1779/2247	1779/2247	593/748
U60315	36531	T	C		MC032L	c.1776A>G	p.Leu592Leu	1776/2247	1776/2247	592/748
U60315	36592	C	T		MC032L	c.1715G>A	p.Arg572Lys	1715/2247	1715/2247	572/748
U60315	36595	T	C		MC032L	c.1712A>G	p.His571Arg	1712/2247	1712/2247	571/748
U60315	36611	A	G		MC032L	c.1696T>C	p.Leu566Leu	1696/2247	1696/2247	566/748
U60315	36632	A	G		MC032L	c.1675T>C	p.Leu559Leu	1675/2247	1675/2247	559/748
U60315	36639	A	G		MC032L	c.1668T>C	p.Leu556Leu	1668/2247	1668/2247	556/748
U60315	36668	T	C		MC032L	c.1639A>G	p.Thr547Ala	1639/2247	1639/2247	547/748
U60315	36726	A	G		MC032L	c.1581T>C	p.Cys527Cys	1581/2247	1581/2247	527/748
U60315	36756	T	C		MC032L	c.1551A>G	p.Gln517Gln	1551/2247	1551/2247	517/748
U60315	36759	C	T		MC032L	c.1548G>A	p.Leu516Leu	1548/2247	1548/2247	516/748
U60315	36810	T	G		MC032L	c.1497A>C	p.Gly499Gly	1497/2247	1497/2247	499/748
U60315	36827	T	C		MC032L	c.1480A>G	p.Thr494Ala	1480/2247	1480/2247	494/748
U60315	36852	G	A		MC032L	c.1455C>T	p.Gly485Gly	1455/2247	1455/2247	485/748
U60315	36855	A	G		MC032L	c.1452T>C	p.Arg484Arg	1452/2247	1452/2247	484/748
U60315	36873	T	C		MC032L	c.1434A>G	p.Leu478Leu	1434/2247	1434/2247	478/748
U60315	36875	G	A		MC032L	c.1432C>T	p.Leu478Leu	1432/2247	1432/2247	478/748
U60315	36894	C	T		MC032L	c.1413G>A	p.Leu471Leu	1413/2247	1413/2247	471/748
U60315	36930	A	G		MC032L	c.1377T>C	p.Leu459Leu	1377/2247	1377/2247	459/748
U60315	36935	A	C		MC032L	c.1372T>G	p.Ser458Ala	1372/2247	1372/2247	458/748
U60315	36951	G	T		MC032L	c.1356C>A	p.Ala452Ala	1356/2247	1356/2247	452/748
U60315	36977	T	C		MC032L	c.1330A>G	p.Thr444Ala	1330/2247	1330/2247	444/748
U60315	37025	C	T		MC032L	c.1282G>A	p.Ala428Thr	1282/2247	1282/2247	428/748
U60315	37029	A	G		MC032L	c.1278T>C	p.Cys426Cys	1278/2247	1278/2247	426/748
U60315	37043	A	G		MC032L	c.1264T>C	p.Tyr422His	1264/2247	1264/2247	422/748
U60315	37047	T	C		MC032L	c.1260A>G	p.Val420Val	1260/2247	1260/2247	420/748
U60315	37050	A	G		MC032L	c.1257T>C	p.Phe419Phe	1257/2247	1257/2247	419/748
U60315	37062	C	T		MC032L	c.1245G>A	p.Leu415Leu	1245/2247	1245/2247	415/748
U60315	37137	G	C		MC032L	c.1170C>G	p.Thr390Thr	1170/2247	1170/2247	390/748
U60315	37229	G	A		MC032L	c.1078C>T	p.His360Tyr	1078/2247	1078/2247	360/748
U60315	37233	G	T		MC032L	c.1074C>A	p.Ala358Ala	1074/2247	1074/2247	358/748
U60315	37251	A	G		MC032L	c.1056T>C	p.Ala352Ala	1056/2247	1056/2247	352/748
U60315	37287	A	G		MC032L	c.1020T>C	p.Leu340Leu	1020/2247	1020/2247	340/748
U60315	37311	C	T		MC032L	c.996G>A	p.Leu332Leu	996/2247	996/2247	332/748
U60315	37320	A	T		MC032L	c.987T>A	p.Ala329Ala	987/2247	987/2247	329/748
U60315	37332	A	G		MC032L	c.975T>C	p.Phe325Phe	975/2247	975/2247	325/748
U60315	37455	T	C		MC032L	c.852A>G	p.Val284Val	852/2247	852/2247	284/748
U60315	37497	A	G		MC032L	c.810T>C	p.Ala270Ala	810/2247	810/2247	270/748
U60315	37506	G	A		MC032L	c.801C>T	p.Arg267Arg	801/2247	801/2247	267/748
U60315	37521	C	T		MC032L	c.786G>A	p.Ala262Ala	786/2247	786/2247	262/748
U60315	37625	G	A		MC032L	c.682C>T	p.Leu228Leu	682/2247	682/2247	228/748
U60315	37650	T	C		MC032L	c.657A>G	p.Ala219Ala	657/2247	657/2247	219/748
U60315	37679	A	G		MC032L	c.628T>C	p.Leu210Leu	628/2247	628/2247	210/748
U60315	37685	A	T		MC032L	c.622T>A	p.Ser208Thr	622/2247	622/2247	208/748
U60315	37713	T	G		MC032L	c.594A>C	p.Ala198Ala	594/2247	594/2247	198/748
U60315	37763	T	G		MC032L	c.544A>C	p.Thr182Pro	544/2247	544/2247	182/748
U60315	37785	C	A		MC032L	c.522G>T	p.Pro174Pro	522/2247	522/2247	174/748
U60315	37845	A	G		MC032L	c.462T>C	p.Tyr154Tyr	462/2247	462/2247	154/748
U60315	37854	T	G		MC032L	c.453A>C	p.Arg151Ser	453/2247	453/2247	151/748
U60315	37902	A	G		MC032L	c.405T>C	p.Ala135Ala	405/2247	405/2247	135/748
U60315	37911	A	G		MC032L	c.396T>C	p.Val132Val	396/2247	396/2247	132/748
U60315	38005	T	C		MC032L	c.302A>G	p.His101Arg	302/2247	302/2247	101/748
U60315	38013	G	A		MC032L	c.294C>T	p.Tyr98Tyr	294/2247	294/2247	98/748
U60315	38030	C	T		MC032L	c.277G>A	p.Ala93Thr	277/2247	277/2247	93/748
U60315	38061	C	A		MC032L	c.246G>T	p.Val82Val	246/2247	246/2247	82/748
U60315	38079	C	T		MC032L	c.228G>A	p.Leu76Leu	228/2247	228/2247	76/748
U60315	38100	C	T		MC032L	c.207G>A	p.Val69Val	207/2247	207/2247	69/748
U60315	38109	C	T		MC032L	c.198G>A	p.Leu66Leu	198/2247	198/2247	66/748
U60315	38112	C	T		MC032L	c.195G>A	p.Lys65Lys	195/2247	195/2247	65/748
U60315	38118	A	G		MC032L	c.189T>C	p.Pro63Pro	189/2247	189/2247	63/748
U60315	38123	A	G		MC032L	c.184T>C	p.Leu62Leu	184/2247	184/2247	62/748
U60315	38133	T	C		MC032L	c.174A>G	p.Leu58Leu	174/2247	174/2247	58/748
U60315	38142	C	A		MC032L	c.165G>T	p.Val55Val	165/2247	165/2247	55/748
U60315	38163	G	A		MC032L	c.144C>T	p.Arg48Arg	144/2247	144/2247	48/748
U60315	38174	AA	GG		MC032L	c.132_133delTTinsCC	p.46	133/2247	132/2247	44/748
U60315	38178	T	C		MC032L	c.129A>G	p.Ala43Ala	129/2247	129/2247	43/748
U60315	38184	T	C		MC032L	c.123A>G	p.Leu41Leu	123/2247	123/2247	41/748
U60315	38205	A	G		MC032L	c.102T>C	p.Phe34Phe	102/2247	102/2247	34/748
U60315	38214	C	T		MC032L	c.93G>A	p.Lys31Lys	93/2247	93/2247	31/748
U60315	38218	C	A		MC032L	c.89G>T	p.Cys30Phe	89/2247	89/2247	30/748
U60315	38228	T	G		MC032L	c.79A>C	p.Ser27Arg	79/2247	79/2247	27/748
U60315	38238	G	C		MC032L	c.69C>G	p.Asp23Glu	69/2247	69/2247	23/748
U60315	38245	CT	TG		MC032L	c.61_62delAGinsCA	p.Ser21His	62/2247	61/2247	21/748
U60315	38254	G	A		MC032L	c.53C>T	p.Ala18Val	53/2247	53/2247	18/748
U60315	38273	C	A		MC032L	c.34G>T	p.Ala12Ser	34/2247	34/2247	12/748
U60315	38374	T	G		MC033L	c.1725A>C	p.Arg575Arg	1725/1740	1725/1740	575/579
U60315	38395	G	GTGCTCCGTA		MC033L	c.1703_1704insTACGGAGCA	p.Arg568_Thr569insThrGluHis	1703/1740	1703/1740	568/579
U60315	38377	C	G		MC033L	c.1722G>C	p.Arg574Arg	1722/1740	1722/1740	574/579
U60315	38392	A	C		MC033L	c.1707T>G	p.Thr569Thr	1707/1740	1707/1740	569/579
U60315	38407	A	C		MC033L	c.1692T>G	p.Ala564Ala	1692/1740	1692/1740	564/579
U60315	38422	C	A		MC033L	c.1677G>T	p.Ala559Ala	1677/1740	1677/1740	559/579
U60315	38431	C	G		MC033L	c.1668G>C	p.Leu556Leu	1668/1740	1668/1740	556/579
U60315	38437	T	C		MC033L	c.1662A>G	p.Ala554Ala	1662/1740	1662/1740	554/579
U60315	38448	TT	GC		MC033L	c.1650_1651delAAinsGC	p.Met551Leu	1651/1740	1650/1740	550/579
U60315	38455	T	A		MC033L	c.1644A>T	p.Ala548Ala	1644/1740	1644/1740	548/579
U60315	38461	C	T		MC033L	c.1638G>A	p.Leu546Leu	1638/1740	1638/1740	546/579
U60315	38482	G	T		MC033L	c.1617C>A	p.Arg539Arg	1617/1740	1617/1740	539/579
U60315	38497	T	C		MC033L	c.1602A>G	p.Leu534Leu	1602/1740	1602/1740	534/579
U60315	38506	G	T		MC033L	c.1593C>A	p.Ala531Ala	1593/1740	1593/1740	531/579
U60315	38526	TG	CA		MC033L	c.1572_1573delCAinsTG	p.Thr525Ala	1573/1740	1572/1740	524/579
U60315	38531	G	A		MC033L	c.1568C>T	p.Ala523Val	1568/1740	1568/1740	523/579
U60315	38536	T	C		MC033L	c.1563A>G	p.Arg521Arg	1563/1740	1563/1740	521/579
U60315	38542	A	G		MC033L	c.1557T>C	p.Cys519Cys	1557/1740	1557/1740	519/579
U60315	38563	C	T		MC033L	c.1536G>A	p.Pro512Pro	1536/1740	1536/1740	512/579
U60315	38578	T	G		MC033L	c.1521A>C	p.Arg507Arg	1521/1740	1521/1740	507/579
U60315	38581	A	C		MC033L	c.1518T>G	p.Thr506Thr	1518/1740	1518/1740	506/579
U60315	38602	T	C		MC033L	c.1497A>G	p.Ala499Ala	1497/1740	1497/1740	499/579
U60315	38607	T	C		MC033L	c.1492A>G	p.Asn498Asp	1492/1740	1492/1740	498/579
U60315	38614	G	A		MC033L	c.1485C>T	p.Ala495Ala	1485/1740	1485/1740	495/579
U60315	38644	G	C		MC033L	c.1455C>G	p.Gly485Gly	1455/1740	1455/1740	485/579
U60315	38670	CA	AG		MC033L	c.1428_1429delTGinsCT	p.Asp477Tyr	1429/1740	1428/1740	476/579
U60315	38683	G	A		MC033L	c.1416C>T	p.Phe472Phe	1416/1740	1416/1740	472/579
U60315	38707	A	G		MC033L	c.1392T>C	p.Asp464Asp	1392/1740	1392/1740	464/579
U60315	38768	C	G		MC033L	c.1331G>C	p.Ser444Thr	1331/1740	1331/1740	444/579
U60315	38809	T	C		MC033L	c.1290A>G	p.Val430Val	1290/1740	1290/1740	430/579
U60315	38818	A	G		MC033L	c.1281T>C	p.Arg427Arg	1281/1740	1281/1740	427/579
U60315	38867	A	G		MC033L	c.1232T>C	p.Val411Ala	1232/1740	1232/1740	411/579
U60315	38892	CA	TG		MC033L	c.1206_1207delTGinsCA	p.Gly403Ser	1207/1740	1206/1740	402/579
U60315	38905	A	G		MC033L	c.1194T>C	p.Arg398Arg	1194/1740	1194/1740	398/579
U60315	38940	A	C		MC033L	c.1159T>G	p.Leu387Val	1159/1740	1159/1740	387/579
U60315	38953	G	A		MC033L	c.1146C>T	p.Pro382Pro	1146/1740	1146/1740	382/579
U60315	38968	G	A		MC033L	c.1131C>T	p.Tyr377Tyr	1131/1740	1131/1740	377/579
U60315	38974	T	C		MC033L	c.1125A>G	p.Gln375Gln	1125/1740	1125/1740	375/579
[truncated: 7,178 more rows]

## Sheet: BK012017
CHROM	POS	REF	ALT	effect	gene_name	nt_change	aa_change	cDNA_position/cDNA_len	protein_position	distance_to_feature
U60315	2802	G	GCA	intergenic_region	CHR_START-MC001R	n.2802_2803insCA
U60315	3323	CAAAAAAAAAAA	C	intergenic_region	MC001R	c.62_72delAAAAAAAAAAA	p.Lys21fs	62/1467	62/1467	21/488
U60315	3343	G	GTTT	intergenic_region	MC001R	c.82_84dupTTT	p.Phe28dup	85/1467	85/1467	29/488
U60315	4467	AGTGTGTGT	A	intergenic_region	MC001R	c.1216_1223delTGTGTGTG	p.Cys406fs	1216/1467	1216/1467	406/488
U60315	3341	A	G	intergenic_region	MC001R	c.72A>G	p.Lys24Lys	72/1467	72/1467	24/488
U60315	3953	C	T	intergenic_region	MC001R	c.684C>T	p.Thr228Thr	684/1467	684/1467	228/488
U60315	4747	C	CAA	intergenic_region	MC001R-MC002L	n.4747_4748insAA
U60315	4487	T	C	intergenic_region	MC001R	c.1218T>C	p.Cys406Cys	1218/1467	1218/1467	406/488
U60315	4560	A	G	intergenic_region	MC001R	c.1291A>G	p.Ser431Gly	1291/1467	1291/1467	431/488
U60315	5152	G	A	intergenic_region	MC002L	c.1050C>T	p.Ala350Ala	1050/1356	1050/1356	350/451
U60315	5514	T	G	intergenic_region	MC002L	c.688A>C	p.Lys230Gln	688/1356	688/1356	230/451
U60315	5564	T	C	intergenic_region	MC002L	c.638A>G	p.Asn213Ser	638/1356	638/1356	213/451
U60315	6015	G	C	intergenic_region	MC002L	c.187C>G	p.Leu63Val	187/1356	187/1356	63/451
U60315	9269	G	A	intergenic_region	MC006L	c.3051C>T	p.Ala1017Ala	3051/3522	3051/3522	1017/1173
U60315	10340	A	AACTTGGGCCTGCACCTGGGCATGT	intergenic_region	MC006L	c.1979_1980insACATGCCCAGGTGCAGGCCCAAGT	p.Val660_Gln661insHisAlaGlnValGlnAlaGlnVal	1979/3522	1979/3522	660/1173
U60315	9944	C	T	intergenic_region	MC006L	c.2376G>A	p.Ala792Ala	2376/3522	2376/3522	792/1173
U60315	9989	C	T	intergenic_region	MC006L	c.2331G>A	p.Leu777Leu	2331/3522	2331/3522	777/1173
U60315	10373	C	A	intergenic_region	MC006L	c.1947G>T	p.Gln649His	1947/3522	1947/3522	649/1173
U60315	10422	TG	GC	intergenic_region	MC006L	c.1897_1898delCAinsGC	p.Gln633Ala	1898/3522	1897/3522	633/1173
U60315	10425	GC	TG	intergenic_region	MC006L	c.1894_1895delGCinsCA	p.Ala632Gln	1895/3522	1894/3522	632/1173
U60315	10465	CCTG	C	intergenic_region	MC006L	c.1852_1854delCAG	p.Gln618del	1854/3522	1852/3522	618/1173
U60315	10483	CCTG	C	intergenic_region	MC006L	c.1834_1836delCAG	p.Gln612del	1836/3522	1834/3522	612/1173
U60315	10501	CCTG	C	intergenic_region	MC006L	c.1816_1818delCAG	p.Gln606del	1818/3522	1816/3522	606/1173
U60315	10532	CGCCTGCTGT	C	intergenic_region	MC006L	c.1779_1787delACAGCAGGC	p.Gln594_Ala596del	1787/3522	1779/3522	593/1173
U60315	10591	GCGC	G	intergenic_region	MC006L	c.1726_1728delGCG	p.Ala576del	1728/3522	1726/3522	576/1173
U60315	10436	C	T	intergenic_region	MC006L	c.1884G>A	p.Gln628Gln	1884/3522	1884/3522	628/1173
U60315	10560	C	T	intergenic_region	MC006L	c.1760G>A	p.Arg587Gln	1760/3522	1760/3522	587/1173
U60315	10599	TG	GC	intergenic_region	MC006L	c.1720_1721delCAinsGC	p.Gln574Ala	1721/3522	1720/3522	574/1173
U60315	10642	GCTGCGC	G	intergenic_region	MC006L	c.1672_1677delGCGCAG	p.Ala558_Gln559del	1677/3522	1672/3522	558/1173
U60315	14802	T	TTTCCA	intergenic_region	MC009L-MC010R	n.14802_14803insTTCCA
U60315	15197	TCGCGCGGGGCACGCACTTCACGCCGCGCGCCCACGGCAGCGTCCGAGGGCGGGCGCTGCCGTGGG	T	frameshift_variant	MC009L-MC010R	n.15198_15262delCGCGCGGGGCACGCACTTCACGCCGCGCGCCCACGGCAGCGTCCGAGGGCGGGCGCTGCCGTGGG
U60315	10602	GC	TG	frameshift_variant	MC006L	c.1717_1718delGCinsCA	p.Ala573Gln	1718/3522	1717/3522	573/1173
U60315	18471	G	A	intergenic_region	MC014R	c.250G>A	p.Gly84Ser	250/444	250/444	84/147
U60315	38377	C	CCGCGCGCGG	frameshift_variant	MC033L	c.1713_1721dupCCGCGCGCG	p.Arg574_Arg575insArgAlaArg	1721/1740	1721/1740	574/579
U60315	22006	A	G	synonymous_variant	MC018L	c.1944T>C	p.Phe648Phe	1944/2043	1944/2043	648/680
U60315	27451	T	G	synonymous_variant	MC021L	c.378A>C	p.Val126Val	378/1167	378/1167	126/388
U60315	39649	G	A	intergenic_region	MC033L	c.450C>T	p.Asp150Asp	450/1740	450/1740	150/579
U60315	41172	T	C	synonymous_variant	MC034L	c.291A>G	p.Glu97Glu	291/1335	291/1335	97/444
U60315	41530	A	G	missense_variant	MC035R	c.130A>G	p.Ile44Val	130/6402	130/6402	44/2133
U60315	41554	A	G	synonymous_variant	MC035R	c.154A>G	p.Thr52Ala	154/6402	154/6402	52/2133
U60315	41763	A	C	missense_variant	MC035R	c.363A>C	p.Glu121Asp	363/6402	363/6402	121/2133
U60315	41886	A	G	missense_variant	MC035R	c.486A>G	p.Ala162Ala	486/6402	486/6402	162/2133
U60315	49544	AGGGAGCCCGTCCCGCGAGAAGACGCCGCTCGGCCGCTCG	A	missense_variant	MC036R	c.1692_1730delGCTCGGGGAGCCCGTCCCGCGAGAAGACGCCGCTCGGCC	p.Leu565_Pro577del	1692/3174	1692/3174	564/1057
U60315	48361	T	C	synonymous_variant	MC036R	c.396T>C	p.Phe132Phe	396/3174	396/3174	132/1057
U60315	48924	A	G	disruptive_inframe_insertion	MC036R	c.959A>G	p.Tyr320Cys	959/3174	959/3174	320/1057
U60315	51926	T	C	synonymous_variant	MC037R	c.421T>C	p.Leu141Leu	421/1698	421/1698	141/565
U60315	52010	C	G	synonymous_variant	MC037R	c.505C>G	p.Pro169Ala	505/1698	505/1698	169/565
U60315	52467	C	G	missense_variant	MC037R	c.962C>G	p.Ala321Gly	962/1698	962/1698	321/565
U60315	54241	T	G	missense_variant	MC038R	c.572T>G	p.Val191Gly	572/831	572/831	191/276
U60315	66309	G	A	missense_variant	MC046L-MC047L	n.66309G>A
U60315	66441	A	G	conservative_inframe_deletion	MC047L	c.146T>C	p.Val49Ala	146/249	146/249	49/82
U60315	66783	G	A	conservative_inframe_deletion	MC048L	c.1188C>T	p.Arg396Arg	1188/1221	1188/1221	396/406
U60315	68028	G	A	conservative_inframe_deletion	MC048L-MC049L	n.68028G>A
U60315	68084	A	G	disruptive_inframe_deletion	MC049L	c.1523T>C	p.Val508Ala	1523/1548	1523/1548	508/515
U60315	68572	A	G	conservative_inframe_deletion	MC049L	c.1035T>C	p.Pro345Pro	1035/1548	1035/1548	345/515
U60315	69262	C	T	synonymous_variant	MC049L	c.345G>A	p.Val115Val	345/1548	345/1548	115/515
U60315	69815	A	G	missense_variant	Gene_69614_71668	c.201A>G	p.Leu67Leu	201/2055	201/2055	67/684
U60315	70601	G	A	missense_variant	Gene_69614_71668	c.987G>A	p.Ala329Ala	987/2055	987/2055	329/684
U60315	70931	T	C	conservative_inframe_deletion	Gene_69614_71668	c.1317T>C	p.Gly439Gly	1317/2055	1317/2055	439/684
U60315	71302	A	G	intergenic_region	Gene_69614_71668	c.1688A>G	p.Glu563Gly	1688/2055	1688/2055	563/684
U60315	71348	G	A	missense_variant	Gene_69614_71668	c.1734G>A	p.Ala578Ala	1734/2055	1734/2055	578/684
U60315	71742	C	A	disruptive_inframe_insertion	Gene_69614_71668-MC051L	n.71742C>A
U60315	71818	A	G	missense_variant	Gene_69614_71668-MC051L	n.71818A>G
U60315	72056	G	T	synonymous_variant	MC051L	c.157C>A	p.His53Asn	157/363	157/363	53/120
U60315	72534	C	T	synonymous_variant	MC052R	c.206C>T	p.Pro69Leu	206/303	206/303	69/100
U60315	72587	T	G	missense_variant	MC052R	c.259T>G	p.Cys87Gly	259/303	259/303	87/100
U60315	72587	T	G	missense_variant	Gene_72571_72972	c.387A>C	p.Ala129Ala	387/402	387/402	129/133
U60315	72595	CG	TA	missense_variant	MC052R	c.267_268delCGinsTA	p.Asp90Asn	267/303	267/303	89/100
U60315	72595	CG	TA	synonymous_variant	Gene_72571_72972	c.378_379delCGinsTA	p.Val127Ile	379/402	378/402	126/133
U60315	72614	A	G	disruptive_inframe_deletion	MC052R	c.286A>G	p.Met96Val	286/303	286/303	96/100
U60315	72614	A	G	synonymous_variant	Gene_72571_72972	c.360T>C	p.His120His	360/402	360/402	120/133
U60315	72667	C	G	missense_variant	Gene_72571_72972	c.307G>C	p.Ala103Pro	307/402	307/402	103/133
U60315	72676	G	A	synonymous_variant	Gene_72571_72972	c.298C>T	p.His100Tyr	298/402	298/402	100/133
U60315	72725	C	T	missense_variant	Gene_72571_72972	c.249G>A	p.Ser83Ser	249/402	249/402	83/133
U60315	72727	A	G	missense_variant	Gene_72571_72972	c.247T>C	p.Ser83Pro	247/402	247/402	83/133
U60315	72758	A	G	missense_variant	Gene_72571_72972	c.216T>C	p.Ile72Ile	216/402	216/402	72/133
U60315	72760	T	G	synonymous_variant	Gene_72571_72972	c.214A>C	p.Ile72Leu	214/402	214/402	72/133
U60315	72770	AC	CT	intergenic_region	Gene_72571_72972	c.203_204delGTinsAG	p.Arg68Gln	204/402	203/402	68/133
U60315	72801	AC	GT	missense_variant	Gene_72571_72972	c.172_173delGTinsAC	p.Val58Thr	173/402	172/402	58/133
U60315	72806	G	A	synonymous_variant	Gene_72571_72972	c.168C>T	p.Ser56Ser	168/402	168/402	56/133
U60315	72815	A	C	intergenic_region	Gene_72571_72972	c.159T>G	p.Ile53Met	159/402	159/402	53/133
U60315	72836	G	C	missense_variant	Gene_72571_72972	c.138C>G	p.Asp46Glu	138/402	138/402	46/133
U60315	72841	G	C	synonymous_variant	Gene_72571_72972	c.133C>G	p.Leu45Val	133/402	133/402	45/133
U60315	72855	T	G	synonymous_variant	Gene_72571_72972	c.119A>C	p.Gln40Pro	119/402	119/402	40/133
U60315	72857	G	A	synonymous_variant	Gene_72571_72972	c.117C>T	p.Leu39Leu	117/402	117/402	39/133
U60315	72867	A	G	synonymous_variant	Gene_72571_72972	c.107T>C	p.Val36Ala	107/402	107/402	36/133
U60315	72870	C	A	synonymous_variant	Gene_72571_72972	c.104G>T	p.Ser35Ile	104/402	104/402	35/133
U60315	72886	T	C	missense_variant	Gene_72571_72972	c.88A>G	p.Ile30Val	88/402	88/402	30/133
U60315	72908	C	T	synonymous_variant	Gene_72571_72972	c.66G>A	p.Ala22Ala	66/402	66/402	22/133
U60315	72925	C	G	intergenic_region	Gene_72571_72972	c.49G>C	p.Ala17Pro	49/402	49/402	17/133
U60315	72940	T	G	intergenic_region	Gene_72571_72972	c.34A>C	p.Thr12Pro	34/402	34/402	12/133
U60315	72979	T	TC	missense_variant	Gene_72571_72972-MC054L	n.72979_72980insC
U60315	72954	A	G	missense_variant	Gene_72571_72972	c.20T>C	p.Leu7Pro	20/402	20/402	7/133
U60315	72975	T	C	missense_variant	Gene_72571_72972-MC054L	n.72975T>C
U60315	72986	G	A	synonymous_variant	Gene_72571_72972-MC054L	n.72986G>A
U60315	73016	TG	T	missense_variant	Gene_72571_72972-MC054L	n.73017delG
U60315	72994	GC	AT	missense_variant	Gene_72571_72972-MC054L	n.72994_72995delGCinsAT
U60315	73026	T	TGA	missense_variant	Gene_72571_72972-MC054L	n.73026_73027insGA
U60315	73019	C	T	synonymous_variant	Gene_72571_72972-MC054L	n.73019C>T
U60315	73023	G	A	missense_variant	Gene_72571_72972-MC054L	n.73023G>A
U60315	73041	T	C	missense_variant	Gene_72571_72972-MC054L	n.73041T>C
U60315	73044	T	G	synonymous_variant	Gene_72571_72972-MC054L	n.73044T>G
U60315	73046	T	C	missense_variant	Gene_72571_72972-MC054L	n.73046T>C
U60315	73051	GA	TG	synonymous_variant	Gene_72571_72972-MC054L	n.73051_73052delGAinsTG
U60315	73055	T	G	missense_variant	Gene_72571_72972-MC054L	n.73055T>G
U60315	73060	C	T	missense_variant	Gene_72571_72972-MC054L	n.73060C>T
U60315	73082	T	C	missense_variant	Gene_72571_72972-MC054L	n.73082T>C
U60315	73090	A	G	synonymous_variant	Gene_72571_72972-MC054L	n.73090A>G
U60315	73095	G	C	missense_variant	Gene_72571_72972-MC054L	n.73095G>C
U60315	73121	A	C	missense_variant	Gene_72571_72972-MC054L	n.73121A>C
U60315	73159	G	A	missense_variant	Gene_72571_72972-MC054L	n.73159G>A
U60315	73174	G	T	missense_variant	Gene_72571_72972-MC054L	n.73174G>T
U60315	73182	G	C	synonymous_variant	Gene_72571_72972-MC054L	n.73182G>C
U60315	73186	G	C	missense_variant	Gene_72571_72972-MC054L	n.73186G>C
U60315	73201	T	C	missense_variant	Gene_72571_72972-MC054L	n.73201T>C
U60315	73254	G	GC	missense_variant	Gene_72571_72972-MC054L	n.73254_73255insC
U60315	73230	A	G	synonymous_variant	Gene_72571_72972-MC054L	n.73230A>G
U60315	73251	C	T	missense_variant	Gene_72571_72972-MC054L	n.73251C>T
U60315	73263	G	A	missense_variant	MC054L	c.702C>T	p.Val234Val	702/708	702/708	234/235
U60315	73266	A	G	intergenic_region	MC054L	c.699T>C	p.His233His	699/708	699/708	233/235
U60315	73279	GG	TA	missense_variant	MC054L	c.685_686delCCinsTA	p.Pro229Tyr	686/708	685/708	229/235
U60315	73283	T	G	intergenic_region	MC054L	c.682A>C	p.Ile228Leu	682/708	682/708	228/235
U60315	73291	C	T	intergenic_region	MC054L	c.674G>A	p.Arg225Lys	674/708	674/708	225/235
U60315	73298	T	G	intergenic_region	MC054L	c.667A>C	p.Lys223Gln	667/708	667/708	223/235
U60315	73303	T	C	intergenic_region	MC054L	c.662A>G	p.Asn221Ser	662/708	662/708	221/235
U60315	73309	T	C	intergenic_region	MC054L	c.656A>G	p.His219Arg	656/708	656/708	219/235
U60315	73317	C	A	intergenic_region	MC054L	c.648G>T	p.Lys216Asn	648/708	648/708	216/235
U60315	73319	TG	GA	intergenic_region	MC054L	c.645_646delCAinsTC	p.Lys216Gln	646/708	645/708	215/235
U60315	73353	C	CCCTCTGCCT	intergenic_region	MC054L	c.611_612insAGGCAGAGG	p.Lys204_Lys205insGlyArgGly	611/708	611/708	204/235
U60315	73342	T	C	intergenic_region	MC054L	c.623A>G	p.Lys208Arg	623/708	623/708	208/235
U60315	73356	G	C	intergenic_region	MC054L	c.609C>G	p.Asn203Lys	609/708	609/708	203/235
U60315	73368	C	A	intergenic_region	MC054L	c.597G>T	p.Gly199Gly	597/708	597/708	199/235
U60315	73379	G	A	intergenic_region	MC054L	c.586C>T	p.Pro196Ser	586/708	586/708	196/235
U60315	73382	G	T	intergenic_region	MC054L	c.583C>A	p.Pro195Thr	583/708	583/708	195/235
U60315	73386	TC	AA	intergenic_region	MC054L	c.578_579delGAinsTT	p.Gly193Val	579/708	578/708	193/235
U60315	73389	TAC	GGA	intergenic_region	MC054L	c.574_576delGTAinsTCC	p.Val192Ser	576/708	574/708	192/235
U60315	73407	C	CGGCGCGGTGCCGTTAGTGCCG	intergenic_region	MC054L	c.557_558insCGGCACTAACGGCACCGCGCC	p.Pro186_Gly187insGlyThrAsnGlyThrAlaPro	557/708	557/708	186/235
U60315	73396	T	G	intergenic_region	MC054L	c.569A>C	p.Lys190Thr	569/708	569/708	190/235
U60315	73411	A	G	intergenic_region	MC054L	c.554T>C	p.Leu185Pro	554/708	554/708	185/235
U60315	73416	T	C	intergenic_region	MC054L	c.549A>G	p.Pro183Pro	549/708	549/708	183/235
U60315	73420	G	A	intergenic_region	MC054L	c.545C>T	p.Ala182Val	545/708	545/708	182/235
U60315	73430	A	G	intergenic_region	MC054L	c.535T>C	p.Ser179Pro	535/708	535/708	179/235
U60315	73437	C	A	intergenic_region	MC054L	c.528G>T	p.Ala176Ala	528/708	528/708	176/235
U60315	73446	C	T	intergenic_region	MC054L	c.519G>A	p.Pro173Pro	519/708	519/708	173/235
U60315	73452	T	C	intergenic_region	MC054L	c.513A>G	p.Pro171Pro	513/708	513/708	171/235
U60315	73455	C	A	intergenic_region	MC054L	c.510G>T	p.Ala170Ala	510/708	510/708	170/235
U60315	73466	A	G	synonymous_variant	MC054L	c.499T>C	p.Ser167Pro	499/708	499/708	167/235
U60315	73469	T	C	synonymous_variant	MC054L	c.496A>G	p.Thr166Ala	496/708	496/708	166/235
U60315	73473	C	T	missense_variant	MC054L	c.492G>A	p.Ala164Ala	492/708	492/708	164/235
U60315	73503	G	A	missense_variant	MC054L	c.462C>T	p.Ala154Ala	462/708	462/708	154/235
U60315	73514	T	G	missense_variant	MC054L	c.451A>C	p.Asn151His	451/708	451/708	151/235
U60315	73516	T	C	missense_variant	MC054L	c.449A>G	p.Glu150Gly	449/708	449/708	150/235
U60315	73536	C	T	missense_variant	MC054L	c.429G>A	p.Thr143Thr	429/708	429/708	143/235
U60315	73555	GGA	AAC	missense_variant	MC054L	c.408_410delTCCinsGTT	p.Pro137Phe	410/708	408/708	136/235
U60315	73563	G	T	missense_variant	MC054L	c.402C>A	p.Leu134Leu	402/708	402/708	134/235
U60315	73567	G	A	missense_variant	MC054L	c.398C>T	p.Ala133Val	398/708	398/708	133/235
U60315	73571	A	C	disruptive_inframe_insertion	MC054L	c.394T>G	p.Leu132Val	394/708	394/708	132/235
U60315	73582	A	G	missense_variant	MC054L	c.383T>C	p.Val128Ala	383/708	383/708	128/235
U60315	73620	C	G	missense_variant	MC054L	c.345G>C	p.Thr115Thr	345/708	345/708	115/235
U60315	73634	CG	TA	synonymous_variant	MC054L	c.330_331delCGinsTA	p.Ala111Thr	331/708	330/708	110/235
U60315	73638	G	T	missense_variant	MC054L	c.327C>A	p.Asp109Glu	327/708	327/708	109/235
U60315	73641	T	G	missense_variant	MC054L	c.324A>C	p.Pro108Pro	324/708	324/708	108/235
U60315	73644	C	G	missense_variant	MC054L	c.321G>C	p.Gly107Gly	321/708	321/708	107/235
U60315	73650	C	A	missense_variant	MC054L	c.315G>T	p.Thr105Thr	315/708	315/708	105/235
U60315	73660	G	T	disruptive_inframe_insertion	MC054L	c.305C>A	p.Thr102Lys	305/708	305/708	102/235
U60315	73662	GC	TA	missense_variant	MC054L	c.302_303delGCinsTA	p.Ser101Ile	303/708	302/708	101/235
U60315	73667	T	G	missense_variant	MC054L	c.298A>C	p.Ile100Leu	298/708	298/708	100/235
U60315	73680	T	C	synonymous_variant	MC054L	c.285A>G	p.Gln95Gln	285/708	285/708	95/235
U60315	73692	C	T	missense_variant	MC054L	c.273G>A	p.Lys91Lys	273/708	273/708	91/235
U60315	73696	TG	AT	missense_variant	MC054L	c.268_269delCAinsAT	p.His90Ile	269/708	268/708	90/235
U60315	73703	G	C	synonymous_variant	MC054L	c.262C>G	p.His88Asp	262/708	262/708	88/235
U60315	73708	CG	TT	synonymous_variant	MC054L	c.256_257delCGinsAA	p.Arg86Asn	257/708	256/708	86/235
U60315	73717	G	C	synonymous_variant	MC054L	c.248C>G	p.Ser83Trp	248/708	248/708	83/235
U60315	73727	A	C	synonymous_variant	MC054L	c.238T>G	p.Ser80Ala	238/708	238/708	80/235
U60315	73730	CG	TC	missense_variant	MC054L	c.234_235delCGinsGA	p.Asp79Asn	235/708	234/708	78/235
U60315	73734	C	G	missense_variant	MC054L	c.231G>C	p.Gln77His	231/708	231/708	77/235
U60315	73740	G	T	synonymous_variant	MC054L	c.225C>A	p.Pro75Pro	225/708	225/708	75/235
U60315	73749	C	G	synonymous_variant	MC054L	c.216G>C	p.Glu72Asp	216/708	216/708	72/235
U60315	73760	T	G	missense_variant	MC054L	c.205A>C	p.Ile69Leu	205/708	205/708	69/235
U60315	73767	T	C	missense_variant	MC054L	c.198A>G	p.Ile66Met	198/708	198/708	66/235
U60315	73769	T	G	synonymous_variant	MC054L	c.196A>C	p.Ile66Leu	196/708	196/708	66/235
U60315	73779	ATG	GCT	missense_variant	MC054L	c.184_186delCATinsAGC	p.His62Ser	186/708	184/708	62/235
U60315	73807	GT	TG	synonymous_variant	MC054L	c.157_158delACinsCA	p.Thr53Gln	158/708	157/708	53/235
U60315	73814	T	C	missense_variant	MC054L	c.151A>G	p.Ile51Val	151/708	151/708	51/235
U60315	73816	G	A	missense_variant	MC054L	c.149C>T	p.Thr50Met	149/708	149/708	50/235
U60315	73847	T	G	missense_variant	MC054L	c.118A>C	p.Ile40Leu	118/708	118/708	40/235
U60315	73849	TC	GT	synonymous_variant	MC054L	c.115_116delGAinsAC	p.Glu39Thr	116/708	115/708	39/235
U60315	73854	C	A	missense_variant	MC054L	c.111G>T	p.Glu37Asp	111/708	111/708	37/235
U60315	73864	C	T	missense_variant	MC054L	c.101G>A	p.Arg34Lys	101/708	101/708	34/235
U60315	73910	CA	AG	synonymous_variant	MC055R	c.-1_1delCAinsAG	p.Met1?		1/651	1/216
U60315	73910	CA	AG	synonymous_variant	MC054L	c.54_55delTGinsCT	p.Val19Phe	55/708	54/708	18/235
U60315	73927	G	A	synonymous_variant	MC055R	c.17G>A	p.Trp6*	17/651	17/651	6/216
U60315	73927	G	A	missense_variant	MC054L	c.38C>T	p.Pro13Leu	38/708	38/708	13/235
U60315	73933	G	T	missense_variant	MC054L	c.32C>A	p.Pro11His	32/708	32/708	11/235
U60315	73933	G	T	missense_variant	MC055R	c.23G>T	p.Arg8Met	23/651	23/651	8/216
U60315	73944	G	T	synonymous_variant	MC054L	c.21C>A	p.Ser7Arg	21/708	21/708	7/235
U60315	73944	G	T	synonymous_variant	MC055R	c.34G>T	p.Ala12Ser	34/651	34/651	12/216
U60315	73965	TC	GA	missense_variant	MC055R	c.55_56delTCinsGA	p.Ser19Asp	55/651	55/651	19/216
U60315	73972	C	G	missense_variant	MC055R	c.62C>G	p.Thr21Arg	62/651	62/651	21/216
U60315	73994	T	C	missense_variant	MC055R	c.84T>C	p.Leu28Leu	84/651	84/651	28/216
U60315	73999	G	T	missense_variant	MC055R	c.89G>T	p.Cys30Phe	89/651	89/651	30/216
U60315	74018	T	A	missense_variant	MC055R	c.108T>A	p.Ala36Ala	108/651	108/651	36/216
U60315	74033	TGGACGCGAATCAAGCACTTGCTTACGGAGC	T	missense_variant	MC055R	c.125_154delGACGCGAATCAAGCACTTGCTTACGGAGCG	p.Gly42_Ser51del	125/651	125/651	42/216
U60315	74022	AG	GA	missense_variant	MC055R	c.112_113delAGinsGA	p.Ser38Asp	112/651	112/651	38/216
U60315	74074	C	CA	synonymous_variant	MC055R	c.166dupA	p.Thr56fs	167/651	167/651	56/216
U60315	74065	C	A	missense_variant	MC055R	c.155C>A	p.Ala52Glu	155/651	155/651	52/216
U60315	74090	T	TC	missense_variant	MC055R	c.182dupC	p.Ser62fs	183/651	183/651	61/216
U60315	74068	C	G	missense_variant	MC055R	c.158C>G	p.Pro53Arg	158/651	158/651	53/216
U60315	74077	C	A	missense_variant	MC055R	c.167C>A	p.Thr56Lys	167/651	167/651	56/216
U60315	74096	A	G	missense_variant	MC055R	c.186A>G	p.Ser62Ser	186/651	186/651	62/216
U60315	74104	C	T	missense_variant	MC055R	c.194C>T	p.Pro65Leu	194/651	194/651	65/216
U60315	74115	A	G	missense_variant	MC055R	c.205A>G	p.Met69Val	205/651	205/651	69/216
U60315	74121	A	G	missense_variant	MC055R	c.211A>G	p.Thr71Ala	211/651	211/651	71/216
U60315	74124	A	G	missense_variant	MC055R	c.214A>G	p.Ile72Val	214/651	214/651	72/216
U60315	74152	TTCGTCC	T	missense_variant	MC055R	c.244_249delCGTCCT	p.Arg82_Pro83del	244/651	244/651	82/216
U60315	74136	C	A	missense_variant	MC055R	c.226C>A	p.Leu76Ile	226/651	226/651	76/216
U60315	74148	G	A	missense_variant	MC055R	c.238G>A	p.Asp80Asn	238/651	238/651	80/216
U60315	74167	A	G	start_lost	MC055R	c.257A>G	p.His86Arg	257/651	257/651	86/216
U60315	74173	GGC	AAT	missense_variant	MC055R	c.263_265delGGCinsAAT	p.GlyPro88GluSer	263/651	263/651	88/216
U60315	74191	G	GT	stop_gained	MC055R	c.281_282insT	p.Gly96fs	282/651	282/651	94/216
U60315	74183	A	G	missense_variant	MC055R	c.273A>G	p.Ser91Ser	273/651	273/651	91/216
U60315	74192	C	T	missense_variant	MC055R	c.282C>T	p.Cys94Cys	282/651	282/651	94/216
U60315	74194	CT	GG	missense_variant	MC055R	c.284_285delCTinsGG	p.Pro95Arg	284/651	284/651	95/216
U60315	74217	T	TG	missense_variant	MC055R	c.307_308insG	p.Phe103fs	308/651	308/651	103/216
U60315	74202	T	C	missense_variant	MC055R	c.292T>C	p.Tyr98His	292/651	292/651	98/216
U60315	74206	A	G	missense_variant	MC055R	c.296A>G	p.Asn99Ser	296/651	296/651	99/216
U60315	74219	C	T	missense_variant	MC055R	c.309C>T	p.Phe103Phe	309/651	309/651	103/216
U60315	74225	G	T	synonymous_variant	MC055R	c.315G>T	p.Ala105Ala	315/651	315/651	105/216
U60315	74240	C	T	missense_variant	MC055R	c.330C>T	p.Val110Val	330/651	330/651	110/216
U60315	74243	C	T	synonymous_variant	MC055R	c.333C>T	p.Ala111Ala	333/651	333/651	111/216
U60315	74248	A	G	disruptive_inframe_deletion	MC055R	c.338A>G	p.Gln113Arg	338/651	338/651	113/216
U60315	74252	T	G	missense_variant	MC055R	c.342T>G	p.Ser114Arg	342/651	342/651	114/216
U60315	74254	G	A	frameshift_variant	MC055R	c.344G>A	p.Gly115Asp	344/651	344/651	115/216
U60315	74259	C	G	missense_variant	MC055R	c.349C>G	p.Leu117Val	349/651	349/651	117/216
U60315	74266	C	G	frameshift_variant	MC055R	c.356C>G	p.Ala119Gly	356/651	356/651	119/216
U60315	74271	G	A	missense_variant	MC055R	c.361G>A	p.Gly121Arg	361/651	361/651	121/216
U60315	74276	G	A	missense_variant	MC055R	c.366G>A	p.Thr122Thr	366/651	366/651	122/216
U60315	74278	AG	GA	synonymous_variant	MC055R	c.368_369delAGinsGA	p.Gln123Arg	368/651	368/651	123/216
U60315	74288	T	G	missense_variant	MC055R	c.378T>G	p.Gly126Gly	378/651	378/651	126/216
U60315	74291	A	G	missense_variant	MC055R	c.381A>G	p.Lys127Lys	381/651	381/651	127/216
U60315	74295	C	A	missense_variant	MC055R	c.385C>A	p.Arg129Ser	385/651	385/651	129/216
U60315	74298	T	G	missense_variant	MC055R	c.388T>G	p.Ser130Ala	388/651	388/651	130/216
U60315	74301	A	G	conservative_inframe_deletion	MC055R	c.391A>G	p.Met131Val	391/651	391/651	131/216
U60315	74317	T	TG	missense_variant	MC055R	c.407_408insG	p.Phe136fs	408/651	408/651	136/216
U60315	74305	C	T	missense_variant	MC055R	c.395C>T	p.Thr132Met	395/651	395/651	132/216
U60315	74308	A	T	missense_variant	MC055R	c.398A>T	p.Tyr133Phe	398/651	398/651	133/216
U60315	74323	A	T	missense_variant	MC055R	c.413A>T	p.Gln138Leu	413/651	413/651	138/216
U60315	74326	C	T	frameshift_variant	MC055R	c.416C>T	p.Ala139Val	416/651	416/651	139/216
U60315	74340	TGTCTTTG	T	synonymous_variant	MC055R	c.432_438delTCTTTGG	p.Cys144fs	432/651	432/651	144/216
U60315	74332	T	C	synonymous_variant	MC055R	c.422T>C	p.Phe141Ser	422/651	422/651	141/216
U60315	74337	A	G	missense_variant	MC055R	c.427A>G	p.Thr143Ala	427/651	427/651	143/216
U60315	74354	GCC	ATA	frameshift_variant	MC055R	c.444_446delGCCinsATA	p.Pro149Tyr	444/651	444/651	148/216
U60315	74364	T	G	missense_variant	MC055R	c.454T>G	p.Tyr152Asp	454/651	454/651	152/216
U60315	74366	TG	CA	missense_variant	MC055R	c.456_457delTGinsCA	p.Gly153Arg	456/651	456/651	152/216
U60315	74391	TCGTG	T	synonymous_variant	MC055R	c.482_485delCGTG	p.Ser161fs	482/651	482/651	161/216
U60315	74370	G	A	synonymous_variant	MC055R	c.460G>A	p.Asp154Asn	460/651	460/651	154/216
U60315	74402	GCCGCGGACAC	G	synonymous_variant	MC055R	c.493_502delCCGCGGACAC	p.Pro165fs	493/651	493/651	165/216
U60315	74379	G	A	synonymous_variant	MC055R	c.469G>A	p.Ala157Thr	469/651	469/651	157/216
U60315	74397	T	G	missense_variant	MC055R	c.487T>G	p.Phe163Val	487/651	487/651	163/216
U60315	74415	A	C	missense_variant	MC055R	c.505A>C	p.Arg169Arg	505/651	505/651	169/216
U60315	74425	T	G	missense_variant	MC055R	c.515T>G	p.Val172Gly	515/651	515/651	172/216
U60315	74442	T	C	missense_variant	MC055R	c.532T>C	p.Phe178Leu	532/651	532/651	178/216
U60315	74454	AG	A	missense_variant	MC055R	c.545delG	p.Ser182fs	545/651	545/651	182/216
U60315	74460	GC	G	missense_variant	MC055R	c.551delC	p.Ala184fs	551/651	551/651	184/216
U60315	74444	TG	GT	synonymous_variant	MC055R	c.534_535delTGinsGT	p.PheAla178LeuSer	534/651	534/651	178/216
U60315	74468	TGCTTTGGGTGTGAAGCCACTTGTCAAC	T	missense_variant	MC055R	c.560_586delCTTTGGGTGTGAAGCCACTTGTCAACG	p.Ala187_Asn195del	560/651	560/651	187/216
U60315	74462	A	G	synonymous_variant	MC055R	c.552A>G	p.Ala184Ala	552/651	552/651	184/216
U60315	74501	T	C	synonymous_variant	MC055R	c.591T>C	p.Val197Val	591/651	591/651	197/216
U60315	74514	G	A	missense_variant	MC055R	c.604G>A	p.Val202Ile	604/651	604/651	202/216
U60315	74521	GT	CC	missense_variant	MC055R	c.611_612delGTinsCC	p.Ser204Thr	611/651	611/651	204/216
U60315	74540	C	T	missense_variant	MC055R	c.630C>T	p.Pro210Pro	630/651	630/651	210/216
U60315	74552	C	G	frameshift_variant	MC055R	c.642C>G	p.Val214Val	642/651	642/651	214/216
U60315	74582	CGGAAAACCG	C	missense_variant	MC055R-MC056L	n.74583_74591delGGAAAACCG
U60315	74562	T	A	missense_variant	MC055R-MC056L	n.74562T>A
U60315	74569	C	T	missense_variant	MC055R-MC056L	n.74569C>T
U60315	74592	G	A	missense_variant	MC055R-MC056L	n.74592G>A
U60315	74594	C	G	frameshift_variant	MC055R-MC056L	n.74594C>G
U60315	74601	TA	GC	missense_variant	MC055R-MC056L	n.74601_74602delTAinsGC
U60315	74631	TGTGA	T	missense_variant	MC055R-MC056L	n.74632_74635delGTGA
U60315	74614	A	G	missense_variant	MC055R-MC056L	n.74614A>G
U60315	74616	G	A	missense_variant	MC055R-MC056L	n.74616G>A
U60315	74651	A	ACACG	missense_variant	MC055R-MC056L	n.74651_74652insCACG
U60315	74642	TA	GC	frameshift_variant	MC055R-MC056L	n.74642_74643delTAinsGC
U60315	74656	G	C	missense_variant	MC055R-MC056L	n.74656G>C
U60315	74661	G	C	frameshift_variant	MC055R-MC056L	n.74661G>C
U60315	74669	G	T	missense_variant	MC055R-MC056L	n.74669G>T
U60315	74687	GTTTGAC	G	missense_variant	MC055R-MC056L	n.74688_74693delTTTGAC
U60315	74674	G	A	synonymous_variant	MC055R-MC056L	n.74674G>A
U60315	74678	T	G	missense_variant	MC055R-MC056L	n.74678T>G
U60315	74694	A	G	missense_variant	MC055R-MC056L	n.74694A>G
U60315	74706	CCGTG	C	frameshift_variant	MC055R-MC056L	n.74707_74710delCGTG
U60315	74699	A	G	frameshift_variant	MC055R-MC056L	n.74699A>G
U60315	74703	C	T	missense_variant	MC055R-MC056L	n.74703C>T
U60315	74712	G	A	disruptive_inframe_deletion	MC055R-MC056L	n.74712G>A
U60315	74760	CA	C	synonymous_variant	MC055R-MC056L	n.74761delA
U60315	74717	G	A	synonymous_variant	MC055R-MC056L	n.74717G>A
U60315	74752	A	C	missense_variant	MC055R-MC056L	n.74752A>C
U60315	74767	T	G	missense_variant	MC055R-MC056L	n.74767T>G
U60315	74773	G	T	synonymous_variant	MC055R-MC056L	n.74773G>T
U60315	74784	C	CACGCGCATTTTCCCGTGTGTTTTTTGCGCGTCCCATTTCGACACATGCTGCTCGAGATCTCTG	synonymous_variant	MC055R-MC056L	n.74784_74785insACGCGCATTTTCCCGTGTGTTTTTTGCGCGTCCCATTTCGACACATGCTGCTCGAGATCTCTG
U60315	74775	C	T	intergenic_region	MC055R-MC056L	n.74775C>T
U60315	74781	C	A	intergenic_region	MC055R-MC056L	n.74781C>A
U60315	74799	C	T	intergenic_region	MC055R-MC056L	n.74799C>T
U60315	74802	CT	TC	intergenic_region	MC055R-MC056L	n.74802_74803delCTinsTC
U60315	74832	T	C	intergenic_region	MC055R-MC056L	n.74832T>C
U60315	74844	GT	AC	intergenic_region	MC055R-MC056L	n.74844_74845delGTinsAC
U60315	74891	A	ACT	intergenic_region	MC055R-MC056L	n.74891_74892insCT
U60315	74850	A	G	intergenic_region	MC055R-MC056L	n.74850A>G
U60315	74885	C	A	intergenic_region	MC055R-MC056L	n.74885C>A
U60315	74902	T	C	intergenic_region	MC055R-MC056L	n.74902T>C
U60315	74909	T	C	intergenic_region	MC055R-MC056L	n.74909T>C
U60315	74918	C	A	intergenic_region	MC055R-MC056L	n.74918C>A
U60315	74929	A	G	intergenic_region	MC055R-MC056L	n.74929A>G
U60315	74936	T	C	intergenic_region	MC056L	c.1781A>G	p.Ter594Ter	1781/1782	1781/1782	594/593
U60315	74996	A	G	intergenic_region	MC056L	c.1721T>C	p.Met574Thr	1721/1782	1721/1782	574/593
U60315	75025	T	C	intergenic_region	MC056L	c.1692A>G	p.Leu564Leu	1692/1782	1692/1782	564/593
U60315	75029	T	G	intergenic_region	MC056L	c.1688A>C	p.Gln563Pro	1688/1782	1688/1782	563/593
U60315	75031	C	G	intergenic_region	MC056L	c.1686G>C	p.Trp562Cys	1686/1782	1686/1782	562/593
U60315	75055	C	A	intergenic_region	MC056L	c.1662G>T	p.Gln554His	1662/1782	1662/1782	554/593
U60315	75057	G	T	intergenic_region	MC056L	c.1660C>A	p.Gln554Lys	1660/1782	1660/1782	554/593
U60315	75079	G	A	intergenic_region	MC056L	c.1638C>T	p.Phe546Phe	1638/1782	1638/1782	546/593
U60315	75097	C	T	intergenic_region	MC056L	c.1620G>A	p.Lys540Lys	1620/1782	1620/1782	540/593
U60315	75115	A	G	intergenic_region	MC056L	c.1602T>C	p.His534His	1602/1782	1602/1782	534/593
U60315	75181	T	C	intergenic_region	MC056L	c.1536A>G	p.Ser512Ser	1536/1782	1536/1782	512/593
U60315	75193	C	T	intergenic_region	MC056L	c.1524G>A	p.Gly508Gly	1524/1782	1524/1782	508/593
U60315	75229	C	A	intergenic_region	MC056L	c.1488G>T	p.Val496Val	1488/1782	1488/1782	496/593
U60315	75262	C	T	intergenic_region	MC056L	c.1455G>A	p.Leu485Leu	1455/1782	1455/1782	485/593
U60315	75271	G	T	intergenic_region	MC056L	c.1446C>A	p.Val482Val	1446/1782	1446/1782	482/593
U60315	75334	G	A	intergenic_region	MC056L	c.1383C>T	p.Arg461Arg	1383/1782	1383/1782	461/593
U60315	75340	C	A	intergenic_region	MC056L	c.1377G>T	p.Thr459Thr	1377/1782	1377/1782	459/593
U60315	75352	T	C	intergenic_region	MC056L	c.1365A>G	p.Ala455Ala	1365/1782	1365/1782	455/593
U60315	75355	C	A	intergenic_region	MC056L	c.1362G>T	p.Leu454Leu	1362/1782	1362/1782	454/593
U60315	75385	G	T	intergenic_region	MC056L	c.1332C>A	p.Arg444Arg	1332/1782	1332/1782	444/593
U60315	75439	G	T	intergenic_region	MC056L	c.1278C>A	p.Ala426Ala	1278/1782	1278/1782	426/593
U60315	75448	A	G	intergenic_region	MC056L	c.1269T>C	p.Phe423Phe	1269/1782	1269/1782	423/593
U60315	75480	A	G	intergenic_region	MC056L	c.1237T>C	p.Leu413Leu	1237/1782	1237/1782	413/593
U60315	75493	C	T	intergenic_region	MC056L	c.1224G>A	p.Ala408Ala	1224/1782	1224/1782	408/593
U60315	75523	C	T	intergenic_region	MC056L	c.1194G>A	p.Val398Val	1194/1782	1194/1782	398/593
U60315	75532	C	T	intergenic_region	MC056L	c.1185G>A	p.Leu395Leu	1185/1782	1185/1782	395/593
U60315	75541	C	T	intergenic_region	MC056L	c.1176G>A	p.Pro392Pro	1176/1782	1176/1782	392/593
U60315	75544	A	G	intergenic_region	MC056L	c.1173T>C	p.Asp391Asp	1173/1782	1173/1782	391/593
U60315	75568	G	A	splice_region_variant&stop_retained_variant	MC056L	c.1149C>T	p.Ala383Ala	1149/1782	1149/1782	383/593
U60315	75577	C	T	missense_variant	MC056L	c.1140G>A	p.Gln380Gln	1140/1782	1140/1782	380/593
U60315	75599	A	G	synonymous_variant	MC056L	c.1118T>C	p.Val373Ala	1118/1782	1118/1782	373/593
U60315	75637	G	T	missense_variant	MC056L	c.1080C>A	p.Leu360Leu	1080/1782	1080/1782	360/593
U60315	75688	G	A	missense_variant	MC056L	c.1029C>T	p.Ser343Ser	1029/1782	1029/1782	343/593
U60315	75712	C	T	missense_variant	MC056L	c.1005G>A	p.Leu335Leu	1005/1782	1005/1782	335/593
U60315	75736	G	A	missense_variant	MC056L	c.981C>T	p.Arg327Arg	981/1782	981/1782	327/593
U60315	75769	CA	TG	synonymous_variant	MC056L	c.947_948delTGinsCA	p.Val316Ala	948/1782	947/1782	316/593
U60315	75868	C	T	synonymous_variant	MC056L	c.849G>A	p.Leu283Leu	849/1782	849/1782	283/593
U60315	75892	G	A	synonymous_variant	MC056L	c.825C>T	p.Phe275Phe	825/1782	825/1782	275/593
U60315	79689	GCCC	G	synonymous_variant	MC60R-MC061R	n.79690_79692delCCC
U60315	81273	TGACCCTCTTCGACTTACGGACGCCCTCCTCGACCTGCACGACCCTCTTCGACTTACGGACGCCCTCCTCGACCTGCACGACCCTCTTCGACTTACGGACGCCCTCCTCGACCTGCAC	T	synonymous_variant	MC064R-MC065L	n.81274_81390del
U60315	76147	A	C	synonymous_variant	MC056L	c.570T>G	p.Pro190Pro	570/1782	570/1782	190/593
U60315	76390	G	T	synonymous_variant	MC056L	c.327C>A	p.Arg109Arg	327/1782	327/1782	109/593
U60315	82788	A	G	synonymous_variant	MC065L-MC066L	n.82788A>G
U60315	84104	C	G	synonymous_variant	MC067R	c.280C>G	p.Gln94Glu	280/783	280/783	94/260
U60315	87136	T	C	synonymous_variant	MC071R-MC072L	n.87136T>C
U60315	92904	CGCCAGGACAACAGGGACGCGCGCTCTT	C	synonymous_variant	MC078L-MC079R	n.92905_92931delGCCAGGACAACAGGGACGCGCGCTCTT
U60315	88823	C	A	synonymous_variant	MC073R	c.345C>A	p.Ile115Ile	345/765	345/765	115/254
U60315	105605	A	ACCCCTTGCTACAGGACGTCCTTGTCGAACGACGGC	synonymous_variant	MC088R-MC089L	n.105605_105606insCCCCTTGCTACAGGACGTCCTTGTCGAACGACGGC
U60315	91505	T	C	synonymous_variant	MC076R	c.846T>C	p.Leu282Leu	846/1032	846/1032	282/343
U60315	99594	T	G	synonymous_variant	MC083R	c.415T>G	p.Ser139Ala	415/576	415/576	139/191
U60315	117028	C	CTT	synonymous_variant	MC096L-MC097R	n.117028_117029insTT
U60315	108131	A	G	synonymous_variant	MC090R	c.2133A>G	p.Glu711Glu	2133/2853	2133/2853	711/950
U60315	113260	G	A	synonymous_variant	MC094R	c.2128G>A	p.Asp710Asn	2128/2376	2128/2376	710/791
U60315	127884	CGCGGGCGCCGTT	C	synonymous_variant	MC107L	c.708_719delAACGGCGCCCGC	p.Thr237_Ala240del	719/1266	708/1266	236/421
U60315	119799	T	G	synonymous_variant	MC100L	c.1179A>C	p.Ile393Ile	1179/1905	1179/1905	393/634
U60315	124273	A	G	synonymous_variant	MC103L-MC104L	n.124273A>G
U60315	138443	C	A	synonymous_variant	MC114R	c.851C>A	p.Thr284Asn	851/915	851/915	284/304
U60315	138489	G	C	synonymous_variant	MC114R	c.897G>C	p.Arg299Arg	897/915	897/915	299/304
U60315	143635	CGCGTCCGCGGACAAGCGT	C	missense_variant	MC123R	c.1519_1536delTCCGCGGACAAGCGTGCG	p.Ser507_Ala512del	1519/2085	1519/2085	507/694
U60315	140540	A	C	synonymous_variant	MC121L	c.1017T>G	p.Ala339Ala	1017/1095	1017/1095	339/364
U60315	141236	T	C	synonymous_variant	MC121L	c.321A>G	p.Val107Val	321/1095	321/1095	107/364
U60315	145192	C	G	synonymous_variant	MC126R	c.662C>G	p.Ser221Cys	662/1431	662/1431	221/476
U60315	147813	C	T	synonymous_variant	MC128R	c.1041C>T	p.Tyr347Tyr	1041/1152	1041/1152	347/383
U60315	149349	A	G	missense_variant	MC129R	c.1362A>G	p.Ser454Ser	1362/3498	1362/3498	454/1165
U60315	151380	A	G	synonymous_variant	MC129R	c.3393A>G	p.Gln1131Gln	3393/3498	3393/3498	1131/1165
U60315	151630	A	G	synonymous_variant	MC130L	c.1349T>C	p.Leu450Pro	1349/1356	1349/1356	450/451
U60315	152454	A	G	intergenic_region	MC130L	c.525T>C	p.Val175Val	525/1356	525/1356	175/451
U60315	154555	C	CT	intergenic_region	MC131L-MC132L	n.154555_154556insT
U60315	153317	A	G	synonymous_variant	MC131L	c.1229T>C	p.Val410Ala	1229/1542	1229/1542	410/513
U60315	156967	C	CTCTCCGGTATTCCCGGCGGAGCTGGTG	synonymous_variant	MC133L	c.96_122dupCACCAGCTCCGCCGGGAATACCGGAGA	p.Asp32_Gly40dup	122/1641	122/1641	41/546
U60315	164947	GCT	G	intergenic_region	MC144R-MC146R	n.164948_164949delCT
U60315	153324	T	C	missense_variant	MC131L	c.1222A>G	p.Arg408Gly	1222/1542	1222/1542	408/513
U60315	165766	C	CCAGCAGCAGCGT	intergenic_region	MC146R	c.420_431dupCGTCAGCAGCAG	p.Ser144_Leu145insValSerSerSer	432/1221	432/1221	144/406
U60315	154642	C	A	intergenic_region	MC131L-MC132L	n.154642C>A
U60315	165314	T	C	synonymous_variant	MC144R-MC146R	n.165314T>C
U60315	171091	TACCCGCAGGAAAGGCACCCGCAGGAAAGGC	T	intergenic_region	MC152R-MC153R	n.171092_171121delACCCGCAGGAAAGGCACCCGCAGGAAAGGC
U60315	167819	G	T	synonymous_variant	MC149R	c.465G>T	p.Thr155Thr	465/927	465/927	155/308
U60315	168313	C	T	intergenic_region	MC149R-MC150R	n.168313C>T
U60315	176184	C	CTTT	missense_variant	MC156R	c.198_200dupTTT	p.Phe67dup	201/222	201/222	67/73
U60315	174760	C	T	synonymous_variant	MC154R	c.1008C>T	p.Arg336Arg	1008/1266	1008/1266	336/421
U60315	174791	C	A	disruptive_inframe_deletion	MC154R	c.1039C>A	p.Arg347Arg	1039/1266	1039/1266	347/421
U60315	183241	CA	TC	synonymous_variant	MC162R	c.1201_1202delCAinsTC	p.Gln401Ser	1201/1599	1201/1599	401/532
U60315	183978	G	A	intergenic_region	MC163R	c.191G>A	p.Gly64Glu	191/1863	191/1863	64/620
U60315	184896	G	A	missense_variant	MC163R	c.1109G>A	p.Arg370His	1109/1863	1109/1863	370/620
U60315	184922	T	C	synonymous_variant	MC163R	c.1135T>C	p.Ser379Pro	1135/1863	1135/1863	379/620
U60315	185212	G	A	conservative_inframe_insertion	MC163R	c.1425G>A	p.Thr475Thr	1425/1863	1425/1863	475/620
U60315	185323	G	T	synonymous_variant	MC163R	c.1536G>T	p.Lys512Asn	1536/1863	1536/1863	512/620
U60315	185456	A	G	synonymous_variant	MC163R	c.1669A>G	p.Asn557Asp	1669/1863	1669/1863	557/620
U60315	185564	A	AGCG	missense_variant	MC163R	c.1787_1789dupGCG	p.Gly596dup	1790/1863	1790/1863	597/620
U60315	185521	G	A	synonymous_variant	MC163R	c.1734G>A	p.Gly578Gly	1734/1863	1734/1863	578/620
U60315	185797	GCACACACA	G	synonymous_variant	MC163R-CHR_END	n.185798_185805delCACACACA
U60315	185548	G	A	synonymous_variant	MC163R	c.1761G>A	p.Leu587Leu	1761/1863	1761/1863	587/620
U60315	185730	T	C	missense_variant	MC163R-CHR_END	n.185730T>C
U60315	186936	G	GAAA	synonymous_variant	MC163R-CHR_END	n.186936_186937insAAA
U60315	186948	CTTTTTTTTTTT	C	intergenic_region	MC163R-CHR_END	n.186949_186959delTTTTTTTTTTT
U60315	185811	A	G	missense_variant	MC163R-CHR_END	n.185811A>G
U60315	187476	C	CGT	disruptive_inframe_insertion	MC163R-CHR_END	n.187476_187477insGT
U60315	186337	G	A	intergenic_region	MC163R-CHR_END	n.186337G>A
U60315	186960	T	C	missense_variant	MC163R-CHR_END	n.186960T>C
				disruptive_inframe_insertion
				intergenic_region
				intergenic_region
				synonymous_variant
				disruptive_inframe_insertion
				synonymous_variant
				synonymous_variant
				missense_variant
				missense_variant
				missense_variant
				synonymous_variant
				missense_variant
				missense_variant
				synonymous_variant
				missense_variant
				missense_variant
				disruptive_inframe_insertion
				synonymous_variant
				intergenic_region
				synonymous_variant
				intergenic_region
				intergenic_region
				intergenic_region
				intergenic_region
				intergenic_region
				intergenic_region
				intergenic_region
				intergenic_region
				intergenic_region
				intergenic_region
				intergenic_region
				intergenic_region
				intergenic_region
				intergenic_region
				intergenic_region
				intergenic_region
				intergenic_region
				intergenic_region
				intergenic_region
				intergenic_region
				intergenic_region
				intergenic_region
				intergenic_region
				intergenic_region
				intergenic_region
				intergenic_region
				intergenic_region
				intergenic_region
				intergenic_region
				intergenic_region
				intergenic_region
				intergenic_region
				intergenic_region
				intergenic_region
				intergenic_region
				intergenic_region
				intergenic_region

## Sheet: MN931744
CHROM	POS	REF	ALT	effect	gene_name	nt_change	aa_change	cDNA_position/cDNA_len	protein_position	distance_to_feature
U60315	239	C	CTT	intergenic_region	CHR_START-MC001R	n.239_240insTT
U60315	360	A	AT	intergenic_region	CHR_START-MC001R	n.360_361insT
U60315	430	TTTTTCCTCATCCCGTGTGTGCGAGTGCGTGAAGGTGCCGGGCACACATGACAACAAAACCA	T	intergenic_region	CHR_START-MC001R	n.431_491delTTTTCCTCATCCCGTGTGTGCGAGTGCGTGAAGGTGCCGGGCACACATGACAACAAAACCA
U60315	780	G	GCA	intergenic_region	CHR_START-MC001R	n.780_781insCA
U60315	823	CGTGTGTGTGT	C	intergenic_region	CHR_START-MC001R	n.824_833delGTGTGTGTGT
U60315	941	C	CGTGTGTGTGTGTGTGTGTGTGTGTGT	intergenic_region	CHR_START-MC001R	n.941_942insGTGTGTGTGTGTGTGTGTGTGTGTGT
U60315	1225	AAAACCTTTTTCTCAGTCCGCGCACACACACTTGTTCTCGTTCCGTGTGAGCACACACACACACTTGTTCTCGTTCCGTGTGAGCGCACACAC	A	intergenic_region	CHR_START-MC001R	n.1226_1317delAAACCTTTTTCTCAGTCCGCGCACACACACTTGTTCTCGTTCCGTGTGAGCACACACACACACTTGTTCTCGTTCCGTGTGAGCGCACACAC
U60315	1216	A	G	intergenic_region	CHR_START-MC001R	n.1216A>G
U60315	1224	A	G	intergenic_region	CHR_START-MC001R	n.1224A>G
U60315	1318	AAA	CGG	intergenic_region	CHR_START-MC001R	n.1318_1320delAAAinsCGG
U60315	1322	TT	GG	intergenic_region	CHR_START-MC001R	n.1322_1323delTTinsGG
U60315	1332	T	C	intergenic_region	CHR_START-MC001R	n.1332T>C
U60315	1340	A	C	intergenic_region	CHR_START-MC001R	n.1340A>C
U60315	1344	C	G	intergenic_region	CHR_START-MC001R	n.1344C>G
U60315	1353	A	AAAC	intergenic_region	CHR_START-MC001R	n.1353_1354insAAC
U60315	1346	C	T	intergenic_region	CHR_START-MC001R	n.1346C>T
U60315	1352	C	A	intergenic_region	CHR_START-MC001R	n.1352C>A
U60315	1357	G	T	intergenic_region	CHR_START-MC001R	n.1357G>T
U60315	1367	CGTGTGA	C	intergenic_region	CHR_START-MC001R	n.1368_1373delGTGTGA
U60315	1383	CAA	C	intergenic_region	CHR_START-MC001R	n.1384_1385delAA
U60315	1363	GT	AG	intergenic_region	CHR_START-MC001R	n.1363_1364delGTinsAG
U60315	1440	GCA	G	intergenic_region	CHR_START-MC001R	n.1441_1442delCA
U60315	1586	ACACACAAACTTGTTCTCGTTCCGTGTGAGCACACACACACACACACTTGTTCTCGTTCCGTGTGAGCACACACACATACACACACACACACTTGTTCTCGTTCCGTGTGAGCGCGCGCACACACACACACACACTTGTTCTCGTTCCGTGTGAGCACACACACACACACACACACACTTGTTCTCGTTCCGTGTGAGCACACACACACACACACACAAACTTGTTCTCGTTCCGTGTGAGCACACACACACACTTGTTCTCGTTCCGTGTGAGCGCACACACAAACTTGTTCTCGTTCCGTGTGAGCACGCACACACACTTGTTCTCGTTCCGTGTGAGCGCACACACAAACTTGTTCTCGTTCCGTGTGAGCACACACACACACTTGTTCTCGTTCC…	A	intergenic_region	CHR_START-MC001R	n.1587_2306del
U60315	1411	G	A	intergenic_region	CHR_START-MC001R	n.1411G>A
U60315	2348	C	A	intergenic_region	CHR_START-MC001R	n.2348C>A
U60315	2456	G	GCA	intergenic_region	CHR_START-MC001R	n.2456_2457insCA
U60315	2372	G	A	intergenic_region	CHR_START-MC001R	n.2372G>A
U60315	2501	GCA	G	intergenic_region	CHR_START-MC001R	n.2502_2503delCA
U60315	2659	GCA	G	intergenic_region	CHR_START-MC001R	n.2660_2661delCA
U60315	2698	G	GCACACACACACACACA	intergenic_region	CHR_START-MC001R	n.2698_2699insCACACACACACACACA
U60315	2802	G	GCA	frameshift_variant	CHR_START-MC001R	n.2802_2803insCA
U60315	3323	CAAAAAAAAAAA	C	frameshift_variant	MC001R	c.62_72delAAAAAAAAAAA	p.Lys21fs	62/1467	62/1467	21/488
U60315	2409	G	A	intergenic_region	CHR_START-MC001R	n.2409G>A
U60315	3343	G	GTT	frameshift_variant	MC001R	c.83_84dupTT	p.Leu29fs	85/1467	85/1467	29/488
U60315	2458	G	A	synonymous_variant	CHR_START-MC001R	n.2458G>A
U60315	4467	AGTGTGTGT	A	synonymous_variant	MC001R	c.1216_1223delTGTGTGTG	p.Cys406fs	1216/1467	1216/1467	406/488
U60315	3341	A	G	intergenic_region	MC001R	c.72A>G	p.Lys24Lys	72/1467	72/1467	24/488
U60315	3953	C	T	synonymous_variant	MC001R	c.684C>T	p.Thr228Thr	684/1467	684/1467	228/488
U60315	4747	C	CAA	missense_variant	MC001R-MC002L	n.4747_4748insAA
U60315	4487	T	C	synonymous_variant	MC001R	c.1218T>C	p.Cys406Cys	1218/1467	1218/1467	406/488
U60315	4560	A	G	missense_variant	MC001R	c.1291A>G	p.Ser431Gly	1291/1467	1291/1467	431/488
U60315	5152	G	A	missense_variant	MC002L	c.1050C>T	p.Ala350Ala	1050/1356	1050/1356	350/451
U60315	5514	T	G	missense_variant	MC002L	c.688A>C	p.Lys230Gln	688/1356	688/1356	230/451
U60315	5564	T	C	synonymous_variant	MC002L	c.638A>G	p.Asn213Ser	638/1356	638/1356	213/451
U60315	6015	G	C	disruptive_inframe_insertion	MC002L	c.187C>G	p.Leu63Val	187/1356	187/1356	63/451
U60315	9269	G	A	synonymous_variant	MC006L	c.3051C>T	p.Ala1017Ala	3051/3522	3051/3522	1017/1173
U60315	10340	A	AACTTGGGCCTGCACCTGGGCATGT	synonymous_variant	MC006L	c.1979_1980insACATGCCCAGGTGCAGGCCCAAGT	p.Val660_Gln661insHisAlaGlnValGlnAlaGlnVal	1979/3522	1979/3522	660/1173
U60315	10411	G	GCTGCGC	missense_variant	MC006L	c.1903_1908dupGCGCAG	p.Gln636_Gln637insAlaGln	1908/3522	1908/3522	636/1173
U60315	10436	C	CTGCGCCTGT	missense_variant	MC006L	c.1883_1884insACAGGCGCA	p.Gln628_Gln629insGlnAlaGln	1883/3522	1883/3522	628/1173
U60315	10465	CCTG	C	missense_variant	MC006L	c.1852_1854delCAG	p.Gln618del	1854/3522	1852/3522	618/1173
U60315	10483	CCTG	C	conservative_inframe_deletion	MC006L	c.1834_1836delCAG	p.Gln612del	1836/3522	1834/3522	612/1173
U60315	10501	CCTG	C	conservative_inframe_deletion	MC006L	c.1816_1818delCAG	p.Gln606del	1818/3522	1816/3522	606/1173
U60315	10537	GCTGTGC	G	conservative_inframe_deletion	MC006L	c.1777_1782delGCACAG	p.Ala593_Gln594del	1782/3522	1777/3522	593/1173
U60315	9944	C	T	disruptive_inframe_deletion	MC006L	c.2376G>A	p.Ala792Ala	2376/3522	2376/3522	792/1173
U60315	10588	C	CCTG	conservative_inframe_deletion	MC006L	c.1729_1731dupCAG	p.Gln577dup	1731/3522	1731/3522	577/1173
U60315	10642	GCTGCGC	G	synonymous_variant	MC006L	c.1672_1677delGCGCAG	p.Ala558_Gln559del	1677/3522	1672/3522	558/1173
U60315	9989	C	T	missense_variant	MC006L	c.2331G>A	p.Leu777Leu	2331/3522	2331/3522	777/1173
U60315	14802	T	TTTCCA	missense_variant	MC009L-MC010R	n.14802_14803insTTCCA
U60315	15197	TCGCGCGGGGCACGCACTTCACGCCGCGCGCCCACGGCAGCGTCCGAGGGCGGGCGCTGCCGTGGG	T	conservative_inframe_deletion	MC009L-MC010R	n.15198_15262delCGCGCGGGGCACGCACTTCACGCCGCGCGCCCACGGCAGCGTCCGAGGGCGGGCGCTGCCGTGGG
U60315	10560	C	T	intergenic_region	MC006L	c.1760G>A	p.Arg587Gln	1760/3522	1760/3522	587/1173
U60315	14751	T	C	missense_variant	MC009L-MC010R	n.14751T>C
U60315	18471	G	A	disruptive_inframe_insertion	MC014R	c.250G>A	p.Gly84Ser	250/444	250/444	84/147
U60315	20871	C	T	missense_variant	MC017L	c.727G>A	p.Ala243Thr	727/1332	727/1332	243/443
U60315	26654	C	CT	synonymous_variant	MC020L-MC021L	n.26654_26655insT
U60315	22006	A	G	synonymous_variant	MC018L	c.1944T>C	p.Phe648Phe	1944/2043	1944/2043	648/680
U60315	25856	T	C	missense_variant	MC019L	c.134A>G	p.Asn45Ser	134/1992	134/1992	45/663
U60315	39649	G	A	missense_variant	MC033L	c.450C>T	p.Asp150Asp	450/1740	450/1740	150/579
U60315	41172	T	C	missense_variant	MC034L	c.291A>G	p.Glu97Glu	291/1335	291/1335	97/444
U60315	41530	A	G	synonymous_variant	MC035R	c.130A>G	p.Ile44Val	130/6402	130/6402	44/2133
U60315	41554	A	G	disruptive_inframe_deletion	MC035R	c.154A>G	p.Thr52Ala	154/6402	154/6402	52/2133
U60315	41763	A	C	synonymous_variant	MC035R	c.363A>C	p.Glu121Asp	363/6402	363/6402	121/2133
U60315	41886	A	G	missense_variant	MC035R	c.486A>G	p.Ala162Ala	486/6402	486/6402	162/2133
U60315	43398	G	A	synonymous_variant	MC035R	c.1998G>A	p.Glu666Glu	1998/6402	1998/6402	666/2133
U60315	48361	T	C	missense_variant	MC036R	c.396T>C	p.Phe132Phe	396/3174	396/3174	132/1057
U60315	48924	A	G	missense_variant	MC036R	c.959A>G	p.Tyr320Cys	959/3174	959/3174	320/1057
U60315	52010	C	G	missense_variant	MC037R	c.505C>G	p.Pro169Ala	505/1698	505/1698	169/565
U60315	52467	C	G	synonymous_variant	MC037R	c.962C>G	p.Ala321Gly	962/1698	962/1698	321/565
U60315	54241	T	G	intergenic_region	MC038R	c.572T>G	p.Val191Gly	572/831	572/831	191/276
U60315	68084	A	G	missense_variant	MC049L	c.1523T>C	p.Val508Ala	1523/1548	1523/1548	508/515
U60315	79689	GCCC	G	synonymous_variant	MC60R-MC061R	n.79690_79692delCCC
U60315	81275	ACCCTCTTCGACTTACGGACGCCCTCCTCGACCTGCACGACCCTCTTCGACTTACGGACG	A	intergenic_region	MC064R-MC065L	n.81276_81334delCCCTCTTCGACTTACGGACGCCCTCCTCGACCTGCACGACCCTCTTCGACTTACGGACG
U60315	81378	CCTCGACCTGCACGACCCTCTT	C	missense_variant	MC064R-MC065L	n.81379_81399delCTCGACCTGCACGACCCTCTT
U60315	74588	A	C	synonymous_variant	MC055R-MC056L	n.74588A>C
U60315	78221	C	T	synonymous_variant	MC059L	c.142G>A	p.Asp48Asn	142/381	142/381	48/126
U60315	82788	A	G	synonymous_variant	MC065L-MC066L	n.82788A>G
U60315	84104	C	G	synonymous_variant	MC067R	c.280C>G	p.Gln94Glu	280/783	280/783	94/260
U60315	87136	T	C	synonymous_variant	MC071R-MC072L	n.87136T>C
U60315	92904	CGCCAGGACAACAGGGACGCGCGCTCTT	C	missense_variant	MC078L-MC079R	n.92905_92931delGCCAGGACAACAGGGACGCGCGCTCTT
U60315	88823	C	A	synonymous_variant	MC073R	c.345C>A	p.Ile115Ile	345/765	345/765	115/254
U60315	105605	A	ACCCCTTGCTACAGGACGTCCTTGTCGAACGACGGC	intergenic_region	MC088R-MC089L	n.105605_105606insCCCCTTGCTACAGGACGTCCTTGTCGAACGACGGC
U60315	91505	T	C	intergenic_region	MC076R	c.846T>C	p.Leu282Leu	846/1032	846/1032	282/343
U60315	117028	C	CTT	missense_variant	MC096L-MC097R	n.117028_117029insTT
U60315	99594	T	G	missense_variant	MC083R	c.415T>G	p.Ser139Ala	415/576	415/576	139/191
U60315	115022	C	T	missense_variant	MC095R	c.1320C>T	p.Ile440Ile	1320/1908	1320/1908	440/635
U60315	127884	CGCGGGCGCCGTT	C	synonymous_variant	MC107L	c.708_719delAACGGCGCCCGC	p.Thr237_Ala240del	719/1266	708/1266	236/421
U60315	119799	T	G	missense_variant	MC100L	c.1179A>C	p.Ile393Ile	1179/1905	1179/1905	393/634
U60315	124273	A	G	missense_variant	MC103L-MC104L	n.124273A>G
U60315	138443	C	A	missense_variant	MC114R	c.851C>A	p.Thr284Asn	851/915	851/915	284/304
U60315	138489	G	C	synonymous_variant	MC114R	c.897G>C	p.Arg299Arg	897/915	897/915	299/304
U60315	143531	TCCGCGGACAGGCCCGCGTCCGCGGACAAGCGTGCGCCCGCGGACAGGCCCGCGCCCGCGGACAGGCCCGCGTCCGCGGACAAGCGTGCGC	T	missense_variant	MC123R	c.1465_1554delCCCGCGGACAGGCCCGCGTCCGCGGACAAGCGTGCGCCCGCGGACAGGCCCGCGTCCGCGGACAAGCGTGCGCCCGCGGACAGGCCCGCG	p.Pro489_Ala518del	1465/2085	1465/2085	489/694
U60315	140540	A	C	missense_variant	MC121L	c.1017T>G	p.Ala339Ala	1017/1095	1017/1095	339/364
U60315	141236	T	C	synonymous_variant	MC121L	c.321A>G	p.Val107Val	321/1095	321/1095	107/364
U60315	146687	TCGAG	T	missense_variant	MC127R	c.824_827delAGCG	p.Glu275fs	824/849	824/849	275/282
U60315	145192	C	G	synonymous_variant	MC126R	c.662C>G	p.Ser221Cys	662/1431	662/1431	221/476
U60315	146521	G	T	missense_variant	MC127R	c.655G>T	p.Ala219Ser	655/849	655/849	219/282
U60315	149349	A	G	missense_variant	MC129R	c.1362A>G	p.Ser454Ser	1362/3498	1362/3498	454/1165
U60315	151380	A	G	missense_variant	MC129R	c.3393A>G	p.Gln1131Gln	3393/3498	3393/3498	1131/1165
U60315	152454	A	G	synonymous_variant	MC130L	c.525T>C	p.Val175Val	525/1356	525/1356	175/451
U60315	154555	C	CT	missense_variant	MC131L-MC132L	n.154555_154556insT
U60315	153317	A	G	missense_variant	MC131L	c.1229T>C	p.Val410Ala	1229/1542	1229/1542	410/513
U60315	156967	C	CTCTCCGGTATTCCCGGCGGAGCTGGTG	missense_variant	MC133L	c.96_122dupCACCAGCTCCGCCGGGAATACCGGAGA	p.Asp32_Gly40dup	122/1641	122/1641	41/546
U60315	164947	GCT	G	missense_variant	MC144R-MC146R	n.164948_164949delCT
U60315	165766	C	CCAGCAGCAGCGT	synonymous_variant	MC146R	c.420_431dupCGTCAGCAGCAG	p.Ser144_Leu145insValSerSerSer	432/1221	432/1221	144/406
U60315	166878	A	ACGTCCCG	missense_variant	MC147R	c.217_218insCGTCCCG	p.Arg73fs	218/297	218/297	73/98
U60315	168877	G	GAA	missense_variant	MC150R	c.134_135dupAA	p.Pro46fs	136/333	136/333	46/110
U60315	153324	T	C	missense_variant	MC131L	c.1222A>G	p.Arg408Gly	1222/1542	1222/1542	408/513
U60315	171091	TACCCGCAGGAAAGGCACCCGCAGGAAAGGCACCCGCAGGAAAGGCACCCGCAGGAAAGGCACCCGCAGGAAAGGCACCCGCAGGAAAGGC	T	synonymous_variant	MC152R-MC153R	n.171092_171181delACCCGCAGGAAAGGCACCCGCAGGAAAGGCACCCGCAGGAAAGGCACCCGCAGGAAAGGCACCCGCAGGAAAGGCACCCGCAGGAAAGGC
U60315	155458	T	G	missense_variant	MC133L	c.1632A>C	p.Val544Val	1632/1641	1632/1641	544/546
U60315	170812	A	C	missense_variant	MC152R-MC153R	n.170812A>C
U60315	172105	T	G	intergenic_region	MC152R-MC153R	n.172105T>G
U60315	172335	C	T	missense_variant	MC152R-MC153R	n.172335C>T
U60315	172346	C	A	intergenic_region	MC152R-MC153R	n.172346C>A
U60315	176184	C	CTT	intergenic_region	MC156R	c.199_200dupTT	p.Val68fs	201/222	201/222	67/73
U60315	172358	G	T	intergenic_region	MC152R-MC153R	n.172358G>T
U60315	173754	T	C	intergenic_region	MC154R	c.2T>C	p.Met1?	2/1266	2/1266	1/421
U60315	183241	CA	TC	intergenic_region	MC162R	c.1201_1202delCAinsTC	p.Gln401Ser	1201/1599	1201/1599	401/532
U60315	183978	G	A	intergenic_region	MC163R	c.191G>A	p.Gly64Glu	191/1863	191/1863	64/620
U60315	184285	A	G	intergenic_region	MC163R	c.498A>G	p.Ala166Ala	498/1863	498/1863	166/620
U60315	184896	G	A	intergenic_region	MC163R	c.1109G>A	p.Arg370His	1109/1863	1109/1863	370/620
U60315	184922	T	C	intergenic_region	MC163R	c.1135T>C	p.Ser379Pro	1135/1863	1135/1863	379/620
U60315	185212	G	A	intergenic_region	MC163R	c.1425G>A	p.Thr475Thr	1425/1863	1425/1863	475/620
U60315	185323	G	T	intergenic_region	MC163R	c.1536G>T	p.Lys512Asn	1536/1863	1536/1863	512/620
U60315	185456	A	G	intergenic_region	MC163R	c.1669A>G	p.Asn557Asp	1669/1863	1669/1863	557/620
U60315	185564	A	AGCG	intergenic_region	MC163R	c.1787_1789dupGCG	p.Gly596dup	1790/1863	1790/1863	597/620
U60315	185521	G	A	intergenic_region	MC163R	c.1734G>A	p.Gly578Gly	1734/1863	1734/1863	578/620
U60315	185797	GCACACACA	G	intergenic_region	MC163R-CHR_END	n.185798_185805delCACACACA
U60315	185548	G	A	intergenic_region	MC163R	c.1761G>A	p.Leu587Leu	1761/1863	1761/1863	587/620
U60315	185730	T	C	intergenic_region	MC163R-CHR_END	n.185730T>C
U60315	186936	G	GAA	intergenic_region	MC163R-CHR_END	n.186936_186937insAA
U60315	186948	CTTTTTTTTTTT	C	intergenic_region	MC163R-CHR_END	n.186949_186959delTTTTTTTTTTT
U60315	185811	A	G	intergenic_region	MC163R-CHR_END	n.185811A>G
U60315	187476	C	CGT	intergenic_region	MC163R-CHR_END	n.187476_187477insGT
U60315	187583	C	CTGTGTGTGTGTGTGTG	intergenic_region	MC163R-CHR_END	n.187583_187584insTGTGTGTGTGTGTGTG
U60315	187614	TTG	T	intergenic_region	MC163R-CHR_END	n.187615_187616delTG
U60315	187774	CTG	C	intergenic_region	MC163R-CHR_END	n.187775_187776delTG
U60315	187808	A	AGT	intergenic_region	MC163R-CHR_END	n.187808_187809insGT
U60315	186337	G	A	synonymous_variant	MC163R-CHR_END	n.186337G>A
U60315	186960	T	C	synonymous_variant	MC163R-CHR_END	n.186960T>C
U60315	187832	C	T	missense_variant	MC163R-CHR_END	n.187832C>T
U60315	187881	C	T	missense_variant	MC163R-CHR_END	n.187881C>T
U60315	187977	GTGTGTGCGCTCACACGGAACGAGAACAAGTGTGTGTGTGTGTGTGCGCTCACACGGAACGAGAACAAGTGTGTGTGTGCGCTCACACGGAACGAGAACAAGTGTGTGTGTGTGTGCGCTCACACGGAACGAGAACAAGTGTGTGTGTGCGCGCTCACACGGAACGAGAACAAGTGTGTGTGCGCGCTCACACGGAACGAGAACAAGTGTGTGTGCGCGCTCACACGGAACGAGAACAAGTGTGTGTGTGTGCTCACACGGAACGAGAACAAGCGTGTGTGTGTGTGCTCACACGGAACGAGAACAAGTTTGTGTGTGTGTGCTCACACGGAACGAGAACAAGTGTGTGTGTGTGCTCACACGGAACGAGAACAAGTTTGTGTGTGCGCTCACACGGAA…	G	missense_variant	MC163R-CHR_END	n.187978_188697del
U60315	188846	CGT	C	missense_variant	MC163R-CHR_END	n.188847_188848delGT
U60315	187918	C	T	missense_variant	MC163R-CHR_END	n.187918C>T
U60315	188903	GTT	G	missense_variant	MC163R-CHR_END	n.188904_188905delTT
U60315	188915	GCTCACA	G	missense_variant	MC163R-CHR_END	n.188916_188921delCTCACA
U60315	187942	G	T	missense_variant	MC163R-CHR_END	n.187942G>T
U60315	188879	C	T	disruptive_inframe_insertion	MC163R-CHR_END	n.188879C>T
U60315	188926	AC	CT	missense_variant	MC163R-CHR_END	n.188926_188927delACinsCT
U60315	188936	G	GGTT	missense_variant	MC163R-CHR_END	n.188936_188937insGTT
U60315	188933	C	A	synonymous_variant	MC163R-CHR_END	n.188933C>A
U60315	188938	G	T	missense_variant	MC163R-CHR_END	n.188938G>T
U60315	188944	G	A	missense_variant	MC163R-CHR_END	n.188944G>A
U60315	188946	G	C	missense_variant	MC163R-CHR_END	n.188946G>C
U60315	188966	CAAGTTTGTGTGTGCGCTCACACGGAACGAGAACAAGTGTGTGTGTGTGCTCACACGGAACGAGAACAAGTGTGTGTGCGCGGACTGAGAAAA	C	missense_variant	MC163R-CHR_END	n.188967_189058delAAGTTTGTGTGTGCGCTCACACGGAACGAGAACAAGTGTGTGTGTGTGCTCACACGGAACGAGAACAAGTGTGTGTGCGCGGACTGAGAAAA
U60315	188950	T	G	disruptive_inframe_insertion	MC163R-CHR_END	n.188950T>G
U60315	188958	A	G	missense_variant	MC163R-CHR_END	n.188958A>G
U60315	189059	AG	CC	missense_variant	MC163R-CHR_END	n.189059_189060delAGinsCC
U60315	189062	TTT	CCG	synonymous_variant	MC163R-CHR_END	n.189062_189064delTTTinsCCG
U60315	189328	T	TACACACACACACACACACACACACAC	missense_variant	MC163R-CHR_END	n.189328_189329insACACACACACACACACACACACACAC
U60315	189435	GCACACACACA	G	missense_variant	MC163R-CHR_END	n.189436_189445delCACACACACA
U60315	189479	A	ATG	synonymous_variant	MC163R-CHR_END	n.189479_189480insTG
U60315	189794	AAAAATGGTTTTGTTGTCATGTGTGCCCGGCACCTTCACGCACTCGCACACACGGGATGAGG	A	synonymous_variant	MC163R-CHR_END	n.189795_189855delAAAATGGTTTTGTTGTCATGTGTGCCCGGCACCTTCACGCACTCGCACACACGGGATGAGG
U60315	189921	G	GA	synonymous_variant	MC163R-CHR_END	n.189921_189922insA
U60315	190050	G	GAA	synonymous_variant	MC163R-CHR_END	n.190050_190051insAA
U60315	189066	T	C	missense_variant	MC163R-CHR_END	n.189066T>C
U60315	189074	T	C	missense_variant	MC163R-CHR_END	n.189074T>C
				synonymous_variant
				synonymous_variant
				missense_variant
				missense_variant
				synonymous_variant
				missense_variant
				synonymous_variant
				missense_variant
				missense_variant
				missense_variant
				synonymous_variant
				missense_variant
				missense_variant
				synonymous_variant
				synonymous_variant
				synonymous_variant
				missense_variant
				missense_variant
				missense_variant
				synonymous_variant
				synonymous_variant
				missense_variant
				missense_variant
				missense_variant
				missense_variant
				missense_variant
				missense_variant
				missense_variant
				synonymous_variant
				missense_variant
				missense_variant
				missense_variant
				missense_variant
				missense_variant
				missense_variant
				missense_variant
				missense_variant
				missense_variant
				missense_variant
				missense_variant
				missense_variant
				start_lost
				missense_variant
				stop_gained
				missense_variant
				missense_variant
				missense_variant
				missense_variant
				missense_variant
				missense_variant
				missense_variant
				synonymous_variant
				missense_variant
				synonymous_variant
				disruptive_inframe_deletion
				missense_variant
				frameshift_variant
				missense_variant
				frameshift_variant
				missense_variant
				missense_variant
				synonymous_variant
				missense_variant
				missense_variant
				missense_variant
				missense_variant
				conservative_inframe_deletion
				missense_variant
				missense_variant
				missense_variant
				missense_variant
				frameshift_variant
				synonymous_variant
				synonymous_variant
				missense_variant
				frameshift_variant
				missense_variant
				missense_variant
				synonymous_variant
				synonymous_variant
				synonymous_variant
				synonymous_variant
				missense_variant
				missense_variant
				missense_variant
				missense_variant
				missense_variant
				missense_variant
				synonymous_variant
				missense_variant
				synonymous_variant
				synonymous_variant
				missense_variant
				missense_variant
				missense_variant
				frameshift_variant
				missense_variant
				missense_variant
				missense_variant
				missense_variant
				frameshift_variant
				missense_variant
				missense_variant
				missense_variant
				missense_variant
				missense_variant
				frameshift_variant
				missense_variant
				frameshift_variant
				missense_variant
				missense_variant
				synonymous_variant
				missense_variant
				missense_variant
				frameshift_variant
				frameshift_variant
				missense_variant
				disruptive_inframe_deletion
				synonymous_variant
				synonymous_variant
				missense_variant
				missense_variant
				synonymous_variant
				synonymous_variant
				intergenic_region
				intergenic_region
				intergenic_region
				intergenic_region
				intergenic_region
				intergenic_region
				intergenic_region
				intergenic_region
				intergenic_region
				intergenic_region
				intergenic_region
				intergenic_region
				intergenic_region
				intergenic_region
				intergenic_region
				intergenic_region
				intergenic_region
				intergenic_region
				intergenic_region
				intergenic_region
				intergenic_region
				intergenic_region
				intergenic_region
				intergenic_region
				intergenic_region
				intergenic_region
				intergenic_region
				intergenic_region
				intergenic_region
				intergenic_region
				intergenic_region
				intergenic_region
				intergenic_region
				intergenic_region
				intergenic_region
				intergenic_region
				intergenic_region
				intergenic_region
				intergenic_region
				intergenic_region
				intergenic_region
				splice_region_variant&stop_retained_variant
				missense_variant
				synonymous_variant
				missense_variant
				missense_variant
				missense_variant
				missense_variant
				synonymous_variant
				synonymous_variant
				synonymous_variant
				synonymous_variant
				synonymous_variant
				synonymous_variant
				synonymous_variant
				synonymous_variant
				synonymous_variant
				synonymous_variant
				synonymous_variant
				synonymous_variant
				synonymous_variant
				synonymous_variant
				synonymous_variant
				synonymous_variant
				synonymous_variant
				synonymous_variant
				synonymous_variant
				synonymous_variant
				synonymous_variant
				synonymous_variant
				synonymous_variant
				missense_variant
				synonymous_variant
				synonymous_variant
				synonymous_variant
				synonymous_variant
				missense_variant
				synonymous_variant
				synonymous_variant
				intergenic_region
				intergenic_region
				synonymous_variant
				synonymous_variant
				intergenic_region
				missense_variant
				intergenic_region
				intergenic_region
				synonymous_variant
				intergenic_region
				synonymous_variant
				intergenic_region
				missense_variant
				synonymous_variant
				disruptive_inframe_deletion
				synonymous_variant
				intergenic_region
				missense_variant
				synonymous_variant
				conservative_inframe_insertion
				synonymous_variant
				synonymous_variant
				missense_variant
				synonymous_variant
				synonymous_variant
				synonymous_variant
				missense_variant
				synonymous_variant
				intergenic_region
				missense_variant
				disruptive_inframe_insertion
				intergenic_region
				missense_variant
				disruptive_inframe_insertion
				intergenic_region
				intergenic_region
				synonymous_variant
				disruptive_inframe_insertion
				synonymous_variant
				synonymous_variant
				missense_variant
				missense_variant
				missense_variant
				synonymous_variant
				missense_variant
				missense_variant
				synonymous_variant
				missense_variant
				missense_variant
				disruptive_inframe_insertion
				synonymous_variant
				intergenic_region
				synonymous_variant
				intergenic_region
				intergenic_region
				intergenic_region
				intergenic_region
				intergenic_region
				intergenic_region
				intergenic_region
				intergenic_region
				intergenic_region
				intergenic_region
				intergenic_region
				intergenic_region
				intergenic_region
				intergenic_region
				intergenic_region
				intergenic_region
				intergenic_region
				intergenic_region
				intergenic_region
				intergenic_region
				intergenic_region
				intergenic_region
				intergenic_region
				intergenic_region
				intergenic_region
				intergenic_region
				intergenic_region
				intergenic_region
				intergenic_region
				intergenic_region
				intergenic_region
				intergenic_region
				intergenic_region
				intergenic_region
				intergenic_region
				intergenic_region
				intergenic_region

## Sheet: BK012021
CHROM	POS	REF	ALT	effect	gene_name	nt_change	aa_change	cDNA_position/cDNA_len	protein_position	distance_to_feature
U60315	239	CCTCATCCCGTGTGTGCGAGTGCGTGAAGGTGCCGGGCACACATGACAACAAAACCATTTTTTTTCCTCATCCCGTGTGTGCGAGTGCGTGAAGGTGCCGGGCACACATGACAACAAAACCATTTTTTT	C	intergenic_region	CHR_START-MC001R	n.240_367del
U60315	425	AT	A	intergenic_region	CHR_START-MC001R	n.426delT
U60315	491	A	AT	intergenic_region	CHR_START-MC001R	n.491_492insT
U60315	780	GCACACACA	G	intergenic_region	CHR_START-MC001R	n.781_788delCACACACA
U60315	823	CGTGT	C	intergenic_region	CHR_START-MC001R	n.824_827delGTGT
U60315	941	C	CGTGTGTGTGTGT	intergenic_region	CHR_START-MC001R	n.941_942insGTGTGTGTGTGT
U60315	1149	C	CACACGACGGCGGGTTCTCGTCCCGTGTGCGCGGGT	intergenic_region	CHR_START-MC001R	n.1149_1150insACACGACGGCGGGTTCTCGTCCCGTGTGCGCGGGT
U60315	1352	CACTTGTTCTCGTTCCGTGTGAGCGCACACACAA	C	intergenic_region	CHR_START-MC001R	n.1353_1385delACTTGTTCTCGTTCCGTGTGAGCGCACACACAA
U60315	1475	GCA	G	intergenic_region	CHR_START-MC001R	n.1476_1477delCA
U60315	1615	G	GCA	intergenic_region	CHR_START-MC001R	n.1615_1616insCA
U60315	1696	AGCGC	A	intergenic_region	CHR_START-MC001R	n.1697_1700delGCGC
U60315	1719	ACTTGTTCTCGTTCCGTGTGAGCACACACACACACACACACACACTTGTTCTCGTTCCGTGTGAGCACACACACACACACACACAAACTTGTTCTCGTTCCGTGTGAGCACACACACACACTTGTTCTCGTTCCGTGTGAGCGCACACACAAACTTGTTCTCGTTCCGTGTGAGCACGCACACACACTTGTTCTCGTTCCGTGTGAGCGCACACACAAACTTGTTCTCGTTCCGTGTGAG	A	intergenic_region	CHR_START-MC001R	n.1720_1958del
U60315	2038	ACGCTTGTTCTCGTTCCGTGTGAGCACACACACACACTTGTTCTCGTTCCGTGTGAGCGCGCACACACACTTGTTCTCGTTCCGTGTGAGCGCGCACACACACTTGTTCTCGTTCCGTGTGAGCGCGCACACACACACTTGTTCTCGTTCCGTGTGAGCGCACACACACACACACTTGTTCTCGTTCCGTGTGAGCGCACACACACACTTGTTCTCGTTCCGTGTGAGCGCACACACACACACACACTTGTTCTCGTTCCGTGTGAGCGCACACACACACTTGTTCTCGTTCCGTGTGAGCGCACACACACACTTGTTCTCGTTCCGTGTGAG	A	intergenic_region	CHR_START-MC001R	n.2039_2370del
U60315	369	C	T	intergenic_region	CHR_START-MC001R	n.369C>T
U60315	2004	A	G	intergenic_region	CHR_START-MC001R	n.2004A>G
U60315	2372	G	A	intergenic_region	CHR_START-MC001R	n.2372G>A
U60315	2421	ACACACACACACTTGTTCTCGTTCCGTGTGAGCGCGCGCACACACACACACACACACACACTTGTTCTCGTTCCGTGTGAG	A	intergenic_region	CHR_START-MC001R	n.2422_2501delCACACACACACTTGTTCTCGTTCCGTGTGAGCGCGCGCACACACACACACACACACACACTTGTTCTCGTTCCGTGTGAG
U60315	2385	C	A	intergenic_region	CHR_START-MC001R	n.2385C>A
U60315	2409	G	A	intergenic_region	CHR_START-MC001R	n.2409G>A
U60315	2538	GCA	G	intergenic_region	CHR_START-MC001R	n.2539_2540delCA
U60315	2516	G	C	intergenic_region	CHR_START-MC001R	n.2516G>C
U60315	2601	ACACACACTTGTTCTCGTTCCGTGTGAGCACACACACACTTGTTCTCGTCCCGTGTGAGCACACACACACACACAAACTTGTTCTCGTTCCGTGTGAG	A	intergenic_region	CHR_START-MC001R	n.2602_2698delCACACACTTGTTCTCGTTCCGTGTGAGCACACACACACTTGTTCTCGTCCCGTGTGAGCACACACACACACACAAACTTGTTCTCGTTCCGTGTGAG
U60315	3323	CAAAAAAAAAA	C	intergenic_region	MC001R	c.63_72delAAAAAAAAAA	p.Lys22fs	63/1467	63/1467	21/488
U60315	2529	T	C	intergenic_region	CHR_START-MC001R	n.2529T>C
U60315	3343	G	GTT	intergenic_region	MC001R	c.83_84dupTT	p.Leu29fs	85/1467	85/1467	29/488
U60315	2590	T	C	intergenic_region	CHR_START-MC001R	n.2590T>C
U60315	4467	AGTGTGTGT	A	intergenic_region	MC001R	c.1216_1223delTGTGTGTG	p.Cys406fs	1216/1467	1216/1467	406/488
U60315	3341	A	G	intergenic_region	MC001R	c.72A>G	p.Lys24Lys	72/1467	72/1467	24/488
U60315	3953	C	T	intergenic_region	MC001R	c.684C>T	p.Thr228Thr	684/1467	684/1467	228/488
U60315	4487	T	C	intergenic_region	MC001R	c.1218T>C	p.Cys406Cys	1218/1467	1218/1467	406/488
U60315	4560	A	G	frameshift_variant	MC001R	c.1291A>G	p.Ser431Gly	1291/1467	1291/1467	431/488
U60315	5514	T	G	frameshift_variant	MC002L	c.688A>C	p.Lys230Gln	688/1356	688/1356	230/451
U60315	5564	T	C	intergenic_region	MC002L	c.638A>G	p.Asn213Ser	638/1356	638/1356	213/451
U60315	6015	G	C	frameshift_variant	MC002L	c.187C>G	p.Leu63Val	187/1356	187/1356	63/451
U60315	6663	G	A	synonymous_variant	MC003L	c.1073C>T	p.Ala358Val	1073/1338	1073/1338	358/445
U60315	9269	G	A	synonymous_variant	MC006L	c.3051C>T	p.Ala1017Ala	3051/3522	3051/3522	1017/1173
U60315	9625	G	A	intergenic_region	MC006L	c.2695C>T	p.Pro899Ser	2695/3522	2695/3522	899/1173
U60315	10340	A	AACTTGGGCCTGCACCTGGGCATGT	synonymous_variant	MC006L	c.1979_1980insACATGCCCAGGTGCAGGCCCAAGT	p.Val660_Gln661insHisAlaGlnValGlnAlaGlnVal	1979/3522	1979/3522	660/1173
U60315	10402	CCTGCGCCTG	C	missense_variant	MC006L	c.1909_1917delCAGGCGCAG	p.Gln637_Gln639del	1917/3522	1909/3522	637/1173
U60315	10444	GCTGCGC	G	synonymous_variant	MC006L	c.1870_1875delGCGCAG	p.Ala624_Gln625del	1875/3522	1870/3522	624/1173
U60315	9944	C	T	missense_variant	MC006L	c.2376G>A	p.Ala792Ala	2376/3522	2376/3522	792/1173
U60315	10465	CCTG	C	missense_variant	MC006L	c.1852_1854delCAG	p.Gln618del	1854/3522	1852/3522	618/1173
U60315	10483	CCTG	C	missense_variant	MC006L	c.1834_1836delCAG	p.Gln612del	1836/3522	1834/3522	612/1173
U60315	10501	CCTG	C	synonymous_variant	MC006L	c.1816_1818delCAG	p.Gln606del	1818/3522	1816/3522	606/1173
U60315	9989	C	T	disruptive_inframe_insertion	MC006L	c.2331G>A	p.Leu777Leu	2331/3522	2331/3522	777/1173
U60315	10546	GCGCCTGCTGCGCCCGCGCCTGCTGCGC	G	synonymous_variant	MC006L	c.1747_1773delGCGCAGCAGGCGCGGGCGCAGCAGGCG	p.Ala583_Ala591del	1773/3522	1747/3522	583/1173
U60315	10612	GCTGCGC	G	synonymous_variant	MC006L	c.1702_1707delGCGCAG	p.Ala568_Gln569del	1707/3522	1702/3522	568/1173
U60315	10642	GCTGCGC	G	missense_variant	MC006L	c.1672_1677delGCGCAG	p.Ala558_Gln559del	1677/3522	1672/3522	558/1173
U60315	10451	C	T	missense_variant	MC006L	c.1869G>A	p.Gln623Gln	1869/3522	1869/3522	623/1173
U60315	10541	T	C	missense_variant	MC006L	c.1779A>G	p.Ala593Ala	1779/3522	1779/3522	593/1173
U60315	14802	T	TTTCCA	conservative_inframe_deletion	MC009L-MC010R	n.14802_14803insTTCCA
U60315	15197	TCGCGCGGGGCACGCACTTCACGCCGCGCGCCCACGGCAGCGTCCGAGGGCGGGCGCTGCCGTGGG	T	conservative_inframe_deletion	MC009L-MC010R	n.15198_15262delCGCGCGGGGCACGCACTTCACGCCGCGCGCCCACGGCAGCGTCCGAGGGCGGGCGCTGCCGTGGG
U60315	16204	C	CCGT	conservative_inframe_deletion	MC011L	c.638_640dupACG	p.Asp213dup	640/894	640/894	214/297
U60315	11130	T	C	disruptive_inframe_deletion	MC006L	c.1190A>G	p.His397Arg	1190/3522	1190/3522	397/1173
U60315	14751	T	C	conservative_inframe_deletion	MC009L-MC010R	n.14751T>C
U60315	16443	C	A	synonymous_variant	MC011L	c.402G>T	p.Gly134Gly	402/894	402/894	134/297
U60315	17092	T	G	missense_variant	MC011L-MC012L	n.17092T>G
U60315	17422	A	C	missense_variant	MC013L	c.659T>G	p.Leu220Arg	659/681	659/681	220/226
U60315	18054	G	A	conservative_inframe_deletion	MC013L	c.27C>T	p.Leu9Leu	27/681	27/681	9/226
U60315	18404	C	T	intergenic_region	MC014R	c.183C>T	p.Cys61Cys	183/444	183/444	61/147
U60315	20548	A	G	missense_variant	MC017L	c.1050T>C	p.Val350Val	1050/1332	1050/1332	350/443
U60315	20722	T	G	disruptive_inframe_insertion	MC017L	c.876A>C	p.Leu292Leu	876/1332	876/1332	292/443
U60315	21756	GA	G	missense_variant	MC017L-MC018L	n.21757delA
U60315	20772	C	A	synonymous_variant	MC017L	c.826G>T	p.Ala276Ser	826/1332	826/1332	276/443
U60315	21685	C	T	synonymous_variant	MC017L-MC018L	n.21685C>T
U60315	26654	C	CT	missense_variant	MC020L-MC021L	n.26654_26655insT
U60315	29632	C	CTCTTCTTCTTCTTGT	missense_variant	MC024L	c.248_249insACAAGAAGAAGAAGA	p.Glu83_Glu84insGlnGluGluGluGlu	248/267	248/267	83/88
U60315	22006	A	G	missense_variant	MC018L	c.1944T>C	p.Phe648Phe	1944/2043	1944/2043	648/680
U60315	22065	G	T	synonymous_variant	MC018L	c.1885C>A	p.His629Asn	1885/2043	1885/2043	629/680
U60315	30238	G	C	disruptive_inframe_deletion	MC024L-MC025L	n.30238G>C
U60315	39649	G	A	synonymous_variant	MC033L	c.450C>T	p.Asp150Asp	450/1740	450/1740	150/579
U60315	41172	T	C	missense_variant	MC034L	c.291A>G	p.Glu97Glu	291/1335	291/1335	97/444
U60315	41530	A	G	synonymous_variant	MC035R	c.130A>G	p.Ile44Val	130/6402	130/6402	44/2133
U60315	41554	A	G	missense_variant	MC035R	c.154A>G	p.Thr52Ala	154/6402	154/6402	52/2133
U60315	41763	A	C	missense_variant	MC035R	c.363A>C	p.Glu121Asp	363/6402	363/6402	121/2133
U60315	41886	A	G	missense_variant	MC035R	c.486A>G	p.Ala162Ala	486/6402	486/6402	162/2133
U60315	43399	C	G	synonymous_variant	MC035R	c.1999C>G	p.Gln667Glu	1999/6402	1999/6402	667/2133
U60315	49544	AGGGAGCCCGTCCCGCGAGAAGACGCCGCTCGGCCGCTCG	A	intergenic_region	MC036R	c.1692_1730delGCTCGGGGAGCCCGTCCCGCGAGAAGACGCCGCTCGGCC	p.Leu565_Pro577del	1692/3174	1692/3174	564/1057
U60315	48361	T	C	missense_variant	MC036R	c.396T>C	p.Phe132Phe	396/3174	396/3174	132/1057
U60315	48924	A	G	synonymous_variant	MC036R	c.959A>G	p.Tyr320Cys	959/3174	959/3174	320/1057
U60315	52010	C	G	intergenic_region	MC037R	c.505C>G	p.Pro169Ala	505/1698	505/1698	169/565
U60315	52467	C	G	missense_variant	MC037R	c.962C>G	p.Ala321Gly	962/1698	962/1698	321/565
U60315	54241	T	G	synonymous_variant	MC038R	c.572T>G	p.Val191Gly	572/831	572/831	191/276
U60315	67413	G	A	synonymous_variant	MC048L	c.558C>T	p.Phe186Phe	558/1221	558/1221	186/406
U60315	68084	A	G	synonymous_variant	MC049L	c.1523T>C	p.Val508Ala	1523/1548	1523/1548	508/515
U60315	72056	G	T	synonymous_variant	MC051L	c.157C>A	p.His53Asn	157/363	157/363	53/120
U60315	72534	C	T	synonymous_variant	MC052R	c.206C>T	p.Pro69Leu	206/303	206/303	69/100
U60315	72587	T	G	missense_variant	MC052R	c.259T>G	p.Cys87Gly	259/303	259/303	87/100
U60315	72587	T	G	synonymous_variant	Gene_72571_72972	c.387A>C	p.Ala129Ala	387/402	387/402	129/133
U60315	72595	CG	TA	intergenic_region	MC052R	c.267_268delCGinsTA	p.Asp90Asn	267/303	267/303	89/100
U60315	72595	CG	TA	intergenic_region	Gene_72571_72972	c.378_379delCGinsTA	p.Val127Ile	379/402	378/402	126/133
U60315	72614	A	G	missense_variant	MC052R	c.286A>G	p.Met96Val	286/303	286/303	96/100
U60315	72614	A	G	missense_variant	Gene_72571_72972	c.360T>C	p.His120His	360/402	360/402	120/133
U60315	72667	C	G	missense_variant	Gene_72571_72972	c.307G>C	p.Ala103Pro	307/402	307/402	103/133
U60315	72676	G	A	synonymous_variant	Gene_72571_72972	c.298C>T	p.His100Tyr	298/402	298/402	100/133
U60315	72725	C	T	missense_variant	Gene_72571_72972	c.249G>A	p.Ser83Ser	249/402	249/402	83/133
U60315	72727	A	G	missense_variant	Gene_72571_72972	c.247T>C	p.Ser83Pro	247/402	247/402	83/133
U60315	72758	A	G	missense_variant	Gene_72571_72972	c.216T>C	p.Ile72Ile	216/402	216/402	72/133
U60315	72760	T	G	synonymous_variant	Gene_72571_72972	c.214A>C	p.Ile72Leu	214/402	214/402	72/133
U60315	72771	C	T	missense_variant	Gene_72571_72972	c.203G>A	p.Arg68His	203/402	203/402	68/133
U60315	72801	AC	GT	missense_variant	Gene_72571_72972	c.172_173delGTinsAC	p.Val58Thr	173/402	172/402	58/133
U60315	72806	G	A	synonymous_variant	Gene_72571_72972	c.168C>T	p.Ser56Ser	168/402	168/402	56/133
U60315	72815	A	C	missense_variant	Gene_72571_72972	c.159T>G	p.Ile53Met	159/402	159/402	53/133
U60315	72836	G	C	synonymous_variant	Gene_72571_72972	c.138C>G	p.Asp46Glu	138/402	138/402	46/133
U60315	72841	G	C	missense_variant	Gene_72571_72972	c.133C>G	p.Leu45Val	133/402	133/402	45/133
U60315	72855	T	G	missense_variant	Gene_72571_72972	c.119A>C	p.Gln40Pro	119/402	119/402	40/133
U60315	72857	G	A	missense_variant	Gene_72571_72972	c.117C>T	p.Leu39Leu	117/402	117/402	39/133
U60315	72867	A	G	synonymous_variant	Gene_72571_72972	c.107T>C	p.Val36Ala	107/402	107/402	36/133
U60315	72870	C	A	missense_variant	Gene_72571_72972	c.104G>T	p.Ser35Ile	104/402	104/402	35/133
U60315	72886	T	C	missense_variant	Gene_72571_72972	c.88A>G	p.Ile30Val	88/402	88/402	30/133
U60315	73015	G	T	missense_variant	Gene_72571_72972-MC054L	n.73015G>T
U60315	74248	A	T	missense_variant	MC055R	c.338A>T	p.Gln113Leu	338/651	338/651	113/216
U60315	74588	A	C	synonymous_variant	MC055R-MC056L	n.74588A>C
U60315	75868	C	T	missense_variant	MC056L	c.849G>A	p.Leu283Leu	849/1782	849/1782	283/593
U60315	79689	GCCC	G	missense_variant	MC60R-MC061R	n.79690_79692delCCC
U60315	81275	ACCCTCTTCGACTTACGGACG	A	missense_variant	MC064R-MC065L	n.81276_81295delCCCTCTTCGACTTACGGACG
U60315	81391	GACCCTCTTCGACTTACGGAC	G	synonymous_variant	MC064R-MC065L	n.81392_81411delACCCTCTTCGACTTACGGAC
U60315	75892	G	A	missense_variant	MC056L	c.825C>T	p.Phe275Phe	825/1782	825/1782	275/593
U60315	76147	A	C	missense_variant	MC056L	c.570T>G	p.Pro190Pro	570/1782	570/1782	190/593
U60315	82788	A	G	intergenic_region	MC065L-MC066L	n.82788A>G
U60315	84104	C	G	missense_variant	MC067R	c.280C>G	p.Gln94Glu	280/783	280/783	94/260
U60315	87136	T	C	intergenic_region	MC071R-MC072L	n.87136T>C
U60315	92904	CGCCAGGACAACAGGGACGCGCGCTCTT	C	intergenic_region	MC078L-MC079R	n.92905_92931delGCCAGGACAACAGGGACGCGCGCTCTT
U60315	88823	C	A	intergenic_region	MC073R	c.345C>A	p.Ile115Ile	345/765	345/765	115/254
U60315	103512	GCGGAGGCCGAGTGCGCGC	G	intergenic_region	MC086R	c.279_296delGGCCGAGTGCGCGCCGGA	p.Glu93_Pro98del	279/663	279/663	93/220
U60315	105605	A	ACCCCTTGCTACAGGACGTCCTTGTCGAACGACGGC	intergenic_region	MC088R-MC089L	n.105605_105606insCCCCTTGCTACAGGACGTCCTTGTCGAACGACGGC
U60315	91505	T	C	intergenic_region	MC076R	c.846T>C	p.Leu282Leu	846/1032	846/1032	282/343
U60315	99594	T	G	intergenic_region	MC083R	c.415T>G	p.Ser139Ala	415/576	415/576	139/191
U60315	111824	C	T	intergenic_region	MC094R	c.692C>T	p.Ala231Val	692/2376	692/2376	231/791
U60315	112143	T	C	intergenic_region	MC094R	c.1011T>C	p.Asp337Asp	1011/2376	1011/2376	337/791
U60315	114326	A	C	intergenic_region	MC095R	c.624A>C	p.Gly208Gly	624/1908	624/1908	208/635
U60315	115022	C	T	intergenic_region	MC095R	c.1320C>T	p.Ile440Ile	1320/1908	1320/1908	440/635
U60315	116794	C	A	intergenic_region	MC096L-MC097R	n.116794C>A
U60315	116834	T	G	intergenic_region	MC096L-MC097R	n.116834T>G
U60315	119799	T	G	intergenic_region	MC100L	c.1179A>C	p.Ile393Ile	1179/1905	1179/1905	393/634
U60315	127884	CGCGGGCGCCGTT	C	intergenic_region	MC107L	c.708_719delAACGGCGCCCGC	p.Thr237_Ala240del	719/1266	708/1266	236/421
U60315	124273	A	G	intergenic_region	MC103L-MC104L	n.124273A>G
U60315	127661	T	A	intergenic_region	MC107L	c.943A>T	p.Ser315Cys	943/1266	943/1266	315/421
U60315	131161	G	A	intergenic_region	MC110L	c.1670C>T	p.Ala557Val	1670/2124	1670/2124	557/707
U60315	132912	C	T	intergenic_region	MC110L-MC111R	n.132912C>T
U60315	137266	T	C	intergenic_region	MC113L	c.313A>G	p.Ser105Gly	313/2670	313/2670	105/889
U60315	138443	C	A	intergenic_region	MC114R	c.851C>A	p.Thr284Asn	851/915	851/915	284/304
U60315	138489	G	C	intergenic_region	MC114R	c.897G>C	p.Arg299Arg	897/915	897/915	299/304
U60315	143617	T	TGCGCCCGCGGACAGGCCC	intergenic_region	MC123R	c.1501_1518dupCCCGCGGACAGGCCCGCG	p.Pro501_Ala506dup	1519/2085	1519/2085	507/694
U60315	140540	A	C	intergenic_region	MC121L	c.1017T>G	p.Ala339Ala	1017/1095	1017/1095	339/364
U60315	141236	T	C	intergenic_region	MC121L	c.321A>G	p.Val107Val	321/1095	321/1095	107/364
U60315	145192	C	G	synonymous_variant	MC126R	c.662C>G	p.Ser221Cys	662/1431	662/1431	221/476
U60315	147813	C	T	synonymous_variant	MC128R	c.1041C>T	p.Tyr347Tyr	1041/1152	1041/1152	347/383
U60315	149349	A	G	missense_variant	MC129R	c.1362A>G	p.Ser454Ser	1362/3498	1362/3498	454/1165
U60315	151380	A	G	missense_variant	MC129R	c.3393A>G	p.Gln1131Gln	3393/3498	3393/3498	1131/1165
U60315	151630	A	G	missense_variant	MC130L	c.1349T>C	p.Leu450Pro	1349/1356	1349/1356	450/451
U60315	152454	A	G	missense_variant	MC130L	c.525T>C	p.Val175Val	525/1356	525/1356	175/451
U60315	154555	C	CTT	missense_variant	MC131L-MC132L	n.154555_154556insTT
U60315	154633	TA	T	missense_variant	MC131L-MC132L	n.154634delA
U60315	164947	GCT	G	missense_variant	MC144R-MC146R	n.164948_164949delCT
U60315	153317	A	G	missense_variant	MC131L	c.1229T>C	p.Val410Ala	1229/1542	1229/1542	410/513
U60315	165766	C	CCAGCAGCAGCGT	disruptive_inframe_insertion	MC146R	c.420_431dupCGTCAGCAGCAG	p.Ser144_Leu145insValSerSerSer	432/1221	432/1221	144/406
U60315	153324	T	C	missense_variant	MC131L	c.1222A>G	p.Arg408Gly	1222/1542	1222/1542	408/513
U60315	166878	A	ACGTCCCG	missense_variant	MC147R	c.217_218insCGTCCCG	p.Arg73fs	218/297	218/297	73/98
U60315	165314	T	C	synonymous_variant	MC144R-MC146R	n.165314T>C
U60315	166133	G	A	missense_variant	MC146R	c.753G>A	p.Ala251Ala	753/1221	753/1221	251/406
U60315	167819	G	T	missense_variant	MC149R	c.465G>T	p.Thr155Thr	465/927	465/927	155/308
U60315	169500	CTT	C	missense_variant	MC151L-MC152R	n.169501_169502delTT
U60315	169257	G	A	missense_variant	MC151L	c.124C>T	p.Leu42Phe	124/459	124/459	42/152
U60315	170913	A	AAGGAAAGGCACCCGC	disruptive_inframe_insertion	MC152R-MC153R	n.170913_170914insAGGAAAGGCACCCGC
U60315	171091	TACCCGCAGGAAAGGCACCCGCAGGAAAGGCACCCGCAGGAAAGGCACCCGCAGGAAAGGCACCCGCAGGAAAGGC	T	missense_variant	MC152R-MC153R	n.171092_171166delACCCGCAGGAAAGGCACCCGCAGGAAAGGCACCCGCAGGAAAGGCACCCGCAGGAAAGGCACCCGCAGGAAAGGC
U60315	169446	C	T	missense_variant	MC151L-MC152R	n.169446C>T
U60315	170812	A	C	synonymous_variant	MC152R-MC153R	n.170812A>C
U60315	172106	T	G	missense_variant	MC152R-MC153R	n.172106T>G
U60315	172335	C	T	missense_variant	MC152R-MC153R	n.172335C>T
U60315	172346	C	A	synonymous_variant	MC152R-MC153R	n.172346C>A
U60315	176184	C	CTTTTTTTTTT	synonymous_variant	MC156R	c.191_200dupTTTTTTTTTT	p.Val68fs	201/222	201/222	67/73
U60315	172358	G	T	synonymous_variant	MC152R-MC153R	n.172358G>T
U60315	173754	T	C	synonymous_variant	MC154R	c.2T>C	p.Met1?	2/1266	2/1266	1/421
U60315	182336	A	G	missense_variant	MC162R	c.296A>G	p.Asn99Ser	296/1599	296/1599	99/532
U60315	182367	T	C	missense_variant	MC162R	c.327T>C	p.Thr109Thr	327/1599	327/1599	109/532
U60315	182409	A	G	synonymous_variant	MC162R	c.369A>G	p.Pro123Pro	369/1599	369/1599	123/532
U60315	182418	T	C	synonymous_variant	MC162R	c.378T>C	p.Phe126Phe	378/1599	378/1599	126/532
U60315	182682	C	T	missense_variant	MC162R	c.642C>T	p.Gly214Gly	642/1599	642/1599	214/532
U60315	183241	CA	TC	missense_variant	MC162R	c.1201_1202delCAinsTC	p.Gln401Ser	1201/1599	1201/1599	401/532
U60315	183411	C	A	synonymous_variant	MC162R	c.1371C>A	p.Thr457Thr	1371/1599	1371/1599	457/532
U60315	183978	G	A	missense_variant	MC163R	c.191G>A	p.Gly64Glu	191/1863	191/1863	64/620
U60315	184896	G	A	synonymous_variant	MC163R	c.1109G>A	p.Arg370His	1109/1863	1109/1863	370/620
U60315	184922	T	C	missense_variant	MC163R	c.1135T>C	p.Ser379Pro	1135/1863	1135/1863	379/620
U60315	185212	G	A	missense_variant	MC163R	c.1425G>A	p.Thr475Thr	1425/1863	1425/1863	475/620
U60315	185323	G	T	missense_variant	MC163R	c.1536G>T	p.Lys512Asn	1536/1863	1536/1863	512/620
U60315	185456	A	G	synonymous_variant	MC163R	c.1669A>G	p.Asn557Asp	1669/1863	1669/1863	557/620
U60315	185564	A	AGCG	missense_variant	MC163R	c.1787_1789dupGCG	p.Gly596dup	1790/1863	1790/1863	597/620
U60315	185521	G	A	missense_variant	MC163R	c.1734G>A	p.Gly578Gly	1734/1863	1734/1863	578/620
U60315	185797	GCACACACA	G	synonymous_variant	MC163R-CHR_END	n.185798_185805delCACACACA
U60315	185548	G	A	synonymous_variant	MC163R	c.1761G>A	p.Leu587Leu	1761/1863	1761/1863	587/620
U60315	185730	T	C	synonymous_variant	MC163R-CHR_END	n.185730T>C
U60315	186936	G	GAA	missense_variant	MC163R-CHR_END	n.186936_186937insAA
U60315	186948	CTTTTTTTTTT	C	missense_variant	MC163R-CHR_END	n.186949_186958delTTTTTTTTTT
U60315	185811	A	G	missense_variant	MC163R-CHR_END	n.185811A>G
U60315	187584	TGTGTGTGCTCACACGGAACGAGAACAAGTTTGTGTGTGTGTGTGTGCTCACACGGGACGAGAACAAGTGTGTGTGTGCTCACACGGAACGAGAACAA	T	synonymous_variant	MC163R-CHR_END	n.187585_187681delGTGTGTGCTCACACGGAACGAGAACAAGTTTGTGTGTGTGTGTGTGCTCACACGGGACGAGAACAAGTGTGTGTGTGCTCACACGGAACGAGAACAA
U60315	186337	G	A	synonymous_variant	MC163R-CHR_END	n.186337G>A
U60315	187733	TTG	T	missense_variant	MC163R-CHR_END	n.187734_187735delTG
U60315	186959	T	C	missense_variant	MC163R-CHR_END	n.186959T>C
U60315	187700	A	G	missense_variant	MC163R-CHR_END	n.187700A>G
U60315	187777	TGTGTGTGTGTGCTCACACGGAACGAGAACAAGTGTGTGTGTGTGTGTGTGTGTGCGCGCGCTCACACGGAACGAGAACAA	T	missense_variant	MC163R-CHR_END	n.187778_187857delGTGTGTGTGTGCTCACACGGAACGAGAACAAGTGTGTGTGTGTGTGTGTGTGTGCGCGCGCTCACACGGAACGAGAACAA
U60315	187761	A	G	missense_variant	MC163R-CHR_END	n.187761A>G
U60315	187774	C	G	missense_variant	MC163R-CHR_END	n.187774C>G
U60315	187916	TGCGCTCACACGGAACGAGAACAAGTGTGTGTGTGCGCTCACACGGAACGAGAACAAGTGTGTGTGTGCGCTCACACGGAACGAGAACAAGTGTGTGTGTGTGTGTGCGCTCACACGGAACGAGAACAAGTGTGTGTGTGCGCTCACACGGAACGAGAACAAGTGTGTGTGTGTGTGCGCTCACACGGAACGAGAACAAGTGTGTGTGTGCGCGCTCACACGGAACGAGAACAAGTGTGTGTGCGCGCTCACACGGAACGAGAACAAGTGTGTGTGCGCGCTCACACGGAACGAGAACAAGTGTGTGTGTGTGCTCACACGGAACGAGAACAA	T	missense_variant	MC163R-CHR_END	n.187917_188248del
U60315	187881	C	T	synonymous_variant	MC163R-CHR_END	n.187881C>T
U60315	187905	G	T	missense_variant	MC163R-CHR_END	n.187905G>T
U60315	188326	TGTGTGCTCACACGGAACGAGAACAAGTTTGTGTGTGCGCTCACACGGAACGAGAACAAGTGTGTGTGCGTGCTCACACGGAACGAGAACAAGTTTGTGTGTGCGCTCACACGGAACGAGAACAAGTGTGTGTGTGTGCTCACACGGAACGAGAACAAGTTTGTGTGTGTGTGTGTGTGTGCTCACACGGAACGAGAACAAGTGTGTGTGTGTGTGTGTGTGTGCTCACACGGAACGAGAACAA	T	missense_variant	MC163R-CHR_END	n.188327_188569del
U60315	188250	C	T	missense_variant	MC163R-CHR_END	n.188250C>T
U60315	188286	T	C	missense_variant	MC163R-CHR_END	n.188286T>C
U60315	188657	A	AGT	missense_variant	MC163R-CHR_END	n.188657_188658insGT
U60315	188797	AGT	A	missense_variant	MC163R-CHR_END	n.188798_188799delGT
U60315	188881	TGCTCACACGGAACGAGAACAAGTTTGTGTGTGC	T	missense_variant	MC163R-CHR_END	n.188882_188914delGCTCACACGGAACGAGAACAAGTTTGTGTGTGC
U60315	189074	T	TGCGCACACGGGACGAGAACCCGCCGTCGTGTACCC	missense_variant	MC163R-CHR_END	n.189074_189075insGCGCACACGGGACGAGAACCCGCCGTCGTGTACCC
U60315	189328	T	TACACACACACAC	missense_variant	MC163R-CHR_END	n.189328_189329insACACACACACAC
U60315	189435	GCACA	G	missense_variant	MC163R-CHR_END	n.189436_189439delCACA
U60315	189479	ATGTGTGTG	A	missense_variant	MC163R-CHR_END	n.189480_189487delTGTGTGTG
U60315	189791	G	GA	missense_variant	MC163R-CHR_END	n.189791_189792insA
U60315	189855	GA	G	start_lost	MC163R-CHR_END	n.189856delA
U60315	189919	AGGAAAAAAAATGGTTTTGTTGTCATGTGTGCCCGGCACCTTCACGCACTCGCACACACGGGATGAGGAAAAAAAATGGTTTTGTTGTCATGTGTGCCCGGCACCTTCACGCACTCGCACACACGGGAT	A	missense_variant	MC163R-CHR_END	n.189920_190047del
U60315	188587	C	T	stop_gained	MC163R-CHR_END	n.188587C>T
U60315	188589	C	T	missense_variant	MC163R-CHR_END	n.188589C>T
U60315	190050	G	A	missense_variant	MC163R-CHR_END	n.190050G>A
				missense_variant
				missense_variant
				missense_variant
				missense_variant
				missense_variant
				synonymous_variant
				missense_variant
				synonymous_variant
				disruptive_inframe_deletion
				missense_variant
				frameshift_variant
				missense_variant
				frameshift_variant
				missense_variant
				missense_variant
				synonymous_variant
				missense_variant
				missense_variant
				missense_variant
				missense_variant
				conservative_inframe_deletion
				missense_variant
				missense_variant
				missense_variant
				missense_variant
				frameshift_variant
				synonymous_variant
				synonymous_variant
				missense_variant
				frameshift_variant
				missense_variant
				missense_variant
				synonymous_variant
				synonymous_variant
				synonymous_variant
				synonymous_variant
				missense_variant
				missense_variant
				missense_variant
				missense_variant
				missense_variant
				missense_variant
				synonymous_variant
				missense_variant
				synonymous_variant
				synonymous_variant
				missense_variant
				missense_variant
				missense_variant
				frameshift_variant
				missense_variant
				missense_variant
				missense_variant
				missense_variant
				frameshift_variant
				missense_variant
				missense_variant
				missense_variant
				missense_variant
				missense_variant
				frameshift_variant
				missense_variant
				frameshift_variant
				missense_variant
				missense_variant
				synonymous_variant
				missense_variant
				missense_variant
				frameshift_variant
				frameshift_variant
				missense_variant
				disruptive_inframe_deletion
				synonymous_variant
				synonymous_variant
				missense_variant
				missense_variant
				synonymous_variant
				synonymous_variant
				intergenic_region
				intergenic_region
				intergenic_region
				intergenic_region
				intergenic_region
				intergenic_region
				intergenic_region
				intergenic_region
				intergenic_region
				intergenic_region
				intergenic_region
				intergenic_region
				intergenic_region
				intergenic_region
				intergenic_region
				intergenic_region
				intergenic_region
				intergenic_region
				intergenic_region
				intergenic_region
				intergenic_region
				intergenic_region
				intergenic_region
				intergenic_region
				intergenic_region
				intergenic_region
				intergenic_region
				intergenic_region
				intergenic_region
				intergenic_region
				intergenic_region
				intergenic_region
				intergenic_region
				intergenic_region
				intergenic_region
				intergenic_region
				intergenic_region
				intergenic_region
				intergenic_region
				intergenic_region
				intergenic_region
				splice_region_variant&stop_retained_variant
				missense_variant
				synonymous_variant
				missense_variant
				missense_variant
				missense_variant
				missense_variant
				synonymous_variant
				synonymous_variant
				synonymous_variant
				synonymous_variant
				synonymous_variant
				synonymous_variant
				synonymous_variant
				synonymous_variant
				synonymous_variant
				synonymous_variant
				synonymous_variant
				synonymous_variant
				synonymous_variant
				synonymous_variant
				synonymous_variant
				synonymous_variant
				synonymous_variant
				synonymous_variant
				synonymous_variant
				synonymous_variant
				synonymous_variant
				synonymous_variant
				synonymous_variant
				missense_variant
				synonymous_variant
				synonymous_variant
				synonymous_variant
				synonymous_variant
				missense_variant
				synonymous_variant
				synonymous_variant
				intergenic_region
				intergenic_region
				synonymous_variant
				synonymous_variant
				intergenic_region
				missense_variant
				intergenic_region
				intergenic_region
				synonymous_variant
				intergenic_region
				synonymous_variant
				intergenic_region
				missense_variant
				synonymous_variant
				disruptive_inframe_deletion
				synonymous_variant
				intergenic_region
				missense_variant
				synonymous_variant
				conservative_inframe_insertion
				synonymous_variant
				synonymous_variant
				missense_variant
				synonymous_variant
				synonymous_variant
				synonymous_variant
				missense_variant
				synonymous_variant
				intergenic_region
				missense_variant
				disruptive_inframe_insertion
				intergenic_region
				missense_variant
				disruptive_inframe_insertion
				intergenic_region
				intergenic_region
				synonymous_variant
				disruptive_inframe_insertion
				synonymous_variant
				synonymous_variant
				missense_variant
				missense_variant
				missense_variant
				synonymous_variant
				missense_variant
				missense_variant
				synonymous_variant
				missense_variant
				missense_variant
				disruptive_inframe_insertion
				synonymous_variant
				intergenic_region
				synonymous_variant
				intergenic_region
				intergenic_region
				intergenic_region
				intergenic_region
				intergenic_region
				intergenic_region
				intergenic_region
				intergenic_region
				intergenic_region
				intergenic_region
				intergenic_region
				intergenic_region
				intergenic_region
				intergenic_region
				intergenic_region
				intergenic_region
				intergenic_region
				intergenic_region
				intergenic_region
				intergenic_region
				intergenic_region
				intergenic_region
				intergenic_region
				intergenic_region
				intergenic_region
				intergenic_region
				intergenic_region
				intergenic_region
				intergenic_region
				intergenic_region
				intergenic_region
				intergenic_region
				intergenic_region
				intergenic_region
				intergenic_region
				intergenic_region
				intergenic_region

## Sheet: BK012029
CHROM	POS	REF	ALT	effect	gene_name	nt_change	aa_change	cDNA_position/cDNA_len	protein_position	distance_to_feature
U60315	2802	G	GCA	intergenic_region	CHR_START-MC001R	n.2802_2803insCA
U60315	2820	A	AT	intergenic_region	CHR_START-MC001R	n.2820_2821insT
U60315	3040	GTT	G	intergenic_region	CHR_START-MC001R	n.3041_3042delTT
U60315	3134	C	CA	intergenic_region	CHR_START-MC001R	n.3134_3135insA
U60315	3154	T	TTG	intergenic_region	CHR_START-MC001R	n.3154_3155insTG
U60315	2740	C	T	intergenic_region	CHR_START-MC001R	n.2740C>T
U60315	3323	CAAAAAAAA	C	intergenic_region	MC001R	c.65_72delAAAAAAAA	p.Lys22fs	65/1467	65/1467	22/488
U60315	3343	G	GTTTTTT	intergenic_region	MC001R	c.79_84dupTTTTTT	p.Phe27_Phe28dup	85/1467	85/1467	29/488
U60315	4039	G	GT	intergenic_region	MC001R	c.776dupT	p.Leu259fs	777/1467	777/1467	259/488
U60315	4208	G	GT	intergenic_region	MC001R	c.943dupT	p.Trp315fs	944/1467	944/1467	315/488
U60315	4467	AGTGT	A	intergenic_region	MC001R	c.1220_1223delTGTG	p.Val407fs	1220/1467	1220/1467	407/488
U60315	2925	T	G	intergenic_region	CHR_START-MC001R	n.2925T>G
U60315	3155	G	T	intergenic_region	CHR_START-MC001R	n.3155G>T
U60315	5325	G	T	intergenic_region	MC002L	c.877C>A	p.Leu293Ile	877/1356	877/1356	293/451
U60315	5514	T	G	intergenic_region	MC002L	c.688A>C	p.Lys230Gln	688/1356	688/1356	230/451
U60315	6015	G	C	intergenic_region	MC002L	c.187C>G	p.Leu63Val	187/1356	187/1356	63/451
U60315	6470	G	T	intergenic_region	MC003L	c.1266C>A	p.Phe422Leu	1266/1338	1266/1338	422/445
U60315	7361	G	T	intergenic_region	MC003L	c.375C>A	p.Asp125Glu	375/1338	375/1338	125/445
U60315	7404	C	T	intergenic_region	MC003L	c.332G>A	p.Arg111Lys	332/1338	332/1338	111/445
U60315	8252	A	G	intergenic_region	MC004L-MC005L	n.8252A>G
U60315	8501	T	C	intergenic_region	MC005L	c.257A>G	p.Ter86Ter	257/258	257/258	86/85
U60315	8519	T	G	intergenic_region	MC005L	c.239A>C	p.Lys80Thr	239/258	239/258	80/85
U60315	8594	T	C	intergenic_region	MC005L	c.164A>G	p.Glu55Gly	164/258	164/258	55/85
U60315	9152	T	C	intergenic_region	MC006L	c.3168A>G	p.Arg1056Arg	3168/3522	3168/3522	1056/1173
U60315	9269	G	A	intergenic_region	MC006L	c.3051C>T	p.Ala1017Ala	3051/3522	3051/3522	1017/1173
U60315	10389	C	CGCGCCTGCTGCGCCT	intergenic_region	MC006L	c.1916_1930dupAGGCGCAGCAGGCGC	p.Gln639_Ala643dup	1930/3522	1930/3522	644/1173
U60315	10459	G	GCTGCGCCTGCTGCGC	intergenic_region	MC006L	c.1846_1860dupGCGCAGCAGGCGCAG	p.Gln620_Gln621insAlaGlnGlnAlaGln	1860/3522	1860/3522	620/1173
U60315	10642	GCTGCGC	G	intergenic_region	MC006L	c.1672_1677delGCGCAG	p.Ala558_Gln559del	1677/3522	1672/3522	558/1173
U60315	11345	G	GGAA	intergenic_region	MC006L	c.972_974dupTTC	p.Ser325dup	974/3522	974/3522	325/1173
U60315	9277	C	T	intergenic_region	MC006L	c.3043G>A	p.Ala1015Thr	3043/3522	3043/3522	1015/1173
U60315	9593	A	C	frameshift_variant	MC006L	c.2727T>G	p.Val909Val	2727/3522	2727/3522	909/1173
U60315	12405	C	CAATGTCTTCTCAG	frameshift_variant	MC006L-MC007L	n.12405_12406insAATGTCTTCTCAG
U60315	11603	T	G	intergenic_region	MC006L	c.717A>C	p.Pro239Pro	717/3522	717/3522	239/1173
U60315	11665	C	A	frameshift_variant	MC006L	c.655G>T	p.Val219Phe	655/3522	655/3522	219/1173
U60315	13736	G	A	synonymous_variant	MC008L	c.99C>T	p.Cys33Cys	99/531	99/531	33/176
U60315	14802	T	TTTCCA	synonymous_variant	MC009L-MC010R	n.14802_14803insTTCCA
U60315	14470	A	G	intergenic_region	MC009L	c.10T>C	p.Phe4Leu	10/555	10/555	4/184
U60315	14751	T	C	synonymous_variant	MC009L-MC010R	n.14751T>C
U60315	15197	TCGCGCGGGGCACGCACTTCACGCCGCGCGCCCACGGCAGCGTCCGAGGGCGGGCGCTGCCGTGGG	T	missense_variant	MC009L-MC010R	n.15198_15262delCGCGCGGGGCACGCACTTCACGCCGCGCGCCCACGGCAGCGTCCGAGGGCGGGCGCTGCCGTGGG
U60315	16204	CCGTCGT	C	synonymous_variant	MC011L	c.635_640delACGACG	p.Asp212_Asp213del	640/894	635/894	212/297
U60315	15046	C	A	missense_variant	MC009L-MC010R	n.15046C>A
U60315	15143	G	T	missense_variant	MC009L-MC010R	n.15143G>T
U60315	16262	T	C	missense_variant	MC011L	c.583A>G	p.Asn195Asp	583/894	583/894	195/297
U60315	16443	C	A	synonymous_variant	MC011L	c.402G>T	p.Gly134Gly	402/894	402/894	134/297
U60315	16698	C	A	disruptive_inframe_insertion	MC011L	c.147G>T	p.Ser49Ser	147/894	147/894	49/297
U60315	16954	T	C	synonymous_variant	MC011L-MC012L	n.16954T>C
U60315	16990	C	A	synonymous_variant	MC011L-MC012L	n.16990C>A
U60315	17119	GTT	G	missense_variant	MC011L-MC012L	n.17120_17121delTT
U60315	17032	T	C	missense_variant	MC011L-MC012L	n.17032T>C
U60315	17092	T	G	missense_variant	MC011L-MC012L	n.17092T>G
U60315	17172	A	G	conservative_inframe_deletion	MC011L-MC012L	n.17172A>G
U60315	17449	T	C	conservative_inframe_deletion	MC013L	c.632A>G	p.Asn211Ser	632/681	632/681	211/226
U60315	17454	A	G	conservative_inframe_deletion	MC013L	c.627T>C	p.Gly209Gly	627/681	627/681	209/226
U60315	17924	C	T	disruptive_inframe_deletion	MC013L	c.157G>A	p.Ala53Thr	157/681	157/681	53/226
U60315	17957	T	G	conservative_inframe_deletion	MC013L	c.124A>C	p.Lys42Gln	124/681	124/681	42/226
U60315	18048	C	T	synonymous_variant	MC013L	c.33G>A	p.Ala11Ala	33/681	33/681	11/226
U60315	19270	G	A	missense_variant	MC015L	c.261C>T	p.Ala87Ala	261/471	261/471	87/156
U60315	19507	G	A	missense_variant	MC015L	c.24C>T	p.Gly8Gly	24/471	24/471	8/156
U60315	20548	A	G	conservative_inframe_deletion	MC017L	c.1050T>C	p.Val350Val	1050/1332	1050/1332	350/443
U60315	20722	T	G	intergenic_region	MC017L	c.876A>C	p.Leu292Leu	876/1332	876/1332	292/443
U60315	21756	GA	G	missense_variant	MC017L-MC018L	n.21757delA
U60315	20772	C	A	disruptive_inframe_insertion	MC017L	c.826G>T	p.Ala276Ser	826/1332	826/1332	276/443
U60315	21685	C	T	missense_variant	MC017L-MC018L	n.21685C>T
U60315	22006	A	G	synonymous_variant	MC018L	c.1944T>C	p.Phe648Phe	1944/2043	1944/2043	648/680
U60315	22065	G	T	synonymous_variant	MC018L	c.1885C>A	p.His629Asn	1885/2043	1885/2043	629/680
U60315	23238	A	ACGCGGGCGCGGACGCGGGTGCGGACGCGGGCGCGGACGCGGG	missense_variant	MC018L	c.711_712insCCCGCGTCCGCGCCCGCGTCCGCACCCGCGTCCGCGCCCGCG	p.Ala237_Ser238insProAlaSerAlaProAlaSerAlaProAlaSerAlaProAla	711/2043	711/2043	237/680
U60315	22667	G	A	missense_variant	MC018L	c.1283C>T	p.Ala428Val	1283/2043	1283/2043	428/680
U60315	23197	T	C	missense_variant	MC018L	c.753A>G	p.Ala251Ala	753/2043	753/2043	251/680
U60315	23634	G	A	synonymous_variant	MC018L	c.316C>T	p.Leu106Leu	316/2043	316/2043	106/680
U60315	23763	T	C	disruptive_inframe_deletion	MC018L	c.187A>G	p.Ile63Val	187/2043	187/2043	63/680
U60315	23880	G	A	synonymous_variant	MC018L	c.70C>T	p.Arg24Cys	70/2043	70/2043	24/680
U60315	24289	T	G	missense_variant	MC019L	c.1701A>C	p.Gly567Gly	1701/1992	1701/1992	567/663
U60315	24310	A	G	synonymous_variant	MC019L	c.1680T>C	p.Leu560Leu	1680/1992	1680/1992	560/663
U60315	26654	C	CT	missense_variant	MC020L-MC021L	n.26654_26655insT
U60315	25923	T	C	missense_variant	MC019L	c.67A>G	p.Thr23Ala	67/1992	67/1992	23/663
U60315	29632	C	CTCTTCTTCTTCTTGT	missense_variant	MC024L	c.248_249insACAAGAAGAAGAAGA	p.Glu83_Glu84insGlnGluGluGluGlu	248/267	248/267	83/88
U60315	30224	T	TCCTTCACGCGCGGCCCCGTGGTAGCCGCGGGC	synonymous_variant	MC024L-MC025L	n.30224_30225insCCTTCACGCGCGGCCCCGTGGTAGCCGCGGGC
U60315	26648	C	A	intergenic_region	MC020L-MC021L	n.26648C>A
U60315	28800	A	G	missense_variant	MC022L-MC023L	n.28800A>G
U60315	30238	G	C	synonymous_variant	MC024L-MC025L	n.30238G>C
U60315	31341	G	T	intergenic_region	MC027L	c.1299C>A	p.Ile433Ile	1299/1605	1299/1605	433/534
U60315	31926	G	A	missense_variant	MC027L	c.714C>T	p.Phe238Phe	714/1605	714/1605	238/534
U60315	34563	C	G	synonymous_variant	MC030R-MC031L	n.34563C>G
U60315	38358	C	T	synonymous_variant	MC032L-MC033L	n.38358C>T
U60315	39649	G	A	synonymous_variant	MC033L	c.450C>T	p.Asp150Asp	450/1740	450/1740	150/579
U60315	41148	G	T	synonymous_variant	MC034L	c.315C>A	p.Ile105Ile	315/1335	315/1335	105/444
U60315	41172	T	C	synonymous_variant	MC034L	c.291A>G	p.Glu97Glu	291/1335	291/1335	97/444
U60315	47751	A	ACGCCGCTCCAGCGACGACGGTAGCTACTTTACG	missense_variant	MC035R	c.6359_6360insCAGCGACGACGGTAGCTACTTTACGCGCCGCTC	p.Ser2120_Ser2121insSerAspAspGlySerTyrPheThrArgArgSer	6360/6402	6360/6402	2120/2133
U60315	41530	A	G	synonymous_variant	MC035R	c.130A>G	p.Ile44Val	130/6402	130/6402	44/2133
U60315	42993	G	T	intergenic_region	MC035R	c.1593G>T	p.Glu531Asp	1593/6402	1593/6402	531/2133
U60315	47863	T	C	intergenic_region	MC035R-MC036R	n.47863T>C
U60315	48361	T	C	missense_variant	MC036R	c.396T>C	p.Phe132Phe	396/3174	396/3174	132/1057
U60315	49544	AGGGAGCCCGTCCCGCGAGAAGACGCCGCTCGGCCGCTCG	A	missense_variant	MC036R	c.1692_1730delGCTCGGGGAGCCCGTCCCGCGAGAAGACGCCGCTCGGCC	p.Leu565_Pro577del	1692/3174	1692/3174	564/1057
U60315	48924	A	G	missense_variant	MC036R	c.959A>G	p.Tyr320Cys	959/3174	959/3174	320/1057
U60315	49340	A	C	synonymous_variant	MC036R	c.1375A>C	p.Met459Leu	1375/3174	1375/3174	459/1057
U60315	53252	A	AGTCCGCCTCGAGCACGCCTCCAAGAAGAGGCCAGCACAAGCC	missense_variant	MC037R-MC038R	n.53252_53253insGTCCGCCTCGAGCACGCCTCCAAGAAGAGGCCAGCACAAGCC
U60315	52010	C	G	missense_variant	MC037R	c.505C>G	p.Pro169Ala	505/1698	505/1698	169/565
U60315	52467	C	G	missense_variant	MC037R	c.962C>G	p.Ala321Gly	962/1698	962/1698	321/565
U60315	55235	C	A	synonymous_variant	MC039L	c.2331G>T	p.Leu777Leu	2331/3015	2331/3015	777/1004
U60315	55490	G	A	missense_variant	MC039L	c.2076C>T	p.Ile692Ile	2076/3015	2076/3015	692/1004
U60315	57440	G	T	missense_variant	MC039L	c.126C>A	p.Val42Val	126/3015	126/3015	42/1004
U60315	64075	TTCCACGTGCGGAGCACTTCTCCGATGGGTCGGTCGTGAC	T	synonymous_variant	MC043L-MC044L	n.64076_64114delTCCACGTGCGGAGCACTTCTCCGATGGGTCGGTCGTGAC
U60315	59619	G	A	missense_variant	MC042L	c.1580C>T	p.Pro527Leu	1580/2352	1580/2352	527/783
U60315	60635	C	T	synonymous_variant	MC042L	c.564G>A	p.Val188Val	564/2352	564/2352	188/783
U60315	66309	G	A	missense_variant	MC046L-MC047L	n.66309G>A
U60315	66441	A	G	missense_variant	MC047L	c.146T>C	p.Val49Ala	146/249	146/249	49/82
U60315	68028	G	A	missense_variant	MC048L-MC049L	n.68028G>A
U60315	68084	A	G	synonymous_variant	MC049L	c.1523T>C	p.Val508Ala	1523/1548	1523/1548	508/515
U60315	68572	A	G	missense_variant	MC049L	c.1035T>C	p.Pro345Pro	1035/1548	1035/1548	345/515
U60315	69262	C	T	missense_variant	MC049L	c.345G>A	p.Val115Val	345/1548	345/1548	115/515
U60315	69815	A	G	missense_variant	Gene_69614_71668	c.201A>G	p.Leu67Leu	201/2055	201/2055	67/684
U60315	70601	G	A	missense_variant	Gene_69614_71668	c.987G>A	p.Ala329Ala	987/2055	987/2055	329/684
U60315	70931	T	C	synonymous_variant	Gene_69614_71668	c.1317T>C	p.Gly439Gly	1317/2055	1317/2055	439/684
U60315	71302	A	G	missense_variant	Gene_69614_71668	c.1688A>G	p.Glu563Gly	1688/2055	1688/2055	563/684
U60315	71348	G	A	missense_variant	Gene_69614_71668	c.1734G>A	p.Ala578Ala	1734/2055	1734/2055	578/684
U60315	71742	C	A	missense_variant	Gene_69614_71668-MC051L	n.71742C>A
U60315	71818	A	G	synonymous_variant	Gene_69614_71668-MC051L	n.71818A>G
U60315	72049	A	C	missense_variant	MC051L	c.164T>G	p.Met55Arg	164/363	164/363	55/120
U60315	72056	G	T	missense_variant	MC051L	c.157C>A	p.His53Asn	157/363	157/363	53/120
U60315	72534	C	T	intergenic_region	MC052R	c.206C>T	p.Pro69Leu	206/303	206/303	69/100
U60315	72587	T	G	missense_variant	MC052R	c.259T>G	p.Cys87Gly	259/303	259/303	87/100
U60315	72587	T	G	intergenic_region	Gene_72571_72972	c.387A>C	p.Ala129Ala	387/402	387/402	129/133
U60315	72595	CG	TA	intergenic_region	MC052R	c.267_268delCGinsTA	p.Asp90Asn	267/303	267/303	89/100
U60315	72595	CG	TA	intergenic_region	Gene_72571_72972	c.378_379delCGinsTA	p.Val127Ile	379/402	378/402	126/133
U60315	72614	A	G	intergenic_region	MC052R	c.286A>G	p.Met96Val	286/303	286/303	96/100
U60315	72614	A	G	intergenic_region	Gene_72571_72972	c.360T>C	p.His120His	360/402	360/402	120/133
U60315	72667	C	G	intergenic_region	Gene_72571_72972	c.307G>C	p.Ala103Pro	307/402	307/402	103/133
U60315	72676	G	A	intergenic_region	Gene_72571_72972	c.298C>T	p.His100Tyr	298/402	298/402	100/133
U60315	72725	C	T	intergenic_region	Gene_72571_72972	c.249G>A	p.Ser83Ser	249/402	249/402	83/133
U60315	72727	A	G	intergenic_region	Gene_72571_72972	c.247T>C	p.Ser83Pro	247/402	247/402	83/133
U60315	72758	A	G	intergenic_region	Gene_72571_72972	c.216T>C	p.Ile72Ile	216/402	216/402	72/133
U60315	72760	T	G	intergenic_region	Gene_72571_72972	c.214A>C	p.Ile72Leu	214/402	214/402	72/133
U60315	72771	C	T	intergenic_region	Gene_72571_72972	c.203G>A	p.Arg68His	203/402	203/402	68/133
U60315	72801	AC	GT	intergenic_region	Gene_72571_72972	c.172_173delGTinsAC	p.Val58Thr	173/402	172/402	58/133
U60315	72806	G	A	intergenic_region	Gene_72571_72972	c.168C>T	p.Ser56Ser	168/402	168/402	56/133
U60315	72815	A	C	intergenic_region	Gene_72571_72972	c.159T>G	p.Ile53Met	159/402	159/402	53/133
U60315	72836	G	C	intergenic_region	Gene_72571_72972	c.138C>G	p.Asp46Glu	138/402	138/402	46/133
U60315	72841	G	C	intergenic_region	Gene_72571_72972	c.133C>G	p.Leu45Val	133/402	133/402	45/133
U60315	72855	T	G	intergenic_region	Gene_72571_72972	c.119A>C	p.Gln40Pro	119/402	119/402	40/133
U60315	72857	G	A	intergenic_region	Gene_72571_72972	c.117C>T	p.Leu39Leu	117/402	117/402	39/133
U60315	72867	A	G	intergenic_region	Gene_72571_72972	c.107T>C	p.Val36Ala	107/402	107/402	36/133
U60315	72870	C	A	intergenic_region	Gene_72571_72972	c.104G>T	p.Ser35Ile	104/402	104/402	35/133
U60315	72886	T	C	intergenic_region	Gene_72571_72972	c.88A>G	p.Ile30Val	88/402	88/402	30/133
U60315	72908	C	T	intergenic_region	Gene_72571_72972	c.66G>A	p.Ala22Ala	66/402	66/402	22/133
U60315	72925	C	G	intergenic_region	Gene_72571_72972	c.49G>C	p.Ala17Pro	49/402	49/402	17/133
U60315	72940	T	G	intergenic_region	Gene_72571_72972	c.34A>C	p.Thr12Pro	34/402	34/402	12/133
U60315	72979	T	TC	synonymous_variant	Gene_72571_72972-MC054L	n.72979_72980insC
U60315	72954	A	G	synonymous_variant	Gene_72571_72972	c.20T>C	p.Leu7Pro	20/402	20/402	7/133
U60315	72975	T	C	missense_variant	Gene_72571_72972-MC054L	n.72975T>C
U60315	72986	G	A	missense_variant	Gene_72571_72972-MC054L	n.72986G>A
U60315	73016	TG	T	missense_variant	Gene_72571_72972-MC054L	n.73017delG
U60315	72994	GC	AT	missense_variant	Gene_72571_72972-MC054L	n.72994_72995delGCinsAT
U60315	73026	T	TGA	missense_variant	Gene_72571_72972-MC054L	n.73026_73027insGA
U60315	73019	C	T	missense_variant	Gene_72571_72972-MC054L	n.73019C>T
U60315	73023	G	A	missense_variant	Gene_72571_72972-MC054L	n.73023G>A
U60315	73041	T	C	missense_variant	Gene_72571_72972-MC054L	n.73041T>C
U60315	73044	T	G	disruptive_inframe_insertion	Gene_72571_72972-MC054L	n.73044T>G
U60315	73046	T	C	missense_variant	Gene_72571_72972-MC054L	n.73046T>C
U60315	73051	GA	TG	missense_variant	Gene_72571_72972-MC054L	n.73051_73052delGAinsTG
U60315	73055	T	G	synonymous_variant	Gene_72571_72972-MC054L	n.73055T>G
U60315	73060	C	T	missense_variant	Gene_72571_72972-MC054L	n.73060C>T
U60315	73082	T	C	missense_variant	Gene_72571_72972-MC054L	n.73082T>C
U60315	73090	A	G	missense_variant	Gene_72571_72972-MC054L	n.73090A>G
U60315	73095	G	C	missense_variant	Gene_72571_72972-MC054L	n.73095G>C
U60315	73121	A	C	disruptive_inframe_insertion	Gene_72571_72972-MC054L	n.73121A>C
U60315	73159	G	A	missense_variant	Gene_72571_72972-MC054L	n.73159G>A
U60315	73174	G	T	missense_variant	Gene_72571_72972-MC054L	n.73174G>T
U60315	73182	G	C	synonymous_variant	Gene_72571_72972-MC054L	n.73182G>C
U60315	73186	G	C	missense_variant	Gene_72571_72972-MC054L	n.73186G>C
U60315	73201	T	C	missense_variant	Gene_72571_72972-MC054L	n.73201T>C
U60315	73254	G	GC	synonymous_variant	Gene_72571_72972-MC054L	n.73254_73255insC
U60315	73230	A	G	synonymous_variant	Gene_72571_72972-MC054L	n.73230A>G
U60315	73251	C	T	synonymous_variant	Gene_72571_72972-MC054L	n.73251C>T
U60315	73263	G	A	synonymous_variant	MC054L	c.702C>T	p.Val234Val	702/708	702/708	234/235
U60315	73266	A	G	missense_variant	MC054L	c.699T>C	p.His233His	699/708	699/708	233/235
U60315	73279	GG	TA	missense_variant	MC054L	c.685_686delCCinsTA	p.Pro229Tyr	686/708	685/708	229/235
U60315	73283	T	G	synonymous_variant	MC054L	c.682A>C	p.Ile228Leu	682/708	682/708	228/235
U60315	73291	C	T	synonymous_variant	MC054L	c.674G>A	p.Arg225Lys	674/708	674/708	225/235
U60315	73298	T	G	missense_variant	MC054L	c.667A>C	p.Lys223Gln	667/708	667/708	223/235
U60315	73303	T	C	missense_variant	MC054L	c.662A>G	p.Asn221Ser	662/708	662/708	221/235
U60315	73309	T	C	synonymous_variant	MC054L	c.656A>G	p.His219Arg	656/708	656/708	219/235
U60315	73317	C	A	missense_variant	MC054L	c.648G>T	p.Lys216Asn	648/708	648/708	216/235
U60315	73319	TG	GA	synonymous_variant	MC054L	c.645_646delCAinsTC	p.Lys216Gln	646/708	645/708	215/235
U60315	73353	C	CCCTCTGCCT	missense_variant	MC054L	c.611_612insAGGCAGAGG	p.Lys204_Lys205insGlyArgGly	611/708	611/708	204/235
U60315	73342	T	C	missense_variant	MC054L	c.623A>G	p.Lys208Arg	623/708	623/708	208/235
U60315	73356	G	C	missense_variant	MC054L	c.609C>G	p.Asn203Lys	609/708	609/708	203/235
U60315	73368	C	A	synonymous_variant	MC054L	c.597G>T	p.Gly199Gly	597/708	597/708	199/235
U60315	73379	G	A	missense_variant	MC054L	c.586C>T	p.Pro196Ser	586/708	586/708	196/235
U60315	73382	G	T	missense_variant	MC054L	c.583C>A	p.Pro195Thr	583/708	583/708	195/235
U60315	73386	TC	AA	synonymous_variant	MC054L	c.578_579delGAinsTT	p.Gly193Val	579/708	578/708	193/235
U60315	73389	TAC	GGA	synonymous_variant	MC054L	c.574_576delGTAinsTCC	p.Val192Ser	576/708	574/708	192/235
U60315	73407	C	CGGCGCGGTGCCGTTAGTGCCG	synonymous_variant	MC054L	c.557_558insCGGCACTAACGGCACCGCGCC	p.Pro186_Gly187insGlyThrAsnGlyThrAlaPro	557/708	557/708	186/235
U60315	73396	T	G	missense_variant	MC054L	c.569A>C	p.Lys190Thr	569/708	569/708	190/235
U60315	73411	A	G	missense_variant	MC054L	c.554T>C	p.Leu185Pro	554/708	554/708	185/235
U60315	73416	T	C	missense_variant	MC054L	c.549A>G	p.Pro183Pro	549/708	549/708	183/235
U60315	73420	G	A	synonymous_variant	MC054L	c.545C>T	p.Ala182Val	545/708	545/708	182/235
U60315	73430	A	G	synonymous_variant	MC054L	c.535T>C	p.Ser179Pro	535/708	535/708	179/235
U60315	73437	C	A	missense_variant	MC054L	c.528G>T	p.Ala176Ala	528/708	528/708	176/235
U60315	73446	C	T	missense_variant	MC054L	c.519G>A	p.Pro173Pro	519/708	519/708	173/235
U60315	73452	T	C	missense_variant	MC054L	c.513A>G	p.Pro171Pro	513/708	513/708	171/235
U60315	73455	C	A	missense_variant	MC054L	c.510G>T	p.Ala170Ala	510/708	510/708	170/235
U60315	73466	A	G	missense_variant	MC054L	c.499T>C	p.Ser167Pro	499/708	499/708	167/235
U60315	73469	T	C	missense_variant	MC054L	c.496A>G	p.Thr166Ala	496/708	496/708	166/235
U60315	73473	C	T	missense_variant	MC054L	c.492G>A	p.Ala164Ala	492/708	492/708	164/235
U60315	73503	G	A	synonymous_variant	MC054L	c.462C>T	p.Ala154Ala	462/708	462/708	154/235
U60315	73514	T	G	missense_variant	MC054L	c.451A>C	p.Asn151His	451/708	451/708	151/235
U60315	73516	T	C	missense_variant	MC054L	c.449A>G	p.Glu150Gly	449/708	449/708	150/235
U60315	73536	C	T	missense_variant	MC054L	c.429G>A	p.Thr143Thr	429/708	429/708	143/235
U60315	73555	GGA	AAC	missense_variant	MC054L	c.408_410delTCCinsGTT	p.Pro137Phe	410/708	408/708	136/235
U60315	73563	G	T	missense_variant	MC054L	c.402C>A	p.Leu134Leu	402/708	402/708	134/235
U60315	73567	G	A	missense_variant	MC054L	c.398C>T	p.Ala133Val	398/708	398/708	133/235
U60315	73571	A	C	missense_variant	MC054L	c.394T>G	p.Leu132Val	394/708	394/708	132/235
U60315	73582	A	G	missense_variant	MC054L	c.383T>C	p.Val128Ala	383/708	383/708	128/235
U60315	73620	C	G	missense_variant	MC054L	c.345G>C	p.Thr115Thr	345/708	345/708	115/235
U60315	73634	CG	TA	missense_variant	MC054L	c.330_331delCGinsTA	p.Ala111Thr	331/708	330/708	110/235
U60315	73638	G	T	missense_variant	MC054L	c.327C>A	p.Asp109Glu	327/708	327/708	109/235
U60315	73641	T	G	missense_variant	MC054L	c.324A>C	p.Pro108Pro	324/708	324/708	108/235
U60315	73644	C	G	start_lost	MC054L	c.321G>C	p.Gly107Gly	321/708	321/708	107/235
U60315	73650	C	A	missense_variant	MC054L	c.315G>T	p.Thr105Thr	315/708	315/708	105/235
U60315	73660	G	T	stop_gained	MC054L	c.305C>A	p.Thr102Lys	305/708	305/708	102/235
U60315	73662	GC	TA	missense_variant	MC054L	c.302_303delGCinsTA	p.Ser101Ile	303/708	302/708	101/235
U60315	73667	T	G	missense_variant	MC054L	c.298A>C	p.Ile100Leu	298/708	298/708	100/235
U60315	73680	T	C	missense_variant	MC054L	c.285A>G	p.Gln95Gln	285/708	285/708	95/235
U60315	73692	C	T	missense_variant	MC054L	c.273G>A	p.Lys91Lys	273/708	273/708	91/235
U60315	73696	TG	AT	missense_variant	MC054L	c.268_269delCAinsAT	p.His90Ile	269/708	268/708	90/235
U60315	73703	G	C	missense_variant	MC054L	c.262C>G	p.His88Asp	262/708	262/708	88/235
U60315	73708	CG	TT	missense_variant	MC054L	c.256_257delCGinsAA	p.Arg86Asn	257/708	256/708	86/235
U60315	73717	G	C	synonymous_variant	MC054L	c.248C>G	p.Ser83Trp	248/708	248/708	83/235
U60315	73727	A	C	missense_variant	MC054L	c.238T>G	p.Ser80Ala	238/708	238/708	80/235
U60315	73730	CG	TC	synonymous_variant	MC054L	c.234_235delCGinsGA	p.Asp79Asn	235/708	234/708	78/235
U60315	73734	C	G	disruptive_inframe_deletion	MC054L	c.231G>C	p.Gln77His	231/708	231/708	77/235
U60315	73740	G	T	missense_variant	MC054L	c.225C>A	p.Pro75Pro	225/708	225/708	75/235
U60315	73749	C	G	frameshift_variant	MC054L	c.216G>C	p.Glu72Asp	216/708	216/708	72/235
U60315	73760	T	G	missense_variant	MC054L	c.205A>C	p.Ile69Leu	205/708	205/708	69/235
U60315	73767	T	C	frameshift_variant	MC054L	c.198A>G	p.Ile66Met	198/708	198/708	66/235
U60315	73769	T	G	missense_variant	MC054L	c.196A>C	p.Ile66Leu	196/708	196/708	66/235
U60315	73779	ATG	GCT	missense_variant	MC054L	c.184_186delCATinsAGC	p.His62Ser	186/708	184/708	62/235
U60315	73807	GT	TG	synonymous_variant	MC054L	c.157_158delACinsCA	p.Thr53Gln	158/708	157/708	53/235
U60315	73814	T	C	missense_variant	MC054L	c.151A>G	p.Ile51Val	151/708	151/708	51/235
U60315	73816	G	A	missense_variant	MC054L	c.149C>T	p.Thr50Met	149/708	149/708	50/235
U60315	73847	T	G	missense_variant	MC054L	c.118A>C	p.Ile40Leu	118/708	118/708	40/235
U60315	73849	TC	GT	missense_variant	MC054L	c.115_116delGAinsAC	p.Glu39Thr	116/708	115/708	39/235
U60315	73854	C	A	conservative_inframe_deletion	MC054L	c.111G>T	p.Glu37Asp	111/708	111/708	37/235
U60315	73864	C	T	missense_variant	MC054L	c.101G>A	p.Arg34Lys	101/708	101/708	34/235
U60315	73910	CA	AG	missense_variant	MC055R	c.-1_1delCAinsAG	p.Met1?		1/651	1/216
U60315	73910	CA	AG	missense_variant	MC054L	c.54_55delTGinsCT	p.Val19Phe	55/708	54/708	18/235
U60315	73927	G	A	missense_variant	MC055R	c.17G>A	p.Trp6*	17/651	17/651	6/216
U60315	73927	G	A	frameshift_variant	MC054L	c.38C>T	p.Pro13Leu	38/708	38/708	13/235
U60315	73933	G	T	synonymous_variant	MC054L	c.32C>A	p.Pro11His	32/708	32/708	11/235
U60315	73933	G	T	synonymous_variant	MC055R	c.23G>T	p.Arg8Met	23/651	23/651	8/216
U60315	73944	G	T	missense_variant	MC054L	c.21C>A	p.Ser7Arg	21/708	21/708	7/235
U60315	73944	G	T	frameshift_variant	MC055R	c.34G>T	p.Ala12Ser	34/651	34/651	12/216
U60315	73965	TC	GA	missense_variant	MC055R	c.55_56delTCinsGA	p.Ser19Asp	55/651	55/651	19/216
U60315	73972	C	G	missense_variant	MC055R	c.62C>G	p.Thr21Arg	62/651	62/651	21/216
U60315	73994	T	C	synonymous_variant	MC055R	c.84T>C	p.Leu28Leu	84/651	84/651	28/216
U60315	73999	G	T	synonymous_variant	MC055R	c.89G>T	p.Cys30Phe	89/651	89/651	30/216
U60315	74018	T	A	synonymous_variant	MC055R	c.108T>A	p.Ala36Ala	108/651	108/651	36/216
U60315	74033	TGGACGCGAATCAAGCACTTGCTTACGGAGC	T	synonymous_variant	MC055R	c.125_154delGACGCGAATCAAGCACTTGCTTACGGAGCG	p.Gly42_Ser51del	125/651	125/651	42/216
U60315	74022	AG	GA	missense_variant	MC055R	c.112_113delAGinsGA	p.Ser38Asp	112/651	112/651	38/216
U60315	74074	C	CA	missense_variant	MC055R	c.166dupA	p.Thr56fs	167/651	167/651	56/216
U60315	74065	C	A	missense_variant	MC055R	c.155C>A	p.Ala52Glu	155/651	155/651	52/216
U60315	74090	T	TC	missense_variant	MC055R	c.182dupC	p.Ser62fs	183/651	183/651	61/216
U60315	74068	C	G	missense_variant	MC055R	c.158C>G	p.Pro53Arg	158/651	158/651	53/216
U60315	74077	C	A	missense_variant	MC055R	c.167C>A	p.Thr56Lys	167/651	167/651	56/216
U60315	74096	A	G	synonymous_variant	MC055R	c.186A>G	p.Ser62Ser	186/651	186/651	62/216
U60315	74104	C	T	missense_variant	MC055R	c.194C>T	p.Pro65Leu	194/651	194/651	65/216
U60315	74115	A	G	synonymous_variant	MC055R	c.205A>G	p.Met69Val	205/651	205/651	69/216
U60315	74124	A	G	synonymous_variant	MC055R	c.214A>G	p.Ile72Val	214/651	214/651	72/216
U60315	74152	TTCGTCC	T	missense_variant	MC055R	c.244_249delCGTCCT	p.Arg82_Pro83del	244/651	244/651	82/216
U60315	74136	C	A	missense_variant	MC055R	c.226C>A	p.Leu76Ile	226/651	226/651	76/216
U60315	74148	G	A	missense_variant	MC055R	c.238G>A	p.Asp80Asn	238/651	238/651	80/216
U60315	74167	A	G	frameshift_variant	MC055R	c.257A>G	p.His86Arg	257/651	257/651	86/216
U60315	74173	GGC	AAT	missense_variant	MC055R	c.263_265delGGCinsAAT	p.GlyPro88GluSer	263/651	263/651	88/216
U60315	74191	G	GT	missense_variant	MC055R	c.281_282insT	p.Gly96fs	282/651	282/651	94/216
U60315	74183	A	G	missense_variant	MC055R	c.273A>G	p.Ser91Ser	273/651	273/651	91/216
U60315	74192	C	T	missense_variant	MC055R	c.282C>T	p.Cys94Cys	282/651	282/651	94/216
U60315	74194	CT	GG	frameshift_variant	MC055R	c.284_285delCTinsGG	p.Pro95Arg	284/651	284/651	95/216
U60315	74217	T	TG	missense_variant	MC055R	c.307_308insG	p.Phe103fs	308/651	308/651	103/216
U60315	74202	T	C	missense_variant	MC055R	c.292T>C	p.Tyr98His	292/651	292/651	98/216
U60315	74206	A	G	missense_variant	MC055R	c.296A>G	p.Asn99Ser	296/651	296/651	99/216
U60315	74219	C	T	missense_variant	MC055R	c.309C>T	p.Phe103Phe	309/651	309/651	103/216
U60315	74225	G	T	missense_variant	MC055R	c.315G>T	p.Ala105Ala	315/651	315/651	105/216
U60315	74240	C	T	frameshift_variant	MC055R	c.330C>T	p.Val110Val	330/651	330/651	110/216
U60315	74243	C	T	missense_variant	MC055R	c.333C>T	p.Ala111Ala	333/651	333/651	111/216
U60315	74248	A	G	frameshift_variant	MC055R	c.338A>G	p.Gln113Arg	338/651	338/651	113/216
U60315	74252	T	G	missense_variant	MC055R	c.342T>G	p.Ser114Arg	342/651	342/651	114/216
U60315	74254	G	A	missense_variant	MC055R	c.344G>A	p.Gly115Asp	344/651	344/651	115/216
U60315	74259	C	G	synonymous_variant	MC055R	c.349C>G	p.Leu117Val	349/651	349/651	117/216
U60315	74266	C	G	missense_variant	MC055R	c.356C>G	p.Ala119Gly	356/651	356/651	119/216
U60315	74271	G	A	missense_variant	MC055R	c.361G>A	p.Gly121Arg	361/651	361/651	121/216
U60315	74276	G	A	frameshift_variant	MC055R	c.366G>A	p.Thr122Thr	366/651	366/651	122/216
U60315	74278	AG	GA	frameshift_variant	MC055R	c.368_369delAGinsGA	p.Gln123Arg	368/651	368/651	123/216
U60315	74288	T	G	missense_variant	MC055R	c.378T>G	p.Gly126Gly	378/651	378/651	126/216
U60315	74291	A	G	disruptive_inframe_deletion	MC055R	c.381A>G	p.Lys127Lys	381/651	381/651	127/216
U60315	74295	C	A	synonymous_variant	MC055R	c.385C>A	p.Arg129Ser	385/651	385/651	129/216
U60315	74298	T	G	synonymous_variant	MC055R	c.388T>G	p.Ser130Ala	388/651	388/651	130/216
U60315	74301	A	G	missense_variant	MC055R	c.391A>G	p.Met131Val	391/651	391/651	131/216
U60315	74317	T	TG	missense_variant	MC055R	c.407_408insG	p.Phe136fs	408/651	408/651	136/216
U60315	74305	C	T	synonymous_variant	MC055R	c.395C>T	p.Thr132Met	395/651	395/651	132/216
U60315	74308	A	T	synonymous_variant	MC055R	c.398A>T	p.Tyr133Phe	398/651	398/651	133/216
U60315	74323	A	T	intergenic_region	MC055R	c.413A>T	p.Gln138Leu	413/651	413/651	138/216
U60315	74326	C	T	intergenic_region	MC055R	c.416C>T	p.Ala139Val	416/651	416/651	139/216
U60315	74340	TGTCTTTG	T	intergenic_region	MC055R	c.432_438delTCTTTGG	p.Cys144fs	432/651	432/651	144/216
U60315	74332	T	C	intergenic_region	MC055R	c.422T>C	p.Phe141Ser	422/651	422/651	141/216
U60315	74337	A	G	intergenic_region	MC055R	c.427A>G	p.Thr143Ala	427/651	427/651	143/216
U60315	74354	GCC	ATA	intergenic_region	MC055R	c.444_446delGCCinsATA	p.Pro149Tyr	444/651	444/651	148/216
U60315	74364	T	G	intergenic_region	MC055R	c.454T>G	p.Tyr152Asp	454/651	454/651	152/216
U60315	74366	TG	CA	intergenic_region	MC055R	c.456_457delTGinsCA	p.Gly153Arg	456/651	456/651	152/216
U60315	74391	TCGTG	T	intergenic_region	MC055R	c.482_485delCGTG	p.Ser161fs	482/651	482/651	161/216
U60315	74402	GCCGCGGACAC	G	intergenic_region	MC055R	c.493_502delCCGCGGACAC	p.Pro165fs	493/651	493/651	165/216
U60315	74370	G	A	intergenic_region	MC055R	c.460G>A	p.Asp154Asn	460/651	460/651	154/216
U60315	74379	G	A	intergenic_region	MC055R	c.469G>A	p.Ala157Thr	469/651	469/651	157/216
U60315	74415	A	C	intergenic_region	MC055R	c.505A>C	p.Arg169Arg	505/651	505/651	169/216
U60315	74425	T	G	intergenic_region	MC055R	c.515T>G	p.Val172Gly	515/651	515/651	172/216
U60315	74442	T	C	intergenic_region	MC055R	c.532T>C	p.Phe178Leu	532/651	532/651	178/216
U60315	74454	AG	A	intergenic_region	MC055R	c.545delG	p.Ser182fs	545/651	545/651	182/216
U60315	74460	GC	G	intergenic_region	MC055R	c.551delC	p.Ala184fs	551/651	551/651	184/216
U60315	74444	TG	GT	intergenic_region	MC055R	c.534_535delTGinsGT	p.PheAla178LeuSer	534/651	534/651	178/216
U60315	74468	TGCTTTGGGTGTGAAGCCACTTGTCAAC	T	intergenic_region	MC055R	c.560_586delCTTTGGGTGTGAAGCCACTTGTCAACG	p.Ala187_Asn195del	560/651	560/651	187/216
U60315	74462	A	G	intergenic_region	MC055R	c.552A>G	p.Ala184Ala	552/651	552/651	184/216
U60315	74501	T	C	intergenic_region	MC055R	c.591T>C	p.Val197Val	591/651	591/651	197/216
U60315	74514	G	A	intergenic_region	MC055R	c.604G>A	p.Val202Ile	604/651	604/651	202/216
U60315	74521	GT	CC	intergenic_region	MC055R	c.611_612delGTinsCC	p.Ser204Thr	611/651	611/651	204/216
U60315	74540	C	T	intergenic_region	MC055R	c.630C>T	p.Pro210Pro	630/651	630/651	210/216
U60315	74552	C	G	intergenic_region	MC055R	c.642C>G	p.Val214Val	642/651	642/651	214/216
U60315	74582	CGGAAAACCG	C	intergenic_region	MC055R-MC056L	n.74583_74591delGGAAAACCG
U60315	74562	T	A	intergenic_region	MC055R-MC056L	n.74562T>A
U60315	74569	C	T	intergenic_region	MC055R-MC056L	n.74569C>T
U60315	74592	G	A	intergenic_region	MC055R-MC056L	n.74592G>A
U60315	74594	C	G	intergenic_region	MC055R-MC056L	n.74594C>G
U60315	74601	TA	GC	intergenic_region	MC055R-MC056L	n.74601_74602delTAinsGC
U60315	74631	TGTGA	T	intergenic_region	MC055R-MC056L	n.74632_74635delGTGA
U60315	74614	A	G	intergenic_region	MC055R-MC056L	n.74614A>G
U60315	74616	G	A	intergenic_region	MC055R-MC056L	n.74616G>A
U60315	74651	A	ACACG	intergenic_region	MC055R-MC056L	n.74651_74652insCACG
U60315	74642	TA	GC	intergenic_region	MC055R-MC056L	n.74642_74643delTAinsGC
U60315	74656	G	C	intergenic_region	MC055R-MC056L	n.74656G>C
U60315	74661	G	C	intergenic_region	MC055R-MC056L	n.74661G>C
U60315	74669	G	T	intergenic_region	MC055R-MC056L	n.74669G>T
U60315	74687	GTTTGAC	G	intergenic_region	MC055R-MC056L	n.74688_74693delTTTGAC
U60315	74674	G	A	intergenic_region	MC055R-MC056L	n.74674G>A
U60315	74678	T	G	splice_region_variant&stop_retained_variant	MC055R-MC056L	n.74678T>G
U60315	74694	A	G	missense_variant	MC055R-MC056L	n.74694A>G
U60315	74706	CCGTG	C	synonymous_variant	MC055R-MC056L	n.74707_74710delCGTG
U60315	74699	A	G	missense_variant	MC055R-MC056L	n.74699A>G
U60315	74703	C	T	missense_variant	MC055R-MC056L	n.74703C>T
U60315	74712	G	A	missense_variant	MC055R-MC056L	n.74712G>A
U60315	74760	CA	C	missense_variant	MC055R-MC056L	n.74761delA
U60315	74717	G	A	synonymous_variant	MC055R-MC056L	n.74717G>A
U60315	74752	A	C	synonymous_variant	MC055R-MC056L	n.74752A>C
U60315	74767	T	G	synonymous_variant	MC055R-MC056L	n.74767T>G
U60315	74773	G	T	synonymous_variant	MC055R-MC056L	n.74773G>T
U60315	74784	C	CACGCGCATTTTCCCGTGTGTTTTTTGCGCGTCCCATTTCGACACATGCTGCTCGAGATCTCTG	synonymous_variant	MC055R-MC056L	n.74784_74785insACGCGCATTTTCCCGTGTGTTTTTTGCGCGTCCCATTTCGACACATGCTGCTCGAGATCTCTG
U60315	74775	C	T	synonymous_variant	MC055R-MC056L	n.74775C>T
U60315	74781	C	A	synonymous_variant	MC055R-MC056L	n.74781C>A
U60315	74799	C	T	synonymous_variant	MC055R-MC056L	n.74799C>T
U60315	74802	CT	TC	synonymous_variant	MC055R-MC056L	n.74802_74803delCTinsTC
U60315	74832	T	C	synonymous_variant	MC055R-MC056L	n.74832T>C
U60315	74844	GT	AC	synonymous_variant	MC055R-MC056L	n.74844_74845delGTinsAC
U60315	74891	A	ACT	synonymous_variant	MC055R-MC056L	n.74891_74892insCT
U60315	74850	A	G	synonymous_variant	MC055R-MC056L	n.74850A>G
U60315	74885	C	A	synonymous_variant	MC055R-MC056L	n.74885C>A
U60315	74902	T	C	synonymous_variant	MC055R-MC056L	n.74902T>C
U60315	74909	T	C	synonymous_variant	MC055R-MC056L	n.74909T>C
U60315	74918	C	A	synonymous_variant	MC055R-MC056L	n.74918C>A
U60315	74929	A	G	synonymous_variant	MC055R-MC056L	n.74929A>G
U60315	74931	G	T	synonymous_variant	MC055R-MC056L	n.74931G>T
U60315	74936	T	C	synonymous_variant	MC056L	c.1781A>G	p.Ter594Ter	1781/1782	1781/1782	594/593
U60315	74996	A	G	synonymous_variant	MC056L	c.1721T>C	p.Met574Thr	1721/1782	1721/1782	574/593
U60315	75025	T	C	synonymous_variant	MC056L	c.1692A>G	p.Leu564Leu	1692/1782	1692/1782	564/593
U60315	75029	T	G	synonymous_variant	MC056L	c.1688A>C	p.Gln563Pro	1688/1782	1688/1782	563/593
U60315	75031	C	G	missense_variant	MC056L	c.1686G>C	p.Trp562Cys	1686/1782	1686/1782	562/593
U60315	75055	C	A	synonymous_variant	MC056L	c.1662G>T	p.Gln554His	1662/1782	1662/1782	554/593
U60315	75057	G	T	synonymous_variant	MC056L	c.1660C>A	p.Gln554Lys	1660/1782	1660/1782	554/593
U60315	75079	G	A	synonymous_variant	MC056L	c.1638C>T	p.Phe546Phe	1638/1782	1638/1782	546/593
U60315	75097	C	T	synonymous_variant	MC056L	c.1620G>A	p.Lys540Lys	1620/1782	1620/1782	540/593
U60315	75115	A	G	missense_variant	MC056L	c.1602T>C	p.His534His	1602/1782	1602/1782	534/593
U60315	75181	T	C	synonymous_variant	MC056L	c.1536A>G	p.Ser512Ser	1536/1782	1536/1782	512/593
U60315	75193	C	T	synonymous_variant	MC056L	c.1524G>A	p.Gly508Gly	1524/1782	1524/1782	508/593
U60315	75229	C	A	intergenic_region	MC056L	c.1488G>T	p.Val496Val	1488/1782	1488/1782	496/593
U60315	75262	C	T	intergenic_region	MC056L	c.1455G>A	p.Leu485Leu	1455/1782	1455/1782	485/593
U60315	75271	G	T	synonymous_variant	MC056L	c.1446C>A	p.Val482Val	1446/1782	1446/1782	482/593
U60315	75334	G	A	synonymous_variant	MC056L	c.1383C>T	p.Arg461Arg	1383/1782	1383/1782	461/593
U60315	75340	C	A	intergenic_region	MC056L	c.1377G>T	p.Thr459Thr	1377/1782	1377/1782	459/593
U60315	75352	T	C	missense_variant	MC056L	c.1365A>G	p.Ala455Ala	1365/1782	1365/1782	455/593
U60315	75355	C	A	intergenic_region	MC056L	c.1362G>T	p.Leu454Leu	1362/1782	1362/1782	454/593
U60315	75385	G	T	intergenic_region	MC056L	c.1332C>A	p.Arg444Arg	1332/1782	1332/1782	444/593
U60315	75439	G	T	synonymous_variant	MC056L	c.1278C>A	p.Ala426Ala	1278/1782	1278/1782	426/593
U60315	75448	A	G	intergenic_region	MC056L	c.1269T>C	p.Phe423Phe	1269/1782	1269/1782	423/593
U60315	75480	A	G	synonymous_variant	MC056L	c.1237T>C	p.Leu413Leu	1237/1782	1237/1782	413/593
U60315	75493	C	T	intergenic_region	MC056L	c.1224G>A	p.Ala408Ala	1224/1782	1224/1782	408/593
U60315	75523	C	T	missense_variant	MC056L	c.1194G>A	p.Val398Val	1194/1782	1194/1782	398/593
U60315	75532	C	T	synonymous_variant	MC056L	c.1185G>A	p.Leu395Leu	1185/1782	1185/1782	395/593
U60315	75541	C	T	disruptive_inframe_deletion	MC056L	c.1176G>A	p.Pro392Pro	1176/1782	1176/1782	392/593
U60315	75544	A	G	synonymous_variant	MC056L	c.1173T>C	p.Asp391Asp	1173/1782	1173/1782	391/593
U60315	75568	G	A	intergenic_region	MC056L	c.1149C>T	p.Ala383Ala	1149/1782	1149/1782	383/593
U60315	75577	C	T	missense_variant	MC056L	c.1140G>A	p.Gln380Gln	1140/1782	1140/1782	380/593
U60315	75599	A	G	synonymous_variant	MC056L	c.1118T>C	p.Val373Ala	1118/1782	1118/1782	373/593
U60315	75637	G	T	conservative_inframe_insertion	MC056L	c.1080C>A	p.Leu360Leu	1080/1782	1080/1782	360/593
U60315	75688	G	A	synonymous_variant	MC056L	c.1029C>T	p.Ser343Ser	1029/1782	1029/1782	343/593
U60315	75712	C	T	synonymous_variant	MC056L	c.1005G>A	p.Leu335Leu	1005/1782	1005/1782	335/593
U60315	75736	G	A	missense_variant	MC056L	c.981C>T	p.Arg327Arg	981/1782	981/1782	327/593
U60315	75769	CA	TG	synonymous_variant	MC056L	c.947_948delTGinsCA	p.Val316Ala	948/1782	947/1782	316/593
U60315	75868	C	T	synonymous_variant	MC056L	c.849G>A	p.Leu283Leu	849/1782	849/1782	283/593
U60315	75892	G	A	synonymous_variant	MC056L	c.825C>T	p.Phe275Phe	825/1782	825/1782	275/593
U60315	76147	A	C	missense_variant	MC056L	c.570T>G	p.Pro190Pro	570/1782	570/1782	190/593
U60315	79689	G	GCC	synonymous_variant	MC60R-MC061R	n.79689_79690insCC
U60315	81339	CCTCGACCTGCACGACCCTCTTCGACTTACGGACGCCCTCCTCGACCTGCACGACCCTCTTCGACTTACGGACGCCCTCCTCGACCTGCACGACCCTCTT	C	intergenic_region	MC064R-MC065L	n.81340_81438delCTCGACCTGCACGACCCTCTTCGACTTACGGACGCCCTCCTCGACCTGCACGACCCTCTTCGACTTACGGACGCCCTCCTCGACCTGCACGACCCTCTT
U60315	77974	C	T	missense_variant	MC058R-MC059L	n.77974C>T
U60315	78189	C	A	disruptive_inframe_insertion	MC059L	c.174G>T	p.Val58Val	174/381	174/381	58/126
U60315	84104	C	G	intergenic_region	MC067R	c.280C>G	p.Gln94Glu	280/783	280/783	94/260
U60315	87017	G	A	missense_variant	MC071R	c.227G>A	p.Arg76Gln	227/303	227/303	76/100
U60315	87216	A	G	disruptive_inframe_insertion	MC071R-MC072L	n.87216A>G
U60315	88106	C	T	intergenic_region	MC072L	c.348G>A	p.Leu116Leu	348/933	348/933	116/310
U60315	88823	C	A	intergenic_region	MC073R	c.345C>A	p.Ile115Ile	345/765	345/765	115/254
U60315	89851	T	A	synonymous_variant	MC074R	c.366T>A	p.Arg122Arg	366/441	366/441	122/146
U60315	92904	CGCCAGGACAACAGGGACGCGCGCTCTT	C	disruptive_inframe_insertion	MC078L-MC079R	n.92905_92931delGCCAGGACAACAGGGACGCGCGCTCTT
U60315	91505	T	C	synonymous_variant	MC076R	c.846T>C	p.Leu282Leu	846/1032	846/1032	282/343
U60315	91550	G	A	synonymous_variant	MC076R	c.891G>A	p.Pro297Pro	891/1032	891/1032	297/343
U60315	105563	T	TA	missense_variant	MC088R-MC089L	n.105563_105564insA
U60315	94214	G	T	missense_variant	MC079R	c.1203G>T	p.Thr401Thr	1203/3870	1203/3870	401/1289
U60315	97984	G	A	missense_variant	MC080R	c.999G>A	p.Glu333Glu	999/1188	999/1188	333/395
U60315	109384	C	T	synonymous_variant	MC091L-MC092R	n.109384C>T
U60315	112674	C	A	missense_variant	MC094R	c.1542C>A	p.Ser514Ser	1542/2376	1542/2376	514/791
U60315	115022	C	T	missense_variant	MC095R	c.1320C>T	p.Ile440Ile	1320/1908	1320/1908	440/635
U60315	115391	C	T	synonymous_variant	MC095R	c.1689C>T	p.Phe563Phe	1689/1908	1689/1908	563/635
U60315	116794	C	A	missense_variant	MC096L-MC097R	n.116794C>A
U60315	116834	T	G	missense_variant	MC096L-MC097R	n.116834T>G
U60315	119799	T	G	disruptive_inframe_insertion	MC100L	c.1179A>C	p.Ile393Ile	1179/1905	1179/1905	393/634
U60315	124157	C	A	synonymous_variant	MC103L	c.51G>T	p.Pro17Pro	51/510	51/510	17/169
U60315	124273	A	G	intergenic_region	MC103L-MC104L	n.124273A>G
U60315	125627	G	T	synonymous_variant	MC106L	c.1711C>A	p.Leu571Ile	1711/2028	1711/2028	571/675
U60315	126183	C	T	intergenic_region	MC106L	c.1155G>A	p.Leu385Leu	1155/2028	1155/2028	385/675
U60315	127375	T	A	intergenic_region	MC107L	c.1229A>T	p.Asn410Ile	1229/1266	1229/1266	410/421
U60315	130857	G	A	intergenic_region	MC110L	c.1974C>T	p.Phe658Phe	1974/2124	1974/2124	658/707
U60315	131619	G	T	intergenic_region	MC110L	c.1212C>A	p.Val404Val	1212/2124	1212/2124	404/707
U60315	132988	G	A	intergenic_region	MC110L-MC111R	n.132988G>A
U60315	133139	C	T	intergenic_region	MC110L-MC111R	n.133139C>T
U60315	133956	C	A	intergenic_region	MC111R	c.771C>A	p.Phe257Leu	771/1308	771/1308	257/435
U60315	134020	G	A	intergenic_region	MC111R	c.835G>A	p.Ala279Thr	835/1308	835/1308	279/435
U60315	136457	A	G	intergenic_region	MC113L	c.1122T>C	p.Asp374Asp	1122/2670	1122/2670	374/889
U60315	136679	C	T	intergenic_region	MC113L	c.900G>A	p.Ala300Ala	900/2670	900/2670	300/889
U60315	137438	G	A	intergenic_region	MC113L	c.141C>T	p.Ala47Ala	141/2670	141/2670	47/889
U60315	137456	C	T	intergenic_region	MC113L	c.123G>A	p.Gln41Gln	123/2670	123/2670	41/889
U60315	138312	A	C	intergenic_region	MC114R	c.720A>C	p.Leu240Leu	720/915	720/915	240/304
U60315	138512	AGCCTCCGGTTTTCGCGGGAGCG	A	intergenic_region	MC114R-MC115L	n.138513_138534delGCCTCCGGTTTTCGCGGGAGCG
U60315	138443	C	A	intergenic_region	MC114R	c.851C>A	p.Thr284Asn	851/915	851/915	284/304
U60315	138489	G	C	intergenic_region	MC114R	c.897G>C	p.Arg299Arg	897/915	897/915	299/304
U60315	140264	C	T	intergenic_region	MC120L	c.63G>A	p.Leu21Leu	63/291	63/291	21/96
U60315	143581	CGCGCCCGCGGACAGGCCCGCGTCCGCGGACAAGCGT	C	intergenic_region	MC123R	c.1601_1636delAGCGTGCGCCCGCGGACAGGCCCGCGTCCGCGGACA	p.Lys534_Asp545del	1601/2085	1601/2085	534/694
U60315	141395	G	T	intergenic_region	MC121L	c.162C>A	p.Arg54Arg	162/1095	162/1095	54/364
U60315	141472	C	T	intergenic_region	MC121L	c.85G>A	p.Ala29Thr	85/1095	85/1095	29/364
U60315	143880	T	G	intergenic_region	MC123R	c.1760T>G	p.Leu587Arg	1760/2085	1760/2085	587/694
U60315	145192	C	G	intergenic_region	MC126R	c.662C>G	p.Ser221Cys	662/1431	662/1431	221/476
U60315	146672	G	A	intergenic_region	MC127R	c.806G>A	p.Arg269Gln	806/849	806/849	269/282
U60315	148811	C	A	intergenic_region	MC129R	c.824C>A	p.Ala275Glu	824/3498	824/3498	275/1165
U60315	149349	A	G	intergenic_region	MC129R	c.1362A>G	p.Ser454Ser	1362/3498	1362/3498	454/1165
U60315	149991	T	C	intergenic_region	MC129R	c.2004T>C	p.Phe668Phe	2004/3498	2004/3498	668/1165
U60315	150144	C	T	intergenic_region	MC129R	c.2157C>T	p.Pro719Pro	2157/3498	2157/3498	719/1165
U60315	151380	A	G	intergenic_region	MC129R	c.3393A>G	p.Gln1131Gln	3393/3498	3393/3498	1131/1165
U60315	151619	C	A	intergenic_region	MC129R-MC130L	n.151619C>A
U60315	151845	C	A	intergenic_region	MC130L	c.1134G>T	p.Glu378Asp	1134/1356	1134/1356	378/451
U60315	152454	A	G	intergenic_region	MC130L	c.525T>C	p.Val175Val	525/1356	525/1356	175/451
U60315	152750	A	G	intergenic_region	MC130L	c.229T>C	p.Leu77Leu	229/1356	229/1356	77/451
U60315	154555	C	CTTTTT	intergenic_region	MC131L-MC132L	n.154555_154556insTTTTT
U60315	153324	T	C	intergenic_region	MC131L	c.1222A>G	p.Arg408Gly	1222/1542	1222/1542	408/513
U60315	153763	G	T	intergenic_region	MC131L	c.783C>A	p.Leu261Leu	783/1542	783/1542	261/513
U60315	155458	T	G	intergenic_region	MC133L	c.1632A>C	p.Val544Val	1632/1641	1632/1641	544/546
U60315	156967	C	CTCTCCGGTATTCCCGGCGGAGCTGGTG	intergenic_region	MC133L	c.96_122dupCACCAGCTCCGCCGGGAATACCGGAGA	p.Asp32_Gly40dup	122/1641	122/1641	41/546
U60315	155632	T	G		MC133L	c.1458A>C	p.Val486Val	1458/1641	1458/1641	486/546
U60315	156880	G	T		MC133L	c.210C>A	p.Asp70Glu	210/1641	210/1641	70/546
U60315	157068	C	T		MC133L	c.22G>A	p.Asp8Asn	22/1641	22/1641	8/546
U60315	157208	C	A		MC134L	c.308G>T	p.Arg103Leu	308/426	308/426	103/141
U60315	157553	C	T		MC134L-MC135L	n.157553C>T
U60315	159289	G	A		MC138R-MC139R	n.159289G>A
U60315	159350	C	A		MC138R-MC139R	n.159350C>A
U60315	159554	C	T		MC138R-MC139R	n.159554C>T
U60315	164947	GCT	G		MC144R-MC146R	n.164948_164949delCT
U60315	165766	C	CCAGCAGCAGCGTCAGCAGCAGCGTCAGCAGCAGCGTCAGCAGCAGCGT		MC146R	c.431_432insCGTCAGCAGCAGCGTCAGCAGCAGCGTCAGCAGCAGCGTCAGCAGCAG	p.Ser144_Leu145insValSerSerSerValSerSerSerValSerSerSerValSerSerSer	432/1221	432/1221	144/406
U60315	160004	C	T		MC139R-MC140L	n.160004C>T
U60315	162947	A	G		MC144R	c.83A>G	p.Gln28Arg	83/1929	83/1929	28/642
U60315	162947	A	G		MC143R	c.399A>G	p.Ala133Ala	399/480	399/480	133/159
U60315	166878	A	ACGTCCCG		MC147R	c.217_218insCGTCCCG	p.Arg73fs	218/297	218/297	73/98
U60315	166133	G	A		MC146R	c.753G>A	p.Ala251Ala	753/1221	753/1221	251/406
U60315	166699	A	G		MC147R	c.38A>G	p.Tyr13Cys	38/297	38/297	13/98
U60315	168877	G	GA		MC150R	c.135dupA	p.Pro46fs	136/333	136/333	46/110
U60315	167071	G	A		MC148R	c.80G>A	p.Arg27Lys	80/315	80/315	27/104
U60315	171091	TACCCGCAGGAAAGGCACCCGCAGGAAAGGCACCCGCAGGAAAGGCACCCGCAGGAAAGGCACCCGCAGGAAAGGC	T		MC152R-MC153R	n.171092_171166delACCCGCAGGAAAGGCACCCGCAGGAAAGGCACCCGCAGGAAAGGCACCCGCAGGAAAGGCACCCGCAGGAAAGGC
U60315	167819	G	T		MC149R	c.465G>T	p.Thr155Thr	465/927	465/927	155/308
U60315	169446	C	T		MC151L-MC152R	n.169446C>T
U60315	171228	C	T		MC152R-MC153R	n.171228C>T
U60315	172297	T	C		MC152R-MC153R	n.172297T>C
U60315	172335	C	T		MC152R-MC153R	n.172335C>T
U60315	173065	ACCGACGCGCGCGCAAACGCGGACGGGCGTG	A		MC153R	c.741_770delGGACGGGCGTGCCGACGCGCGCGCAAACGC	p.Asp248_Ala257del	741/1296	741/1296	247/431
U60315	175418	A	AGCGAGCGCGAGC		MC155R	c.357_368dupGCGCGAGCGCGA	p.Glu119_Arg122dup	369/1011	369/1011	123/336
U60315	176184	CTTT	C		MC156R	c.198_200delTTT	p.Phe67del	198/222	198/222	66/73
U60315	172346	C	A		MC152R-MC153R	n.172346C>A
U60315	178289	A	AGCGCG		MC158R	c.533_534insCGCGG	p.Glu178fs	534/549	534/549	178/182
U60315	172358	G	T		MC152R-MC153R	n.172358G>T
U60315	177214	G	A		MC157R	c.962G>A	p.Gly321Asp	962/1359	962/1359	321/452
U60315	179844	G	A		MC160L	c.419C>T	p.Ala140Val	419/1116	419/1116	140/371
U60315	180248	T	C		MC160L	c.15A>G	p.Pro5Pro	15/1116	15/1116	5/371
U60315	180459	G	A		MC161R	c.132G>A	p.Ala44Ala	132/1437	132/1437	44/478
U60315	180489	A	C		MC161R	c.162A>C	p.Ser54Ser	162/1437	162/1437	54/478
U60315	180749	T	C		MC161R	c.422T>C	p.Met141Thr	422/1437	422/1437	141/478
U60315	180833	CG	TT		MC161R	c.506_507delCGinsTT	p.Pro169Leu	506/1437	506/1437	169/478
U60315	180852	T	C		MC161R	c.525T>C	p.Phe175Phe	525/1437	525/1437	175/478
U60315	180913	C	T		MC161R	c.586C>T	p.Leu196Leu	586/1437	586/1437	196/478
U60315	180966	G	T		MC161R	c.639G>T	p.Leu213Leu	639/1437	639/1437	213/478
U60315	181229	A	G		MC161R	c.902A>G	p.Gln301Arg	902/1437	902/1437	301/478
U60315	181252	G	T		MC161R	c.925G>T	p.Val309Leu	925/1437	925/1437	309/478
U60315	181957	T	G		MC161R-MC162R	n.181957T>G
U60315	182464	G	T		MC162R	c.424G>T	p.Ala142Ser	424/1599	424/1599	142/532
U60315	182466	C	T		MC162R	c.426C>T	p.Ala142Ala	426/1599	426/1599	142/532
U60315	182496	C	T		MC162R	c.456C>T	p.Phe152Phe	456/1599	456/1599	152/532
U60315	185797	GCACA	G		MC163R-CHR_END	n.185798_185801delCACA
U60315	186077	C	CA		MC163R-CHR_END	n.186077_186078insA
U60315	186244	C	CA		MC163R-CHR_END	n.186244_186245insA
U60315	186936	G	GAAAAAA		MC163R-CHR_END	n.186936_186937insAAAAAA
U60315	186948	CTTTTTTTT	C		MC163R-CHR_END	n.186949_186956delTTTTTTTT
U60315	187134	A	AAC		MC163R-CHR_END	n.187134_187135insAC
U60315	184116	C	T		MC163R	c.329C>T	p.Ala110Val	329/1863	329/1863	110/620
U60315	187151	G	GT		MC163R-CHR_END	n.187151_187152insT
U60315	187240	GAA	G		MC163R-CHR_END	n.187241_187242delAA
U60315	185323	G	T		MC163R	c.1536G>T	p.Lys512Asn	1536/1863	1536/1863	512/620
U60315	187466	C	CA		MC163R-CHR_END	n.187466_187467insA
U60315	187476	C	CGT		MC163R-CHR_END	n.187476_187477insGT
U60315	187135	C	A		MC163R-CHR_END	n.187135C>A
U60315	187365	A	C		MC163R-CHR_END	n.187365A>C
U60315	187550	G	A		MC163R-CHR_END	n.187550G>A

## Sheet: MH320556
CHROM	POS	REF	ALT	effect	gene_name	nt_change	aa_change	cDNA_position/cDNA_len	protein_position	distance_to_feature
U60315	2038	ACG	A	intergenic_region	CHR_START-MC001R	n.2039_2040delCG
U60315	2072	C	CACACACACAA	intergenic_region	CHR_START-MC001R	n.2072_2073insACACACACAA
U60315	1969	C	A	intergenic_region	CHR_START-MC001R	n.1969C>A
U60315	2037	C	A	intergenic_region	CHR_START-MC001R	n.2037C>A
U60315	2105	C	CAA	intergenic_region	CHR_START-MC001R	n.2105_2106insAA
U60315	2096	G	A	intergenic_region	CHR_START-MC001R	n.2096G>A
U60315	2098	G	A	intergenic_region	CHR_START-MC001R	n.2098G>A
U60315	2138	C	CAA	intergenic_region	CHR_START-MC001R	n.2138_2139insAA
U60315	2129	G	A	intergenic_region	CHR_START-MC001R	n.2129G>A
U60315	2131	G	A	intergenic_region	CHR_START-MC001R	n.2131G>A
U60315	2162	G	A	intergenic_region	CHR_START-MC001R	n.2162G>A
U60315	2195	GCGCACA	G	intergenic_region	CHR_START-MC001R	n.2196_2201delCGCACA
U60315	2164	G	A	intergenic_region	CHR_START-MC001R	n.2164G>A
U60315	2232	G	GCA	intergenic_region	CHR_START-MC001R	n.2232_2233insCA
U60315	2243	C	CAA	intergenic_region	CHR_START-MC001R	n.2243_2244insAA
U60315	2264	AGC	A	intergenic_region	CHR_START-MC001R	n.2265_2266delGC
U60315	2173	C	A	intergenic_region	CHR_START-MC001R	n.2173C>A
U60315	2210	C	A	intergenic_region	CHR_START-MC001R	n.2210C>A
U60315	2304	G	GCA	intergenic_region	CHR_START-MC001R	n.2304_2305insCA
U60315	2315	C	CAA	intergenic_region	CHR_START-MC001R	n.2315_2316insAA
U60315	2271	A	G	intergenic_region	CHR_START-MC001R	n.2271A>G
U60315	2348	C	CACACACACAA	intergenic_region	CHR_START-MC001R	n.2348_2349insACACACACAA
U60315	2282	C	A	intergenic_region	CHR_START-MC001R	n.2282C>A
U60315	2385	C	CAA	intergenic_region	CHR_START-MC001R	n.2385_2386insAA
U60315	2339	G	A	intergenic_region	CHR_START-MC001R	n.2339G>A
U60315	2407	GCGCA	G	intergenic_region	CHR_START-MC001R	n.2408_2411delCGCA
U60315	2372	G	A	intergenic_region	CHR_START-MC001R	n.2372G>A
U60315	2388	T	C	intergenic_region	CHR_START-MC001R	n.2388T>C
U60315	2418	T	C	intergenic_region	CHR_START-MC001R	n.2418T>C
U60315	2425	A	C	intergenic_region	CHR_START-MC001R	n.2425A>C
U60315	2451	AGCGCGC	A	frameshift_variant	CHR_START-MC001R	n.2452_2457delGCGCGC
U60315	2430	C	A	frameshift_variant	CHR_START-MC001R	n.2430C>A
U60315	2439	T	G	intergenic_region	CHR_START-MC001R	n.2439T>G
U60315	2887	C	A	frameshift_variant	CHR_START-MC001R	n.2887C>A
U60315	2916	C	A	synonymous_variant	CHR_START-MC001R	n.2916C>A
U60315	2925	T	G	synonymous_variant	CHR_START-MC001R	n.2925T>G
U60315	2967	T	C	intergenic_region	CHR_START-MC001R	n.2967T>C
U60315	2977	AC	A	synonymous_variant	CHR_START-MC001R	n.2978delC
U60315	2974	A	T	missense_variant	CHR_START-MC001R	n.2974A>T
U60315	2976	T	C	synonymous_variant	CHR_START-MC001R	n.2976T>C
U60315	3079	G	GT	missense_variant	CHR_START-MC001R	n.3079_3080insT
U60315	3012	G	C	missense_variant	CHR_START-MC001R	n.3012G>C
U60315	3084	A	AAG	missense_variant	CHR_START-MC001R	n.3084_3085insAG
U60315	3036	G	C	synonymous_variant	CHR_START-MC001R	n.3036G>C
U60315	3081	G	C	disruptive_inframe_insertion	CHR_START-MC001R	n.3081G>C
U60315	3090	C	CCTTGTTTTT	synonymous_variant	CHR_START-MC001R	n.3090_3091insCTTGTTTTT
U60315	3088	GG	AA	synonymous_variant	CHR_START-MC001R	n.3088_3089delGGinsAA
U60315	3121	A	AAAGCCTGTGGGTCTCACGAACACATGTTTTCCGGCACAACACATGTTGTCCGTGCGCATCAAGCAT	missense_variant	CHR_START-MC001R	n.3121_3122insAAGCCTGTGGGTCTCACGAACACATGTTTTCCGGCACAACACATGTTGTCCGTGCGCATCAAGCAT
U60315	3155	GT	G	missense_variant	CHR_START-MC001R	n.3156delT
U60315	3106	T	C	missense_variant	CHR_START-MC001R	n.3106T>C
U60315	3128	C	T	conservative_inframe_deletion	CHR_START-MC001R	n.3128C>T
U60315	3277	CGTTCCGTGTGGGTCCAAAGCATTCT	C	conservative_inframe_deletion	MC001R	c.18_42delGGGTCCAAAGCATTCTGTTCCGTGT	p.Pro8fs	18/1467	18/1467	6/488
U60315	3160	T	C	conservative_inframe_deletion	CHR_START-MC001R	n.3160T>C
U60315	3269	G	C	disruptive_inframe_deletion	CHR_START-MC001R	n.3269G>C
U60315	3305	TC	CT	conservative_inframe_deletion	MC001R	c.36_37delTCinsCT	p.Pro13Ser	36/1467	36/1467	12/488
U60315	3327	A	C	synonymous_variant	MC001R	c.58A>C	p.Lys20Gln	58/1467	58/1467	20/488
U60315	3330	A	C	missense_variant	MC001R	c.61A>C	p.Lys21Gln	61/1467	61/1467	21/488
U60315	3336	A	C	missense_variant	MC001R	c.67A>C	p.Lys23Gln	67/1467	67/1467	23/488
U60315	3338	AA	CT	conservative_inframe_deletion	MC001R	c.69_70delAAinsCT	p.LysLys23*	69/1467	69/1467	23/488
U60315	3343	GTTTT	G	intergenic_region	MC001R	c.81_84delTTTT	p.Leu29fs	81/1467	81/1467	27/488
U60315	3341	A	G	missense_variant	MC001R	c.72A>G	p.Lys24Lys	72/1467	72/1467	24/488
U60315	3362	C	T	disruptive_inframe_insertion	MC001R	c.93C>T	p.Cys31Cys	93/1467	93/1467	31/488
U60315	3381	T	G	missense_variant	MC001R	c.112T>G	p.Cys38Gly	112/1467	112/1467	38/488
U60315	3401	T	TC	synonymous_variant	MC001R	c.132_133insC	p.Phe45fs	133/1467	133/1467	45/488
U60315	3396	C	T	synonymous_variant	MC001R	c.127C>T	p.Leu43Phe	127/1467	127/1467	43/488
U60315	3399	C	T	missense_variant	MC001R	c.130C>T	p.Leu44Phe	130/1467	130/1467	44/488
U60315	3404	T	G	missense_variant	MC001R	c.135T>G	p.Phe45Leu	135/1467	135/1467	45/488
U60315	3415	T	C	missense_variant	MC001R	c.146T>C	p.Val49Ala	146/1467	146/1467	49/488
U60315	3436	G	GAGTTGCGTT	synonymous_variant	MC001R	c.167_168insAGTTGCGTT	p.Cys56delinsTerValAlaPhe	168/1467	168/1467	56/488
U60315	3430	A	T	disruptive_inframe_deletion	MC001R	c.161A>T	p.Asn54Ile	161/1467	161/1467	54/488
U60315	3448	TG	T	synonymous_variant	MC001R	c.185delG	p.Gly62fs	185/1467	185/1467	62/488
U60315	3432	A	C	missense_variant	MC001R	c.163A>C	p.Asn55His	163/1467	163/1467	55/488
U60315	3441	T	C	synonymous_variant	MC001R	c.172T>C	p.Ser58Pro	172/1467	172/1467	58/488
U60315	3451	G	T	missense_variant	MC001R	c.182G>T	p.Gly61Val	182/1467	182/1467	61/488
U60315	3466	A	ACAACGGGGTTTTGTTGTTTTGTCTTCCGTAGGGGTAC	missense_variant	MC001R	c.200_201insCGGGGTTTTGTTGTTTTGTCTTCCGTAGGGGTACCAA	p.Lys67fs	201/1467	201/1467	67/488
U60315	3475	C	CG	missense_variant	MC001R	c.207dupG	p.Leu70fs	208/1467	208/1467	70/488
U60315	3456	A	G	synonymous_variant	MC001R	c.187A>G	p.Thr63Ala	187/1467	187/1467	63/488
U60315	3464	A	G	intergenic_region	MC001R	c.195A>G	p.Thr65Thr	195/1467	195/1467	65/488
U60315	3478	TA	GT	missense_variant	MC001R	c.209_210delTAinsGT	p.Leu70Cys	209/1467	209/1467	70/488
U60315	3575	T	TCACGGGGACAC	synonymous_variant	MC001R	c.307_308insACGGGGACACC	p.Pro103fs	308/1467	308/1467	103/488
U60315	3495	G	C	intergenic_region	MC001R	c.226G>C	p.Ala76Pro	226/1467	226/1467	76/488
U60315	3499	T	A	missense_variant	MC001R	c.230T>A	p.Leu77Gln	230/1467	230/1467	77/488
U60315	3577	C	A	synonymous_variant	MC001R	c.308C>A	p.Pro103Gln	308/1467	308/1467	103/488
U60315	3613	A	C	synonymous_variant	MC001R	c.344A>C	p.Glu115Ala	344/1467	344/1467	115/488
U60315	3646	G	C	synonymous_variant	MC001R	c.377G>C	p.Arg126Thr	377/1467	377/1467	126/488
U60315	3661	G	A	synonymous_variant	MC001R	c.392G>A	p.Arg131His	392/1467	392/1467	131/488
U60315	3683	CG	C	synonymous_variant	MC001R	c.418delG	p.Asp140fs	418/1467	418/1467	140/488
U60315	3667	C	T	missense_variant	MC001R	c.398C>T	p.Ala133Val	398/1467	398/1467	133/488
U60315	3677	T	C	synonymous_variant	MC001R	c.408T>C	p.Arg136Arg	408/1467	408/1467	136/488
U60315	3727	C	CGCACAGTTG	intergenic_region	MC001R	c.458_459insGCACAGTTG	p.Thr153_Arg154insHisSerCys	459/1467	459/1467	153/488
U60315	3709	C	T	intergenic_region	MC001R	c.440C>T	p.Ala147Val	440/1467	440/1467	147/488
U60315	3726	A	G	missense_variant	MC001R	c.457A>G	p.Thr153Ala	457/1467	457/1467	153/488
U60315	3733	G	GTTCTT	missense_variant	MC001R	c.464_465insTTCTT	p.Arg156fs	465/1467	465/1467	155/488
U60315	3736	G	GTGCGT	missense_variant	MC001R	c.467_468insTGCGT	p.Gly157fs	468/1467	468/1467	156/488
U60315	3729	A	T	synonymous_variant	MC001R	c.460A>T	p.Arg154Trp	460/1467	460/1467	154/488
U60315	3731	G	T	missense_variant	MC001R	c.462G>T	p.Arg154Ser	462/1467	462/1467	154/488
U60315	3740	CA	TG	missense_variant	MC001R	c.471_472delCAinsTG	p.Thr158Ala	471/1467	471/1467	157/488
U60315	3751	G	GTGTGTCGATGT	missense_variant	MC001R	c.483_484insGTGTCGATGTT	p.Phe162fs	484/1467	484/1467	162/488
U60315	3755	T	TCG	synonymous_variant	MC001R	c.486_487insCG	p.Val163fs	487/1467	487/1467	163/488
U60315	3744	A	C	missense_variant	MC001R	c.475A>C	p.Asn159His	475/1467	475/1467	159/488
U60315	3747	C	G	missense_variant	MC001R	c.478C>G	p.Arg160Gly	478/1467	478/1467	160/488
U60315	3766	C	CA	synonymous_variant	MC001R	c.497_498insA	p.Gln168fs	498/1467	498/1467	166/488
U60315	3756	G	T	missense_variant	MC001R	c.487G>T	p.Val163Phe	487/1467	487/1467	163/488
U60315	3764	T	C	synonymous_variant	MC001R	c.495T>C	p.Cys165Cys	495/1467	495/1467	165/488
U60315	3770	G	A	missense_variant	MC001R	c.501G>A	p.Gly167Gly	501/1467	501/1467	167/488
U60315	3778	CA	TC	missense_variant	MC001R	c.509_510delCAinsTC	p.Ala170Val	509/1467	509/1467	170/488
U60315	3838	G	GTGCGTGCAGGCACTATGCGCCGGGCACGAACCGTTGTTTTGTGTCGCGTGTGCGGGGCACCAAGTACTGTGTGGTACCGAACCGTTCTGCTCCGTGTGTGCGGGCACCAGTGCTGGCTTCTGGGCACGCGCTGCTGTTTTTT	missense_variant	MC001R	c.582_583insTATGCGCCGGGCACGAACCGTTGTTTTGTGTCGCGTGTGCGGGGCACCAAGTACTGTGTGGTACCGAACCGTTCTGCTCCGTGTGTGCGGGCACCAGTGCTGGCTTCTGGGCACGCGCTGCTGTTTTTTTGCGTGCAGGCAC	p.Glu195fs	583/1467	583/1467	195/488
U60315	3781	T	C	synonymous_variant	MC001R	c.512T>C	p.Leu171Pro	512/1467	512/1467	171/488
U60315	3942	CA	C	missense_variant	MC001R	c.676delA	p.Arg226fs	676/1467	676/1467	226/488
U60315	3785	C	T	missense_variant	MC001R	c.516C>T	p.Gly172Gly	516/1467	516/1467	172/488
U60315	4019	A	AGGGGCGCGCACAGGTGTTTTGTTCTTTCACGCGCGCAGGCAGCAGGCACCAGGTGCCAGGGGCGCGCACAGGTGTTTTGTTCTTTCACGCGCGCAGGCAGCAGGCACCAGGTGCCAG	missense_variant	MC001R	c.755_756insGCGCACAGGTGTTTTGTTCTTTCACGCGCGCAGGCAGCAGGCACCAGGTGCCAGGGGCGCGCACAGGTGTTTTGTTCTTTCACGCGCGCAGGCAGCAGGCACCAGGTGCCAGGGGGC	p.Ala252_Arg253insArgThrGlyValLeuPhePheHisAlaArgArgGlnGlnAlaProGlyAlaArgGlyAlaHisArgCysPheValLeuSerArgAlaGlnAlaAlaGlyThrArgCysGlnGlyAla	756/1467	756/1467	252/488
U60315	4040	T	TTTTTGTTTTGCTTTCGCGCGTGCAGGCAGCAGGACCGAACACGGGCGTGTTTTGTG	missense_variant	MC001R	c.775_776insGTTTTGCTTTCGCGCGTGCAGGCAGCAGGACCGAACACGGGCGTGTTTTGTGTTTT	p.Leu259fs	776/1467	776/1467	259/488
U60315	4089	GT	G	synonymous_variant	MC001R	c.826delT	p.Cys276fs	826/1467	826/1467	276/488
U60315	4143	G	GGGCACGAACCCGGTTGTGTCCTTTCGCGCGTGCAGGCACCT	missense_variant	MC001R	c.884_924dupCCGGTTGTGTCCTTTCGCGCGTGCAGGCACCTGGCACGAAC	p.Thr309fs	925/1467	925/1467	309/488
U60315	3873	A	C	missense_variant	MC001R	c.604A>C	p.Thr202Pro	604/1467	604/1467	202/488
U60315	3953	C	T	missense_variant	MC001R	c.684C>T	p.Thr228Thr	684/1467	684/1467	228/488
U60315	4198	C	T	synonymous_variant	MC001R	c.929C>T	p.Ala310Val	929/1467	929/1467	310/488
U60315	4467	AGTGTGTGTGTGTGT	A	missense_variant	MC001R	c.1210_1223delTGTGTGTGTGTGTG	p.Cys404fs	1210/1467	1210/1467	404/488
U60315	4277	G	A	missense_variant	MC001R	c.1008G>A	p.Ala336Ala	1008/1467	1008/1467	336/488
U60315	4320	T	C	intergenic_region	MC001R	c.1051T>C	p.Leu351Leu	1051/1467	1051/1467	351/488
U60315	4483	T	A	missense_variant	MC001R	c.1214T>A	p.Val405Glu	1214/1467	1214/1467	405/488
U60315	4560	A	G	intergenic_region	MC001R	c.1291A>G	p.Ser431Gly	1291/1467	1291/1467	431/488
U60315	4714	C	CGCCGCCGCCGCTACTGTGTCGTAGCCCCAGGACGGGCCCCCGTGGCCCTGCGCGCCCATCCCCGTTCCCGGTGCCGTTCCAAAACAAGGTCAGAGTCCCGTTGGGACGGCCGTTGCCGTCCATCCGGAGAAGGAAGACGACGCTTTGGTTGGTTCCCAGGAACAGAAGCCCGGGGCCCGTTCCCAAGGCG	intergenic_region	MC001R	c.1445_1446insGCCGCCGCCGCTACTGTGTCGTAGCCCCAGGACGGGCCCCCGTGGCCCTGCGCGCCCATCCCCGTTCCCGGTGCCGTTCCAAAACAAGGTCAGAGTCCCGTTGGGACGGCCGTTGCCGTCCATCCGGAGAAGGAAGACGACGCTTTGGTTGGTTCCCAGGAACAGAAGCCCGGGGCCCGTTCCCAAGGCG	p.Ser483fs	1446/1467	1446/1467	482/488
U60315	4712	AA	CG	intergenic_region	MC001R	c.1443_1444delAAinsCG	p.Thr482Ala	1443/1467	1443/1467	481/488
U60315	4715	C	G	intergenic_region	MC001R	c.1446C>G	p.Thr482Thr	1446/1467	1446/1467	482/488
U60315	4718	T	A	intergenic_region	MC001R	c.1449T>A	p.Ser483Ser	1449/1467	1449/1467	483/488
U60315	4721	CT	TG	intergenic_region	MC001R	c.1452_1453delCTinsTG	p.Phe485Val	1452/1467	1452/1467	484/488
U60315	4747	CAAA	C	intergenic_region	MC001R-MC002L	n.4748_4750delAAA
U60315	4734	T	C	intergenic_region	MC001R	c.1465T>C	p.Ter489Glnext*?	1465/1467	1465/1467	489/488
U60315	4737	T	C	intergenic_region	MC001R-MC002L	n.4737T>C
U60315	4756	C	G	intergenic_region	MC001R-MC002L	n.4756C>G
U60315	4801	AGAC	A	intergenic_region	MC001R-MC002L	n.4802_4804delGAC
U60315	4790	A	G	intergenic_region	MC001R-MC002L	n.4790A>G
U60315	4798	T	G	intergenic_region	MC001R-MC002L	n.4798T>G
U60315	4808	G	C	intergenic_region	MC001R-MC002L	n.4808G>C
U60315	4826	A	G	intergenic_region	MC001R-MC002L	n.4826A>G
U60315	4828	G	C	intergenic_region	MC001R-MC002L	n.4828G>C
U60315	4847	T	C	intergenic_region	MC002L	c.1355A>G	p.Ter452Ter	1355/1356	1355/1356	452/451
U60315	4854	A	G	intergenic_region	MC002L	c.1348T>C	p.Phe450Leu	1348/1356	1348/1356	450/451
U60315	4870	A	G	intergenic_region	MC002L	c.1332T>C	p.His444His	1332/1356	1332/1356	444/451
U60315	4899	G	T	intergenic_region	MC002L	c.1303C>A	p.Pro435Thr	1303/1356	1303/1356	435/451
U60315	4905	C	T	intergenic_region	MC002L	c.1297G>A	p.Ala433Thr	1297/1356	1297/1356	433/451
U60315	4916	A	G	intergenic_region	MC002L	c.1286T>C	p.Val429Ala	1286/1356	1286/1356	429/451
U60315	4925	AG	GT	intergenic_region	MC002L	c.1276_1277delCTinsAC	p.Leu426Thr	1277/1356	1276/1356	426/451
U60315	4931	G	A	intergenic_region	MC002L	c.1271C>T	p.Pro424Leu	1271/1356	1271/1356	424/451
U60315	4948	A	C	intergenic_region	MC002L	c.1254T>G	p.Thr418Thr	1254/1356	1254/1356	418/451
U60315	4950	T	C	synonymous_variant	MC002L	c.1252A>G	p.Thr418Ala	1252/1356	1252/1356	418/451
U60315	4952	A	G	synonymous_variant	MC002L	c.1250T>C	p.Phe417Ser	1250/1356	1250/1356	417/451
U60315	4954	T	G	missense_variant	MC002L	c.1248A>C	p.Arg416Ser	1248/1356	1248/1356	416/451
U60315	4956	T	C	missense_variant	MC002L	c.1246A>G	p.Arg416Gly	1246/1356	1246/1356	416/451
U60315	4972	A	G	missense_variant	MC002L	c.1230T>C	p.Ala410Ala	1230/1356	1230/1356	410/451
U60315	4986	C	T	missense_variant	MC002L	c.1216G>A	p.Gly406Ser	1216/1356	1216/1356	406/451
U60315	4989	T	C	missense_variant	MC002L	c.1213A>G	p.Asn405Asp	1213/1356	1213/1356	405/451
U60315	4995	C	A	missense_variant	MC002L	c.1207G>T	p.Ala403Ser	1207/1356	1207/1356	403/451
U60315	5001	C	T	missense_variant	MC002L	c.1201G>A	p.Gly401Ser	1201/1356	1201/1356	401/451
U60315	5015	CTAG	C	missense_variant	MC002L	c.1184_1186delCTA	p.Thr395del	1186/1356	1184/1356	395/451
U60315	5011	AG	GT	disruptive_inframe_insertion	MC002L	c.1190_1191delCTinsAC	p.Ala397Asp	1191/1356	1190/1356	397/451
U60315	5020	T	G	missense_variant	MC002L	c.1182A>C	p.Gly394Gly	1182/1356	1182/1356	394/451
U60315	5022	C	T	missense_variant	MC002L	c.1180G>A	p.Gly394Arg	1180/1356	1180/1356	394/451
U60315	5047	C	CGGTGGCGGAGTCGTACAATAT	synonymous_variant	MC002L	c.1154_1155insATATTGTACGACTCCGCCACC	p.Pro385_Pro386insTyrCysThrThrProProPro	1154/1356	1154/1356	385/451
U60315	5029	T	C	missense_variant	MC002L	c.1173A>G	p.Ala391Ala	1173/1356	1173/1356	391/451
U60315	5037	C	T	missense_variant	MC002L	c.1165G>A	p.Ala389Thr	1165/1356	1165/1356	389/451
U60315	5074	T	C	missense_variant	MC002L	c.1128A>G	p.Pro376Pro	1128/1356	1128/1356	376/451
U60315	5077	A	C	missense_variant	MC002L	c.1125T>G	p.Pro375Pro	1125/1356	1125/1356	375/451
U60315	5116	C	T	disruptive_inframe_insertion	MC002L	c.1086G>A	p.Leu362Leu	1086/1356	1086/1356	362/451
U60315	5119	T	C	missense_variant	MC002L	c.1083A>G	p.Ala361Ala	1083/1356	1083/1356	361/451
U60315	5151	C	T	missense_variant	MC002L	c.1051G>A	p.Val351Ile	1051/1356	1051/1356	351/451
U60315	5155	T	C	synonymous_variant	MC002L	c.1047A>G	p.Ala349Ala	1047/1356	1047/1356	349/451
U60315	5172	T	C	missense_variant	MC002L	c.1030A>G	p.Thr344Ala	1030/1356	1030/1356	344/451
U60315	5180	A	C	missense_variant	MC002L	c.1022T>G	p.Val341Gly	1022/1356	1022/1356	341/451
U60315	5200	G	A	synonymous_variant	MC002L	c.1002C>T	p.Leu334Leu	1002/1356	1002/1356	334/451
U60315	5230	A	G	synonymous_variant	MC002L	c.972T>C	p.Ile324Ile	972/1356	972/1356	324/451
U60315	5236	T	C	synonymous_variant	MC002L	c.966A>G	p.Glu322Glu	966/1356	966/1356	322/451
U60315	5281	A	G	synonymous_variant	MC002L	c.921T>C	p.Thr307Thr	921/1356	921/1356	307/451
U60315	5320	C	T	missense_variant	MC002L	c.882G>A	p.Glu294Glu	882/1356	882/1356	294/451
U60315	5361	C	G	missense_variant	MC002L	c.841G>C	p.Asp281His	841/1356	841/1356	281/451
U60315	5371	T	G	synonymous_variant	MC002L	c.831A>C	p.Pro277Pro	831/1356	831/1356	277/451
U60315	5373	G	A	synonymous_variant	MC002L	c.829C>T	p.Pro277Ser	829/1356	829/1356	277/451
U60315	5392	A	G	missense_variant	MC002L	c.810T>C	p.Ala270Ala	810/1356	810/1356	270/451
U60315	5409	T	C	missense_variant	MC002L	c.793A>G	p.Ile265Val	793/1356	793/1356	265/451
U60315	5422	A	G	synonymous_variant	MC002L	c.780T>C	p.Ser260Ser	780/1356	780/1356	260/451
U60315	5479	T	C	missense_variant	MC002L	c.723A>G	p.Thr241Thr	723/1356	723/1356	241/451
U60315	5488	T	C	synonymous_variant	MC002L	c.714A>G	p.Lys238Lys	714/1356	714/1356	238/451
U60315	5514	T	G	missense_variant	MC002L	c.688A>C	p.Lys230Gln	688/1356	688/1356	230/451
U60315	5516	T	G	missense_variant	MC002L	c.686A>C	p.Asp229Ala	686/1356	686/1356	229/451
U60315	5525	C	T	missense_variant	MC002L	c.677G>A	p.Arg226Lys	677/1356	677/1356	226/451
U60315	5564	T	C	synonymous_variant	MC002L	c.638A>G	p.Asn213Ser	638/1356	638/1356	213/451
U60315	5574	T	G	missense_variant	MC002L	c.628A>C	p.Ile210Leu	628/1356	628/1356	210/451
U60315	5576	C	T	missense_variant	MC002L	c.626G>A	p.Arg209Gln	626/1356	626/1356	209/451
U60315	5584	A	C	synonymous_variant	MC002L	c.618T>G	p.Ala206Ala	618/1356	618/1356	206/451
U60315	5619	AC	GA	synonymous_variant	MC002L	c.582_583delGTinsTC	p.Met194Ile	583/1356	582/1356	194/451
U60315	5641	C	T	synonymous_variant	MC002L	c.561G>A	p.Ser187Ser	561/1356	561/1356	187/451
U60315	5662	C	T	missense_variant	MC002L	c.540G>A	p.Glu180Glu	540/1356	540/1356	180/451
U60315	5677	C	A	missense_variant	MC002L	c.525G>T	p.Thr175Thr	525/1356	525/1356	175/451
U60315	5683	G	A	missense_variant	MC002L	c.519C>T	p.Leu173Leu	519/1356	519/1356	173/451
U60315	5692	C	T	synonymous_variant	MC002L	c.510G>A	p.Leu170Leu	510/1356	510/1356	170/451
U60315	5698	A	G	synonymous_variant	MC002L	c.504T>C	p.Phe168Phe	504/1356	504/1356	168/451
U60315	5737	T	C	missense_variant	MC002L	c.465A>G	p.Val155Val	465/1356	465/1356	155/451
U60315	5743	A	G	missense_variant	MC002L	c.459T>C	p.Tyr153Tyr	459/1356	459/1356	153/451
U60315	5749	C	G	missense_variant	MC002L	c.453G>C	p.Gly151Gly	453/1356	453/1356	151/451
U60315	5764	T	G	missense_variant	MC002L	c.438A>C	p.Arg146Arg	438/1356	438/1356	146/451
U60315	5779	T	C	missense_variant	MC002L	c.423A>G	p.Gly141Gly	423/1356	423/1356	141/451
U60315	5791	CC	AG	missense_variant	MC002L	c.410_411delGGinsCT	p.Gly137Ala	411/1356	410/1356	137/451
U60315	5800	G	A	missense_variant	MC002L	c.402C>T	p.Tyr134Tyr	402/1356	402/1356	134/451
U60315	5839	A	T	synonymous_variant	MC002L	c.363T>A	p.Ser121Ser	363/1356	363/1356	121/451
U60315	5856	AT	GC	missense_variant	MC002L	c.345_346delATinsGC	p.Ser116Pro	346/1356	345/1356	115/451
U60315	5935	G	A	missense_variant	MC002L	c.267C>T	p.Asn89Asn	267/1356	267/1356	89/451
U60315	5948	T	C	missense_variant	MC002L	c.254A>G	p.Glu85Gly	254/1356	254/1356	85/451
U60315	5995	A	T	missense_variant	MC002L	c.207T>A	p.Ala69Ala	207/1356	207/1356	69/451
U60315	5999	A	G	missense_variant	MC002L	c.203T>C	p.Val68Ala	203/1356	203/1356	68/451
U60315	6002	G	A	missense_variant	MC002L	c.200C>T	p.Ala67Val	200/1356	200/1356	67/451
U60315	6007	G	T	missense_variant	MC002L	c.195C>A	p.Pro65Pro	195/1356	195/1356	65/451
U60315	6014	AGC	GAT	missense_variant	MC002L	c.186_188delGCTinsATC	p.Leu63Ser	188/1356	186/1356	62/451
U60315	6067	C	A	missense_variant	MC002L	c.135G>T	p.Ala45Ala	135/1356	135/1356	45/451
U60315	6133	T	C	missense_variant	MC002L	c.69A>G	p.Val23Val	69/1356	69/1356	23/451
U60315	6139	C	T	missense_variant	MC002L	c.63G>A	p.Leu21Leu	63/1356	63/1356	21/451
U60315	6177	T	C	missense_variant	MC002L	c.25A>G	p.Thr9Ala	25/1356	25/1356	9/451
U60315	6209	A	G	start_lost	MC002L-MC003L	n.6209A>G
U60315	6250	G	A	missense_variant	MC002L-MC003L	n.6250G>A
U60315	6299	T	C	stop_gained	MC002L-MC003L	n.6299T>C
U60315	6332	T	G	missense_variant	MC002L-MC003L	n.6332T>G
U60315	6346	C	A	missense_variant	MC002L-MC003L	n.6346C>A
U60315	6348	T	C	missense_variant	MC002L-MC003L	n.6348T>C
U60315	6351	G	T	missense_variant	MC002L-MC003L	n.6351G>T
U60315	6382	CCCTGT	C	missense_variant	MC002L-MC003L	n.6383_6387delCCTGT
U60315	6395	C	CA	missense_variant	MC002L-MC003L	n.6395_6396insA
U60315	6378	T	C	missense_variant	MC002L-MC003L	n.6378T>C
U60315	6380	G	T	synonymous_variant	MC002L-MC003L	n.6380G>T
U60315	6401	C	T	missense_variant	MC003L	c.1335G>A	p.Val445Val	1335/1338	1335/1338	445/445
U60315	6425	A	G	synonymous_variant	MC003L	c.1311T>C	p.Asp437Asp	1311/1338	1311/1338	437/445
U60315	6428	G	A	disruptive_inframe_deletion	MC003L	c.1308C>T	p.Val436Val	1308/1338	1308/1338	436/445
U60315	6431	A	G	missense_variant	MC003L	c.1305T>C	p.Leu435Leu	1305/1338	1305/1338	435/445
U60315	6435	G	A	frameshift_variant	MC003L	c.1301C>T	p.Ala434Val	1301/1338	1301/1338	434/445
U60315	6449	T	C	missense_variant	MC003L	c.1287A>G	p.Glu429Glu	1287/1338	1287/1338	429/445
U60315	6482	G	A	frameshift_variant	MC003L	c.1254C>T	p.Asn418Asn	1254/1338	1254/1338	418/445
U60315	6487	T	G	missense_variant	MC003L	c.1249A>C	p.Asn417His	1249/1338	1249/1338	417/445
U60315	6516	C	T	missense_variant	MC003L	c.1220G>A	p.Cys407Tyr	1220/1338	1220/1338	407/445
U60315	6526	A	G	synonymous_variant	MC003L	c.1210T>C	p.Phe404Leu	1210/1338	1210/1338	404/445
U60315	6536	G	A	missense_variant	MC003L	c.1200C>T	p.Cys400Cys	1200/1338	1200/1338	400/445
U60315	6551	C	T	missense_variant	MC003L	c.1185G>A	p.Ala395Ala	1185/1338	1185/1338	395/445
U60315	6560	C	G	missense_variant	MC003L	c.1176G>C	p.Gly392Gly	1176/1338	1176/1338	392/445
U60315	6578	T	A	missense_variant	MC003L	c.1158A>T	p.Ala386Ala	1158/1338	1158/1338	386/445
U60315	6586	A	G	conservative_inframe_deletion	MC003L	c.1150T>C	p.Phe384Leu	1150/1338	1150/1338	384/445
U60315	6590	A	G	missense_variant	MC003L	c.1146T>C	p.Ile382Ile	1146/1338	1146/1338	382/445
U60315	6602	T	C	missense_variant	MC003L	c.1134A>G	p.Leu378Leu	1134/1338	1134/1338	378/445
U60315	6610	AC	GT	missense_variant	MC003L	c.1125_1126delGTinsAC	p.377	1126/1338	1125/1338	375/445
U60315	6625	TC	GA	missense_variant	MC003L	c.1110_1111delGAinsTC	p.Ile371Leu	1111/1338	1110/1338	370/445
U60315	6646	AGGG	A	frameshift_variant	MC003L	c.1087_1089delCCC	p.Pro363del	1089/1338	1087/1338	363/445
U60315	6644	C	T	synonymous_variant	MC003L	c.1092G>A	p.Ser364Ser	1092/1338	1092/1338	364/445
U60315	6661	G	T	synonymous_variant	MC003L	c.1075C>A	p.Pro359Thr	1075/1338	1075/1338	359/445
U60315	6663	G	A	missense_variant	MC003L	c.1073C>T	p.Ala358Val	1073/1338	1073/1338	358/445
U60315	6666	G	T	frameshift_variant	MC003L	c.1070C>A	p.Pro357His	1070/1338	1070/1338	357/445
U60315	6668	C	T	missense_variant	MC003L	c.1068G>A	p.Thr356Thr	1068/1338	1068/1338	356/445
U60315	6670	T	C	missense_variant	MC003L	c.1066A>G	p.Thr356Ala	1066/1338	1066/1338	356/445
U60315	6674	G	A	synonymous_variant	MC003L	c.1062C>T	p.Pro354Pro	1062/1338	1062/1338	354/445
U60315	6693	G	A	synonymous_variant	MC003L	c.1043C>T	p.Ala348Val	1043/1338	1043/1338	348/445
U60315	6709	A	G	synonymous_variant	MC003L	c.1027T>C	p.Ser343Pro	1027/1338	1027/1338	343/445
U60315	6711	A	G	synonymous_variant	MC003L	c.1025T>C	p.Val342Ala	1025/1338	1025/1338	342/445
U60315	6714	G	C	missense_variant	MC003L	c.1022C>G	p.Pro341Arg	1022/1338	1022/1338	341/445
U60315	6719	T	C	missense_variant	MC003L	c.1017A>G	p.Thr339Thr	1017/1338	1017/1338	339/445
U60315	6730	T	A	missense_variant	MC003L	c.1006A>T	p.Thr336Ser	1006/1338	1006/1338	336/445
U60315	6740	G	A	missense_variant	MC003L	c.996C>T	p.Thr332Thr	996/1338	996/1338	332/445
U60315	6749	T	C	missense_variant	MC003L	c.987A>G	p.Glu329Glu	987/1338	987/1338	329/445
U60315	6806	A	G	missense_variant	MC003L	c.930T>C	p.Asn310Asn	930/1338	930/1338	310/445
U60315	6821	C	G	synonymous_variant	MC003L	c.915G>C	p.Gly305Gly	915/1338	915/1338	305/445
U60315	6830	A	G	missense_variant	MC003L	c.906T>C	p.Phe302Phe	906/1338	906/1338	302/445
U60315	6845	T	C	synonymous_variant	MC003L	c.891A>G	p.Thr297Thr	891/1338	891/1338	297/445
U60315	6897	AC	GT	synonymous_variant	MC003L	c.838_839delGTinsAC	p.Val280Thr	839/1338	838/1338	280/445
U60315	6905	T	C	missense_variant	MC003L	c.831A>G	p.Leu277Leu	831/1338	831/1338	277/445
U60315	6911	T	C	missense_variant	MC003L	c.825A>G	p.Leu275Leu	825/1338	825/1338	275/445
U60315	6962	A	G	missense_variant	MC003L	c.774T>C	p.Asn258Asn	774/1338	774/1338	258/445
U60315	6964	T	C	frameshift_variant	MC003L	c.772A>G	p.Asn258Asp	772/1338	772/1338	258/445
U60315	7028	G	A	missense_variant	MC003L	c.708C>T	p.Ile236Ile	708/1338	708/1338	236/445
U60315	7030	T	C	missense_variant	MC003L	c.706A>G	p.Ile236Val	706/1338	706/1338	236/445
U60315	7034	C	T	missense_variant	MC003L	c.702G>A	p.Gly234Gly	702/1338	702/1338	234/445
U60315	7040	A	C	missense_variant	MC003L	c.696T>G	p.Ser232Ser	696/1338	696/1338	232/445
U60315	7046	T	C	frameshift_variant	MC003L	c.690A>G	p.Leu230Leu	690/1338	690/1338	230/445
U60315	7049	G	T	missense_variant	MC003L	c.687C>A	p.Gly229Gly	687/1338	687/1338	229/445
U60315	7067	A	G	missense_variant	MC003L	c.669T>C	p.Leu223Leu	669/1338	669/1338	223/445
U60315	7076	G	C	missense_variant	MC003L	c.660C>G	p.Val220Val	660/1338	660/1338	220/445
U60315	7083	G	A	missense_variant	MC003L	c.653C>T	p.Thr218Met	653/1338	653/1338	218/445
U60315	7102	A	C	missense_variant	MC003L	c.634T>G	p.Phe212Val	634/1338	634/1338	212/445
U60315	7114	A	T	frameshift_variant	MC003L	c.622T>A	p.Ser208Thr	622/1338	622/1338	208/445
U60315	7118	C	T	missense_variant	MC003L	c.618G>A	p.Thr206Thr	618/1338	618/1338	206/445
U60315	7121	T	C	frameshift_variant	MC003L	c.615A>G	p.Val205Val	615/1338	615/1338	205/445
U60315	7138	C	G	missense_variant	MC003L	c.598G>C	p.Val200Leu	598/1338	598/1338	200/445
U60315	7145	A	T	missense_variant	MC003L	c.591T>A	p.Asp197Glu	591/1338	591/1338	197/445
U60315	7157	A	G	synonymous_variant	MC003L	c.579T>C	p.Ile193Ile	579/1338	579/1338	193/445
U60315	7160	C	T	missense_variant	MC003L	c.576G>A	p.Thr192Thr	576/1338	576/1338	192/445
U60315	7168	C	T	missense_variant	MC003L	c.568G>A	p.Val190Ile	568/1338	568/1338	190/445
U60315	7211	G	A	frameshift_variant	MC003L	c.525C>T	p.Val175Val	525/1338	525/1338	175/445
U60315	7213	C	T	frameshift_variant	MC003L	c.523G>A	p.Val175Ile	523/1338	523/1338	175/445
U60315	7222	TT	GC	missense_variant	MC003L	c.513_514delAAinsGC	p.Thr172Pro	514/1338	513/1338	171/445
U60315	7232	G	T	disruptive_inframe_deletion	MC003L	c.504C>A	p.Thr168Thr	504/1338	504/1338	168/445
U60315	7258	CA	TG	synonymous_variant	MC003L	c.477_478delTGinsCA	p.Ala160Thr	478/1338	477/1338	159/445
U60315	7263	T	C	synonymous_variant	MC003L	c.473A>G	p.Asn158Ser	473/1338	473/1338	158/445
U60315	7275	G	A	missense_variant	MC003L	c.461C>T	p.Thr154Met	461/1338	461/1338	154/445
U60315	7294	A	T	missense_variant	MC003L	c.442T>A	p.Ser148Thr	442/1338	442/1338	148/445
U60315	7298	A	G	synonymous_variant	MC003L	c.438T>C	p.His146His	438/1338	438/1338	146/445
U60315	7313	A	G	synonymous_variant	MC003L	c.423T>C	p.Ile141Ile	423/1338	423/1338	141/445
U60315	7315	T	C	intergenic_region	MC003L	c.421A>G	p.Ile141Val	421/1338	421/1338	141/445
U60315	7318	T	G	intergenic_region	MC003L	c.418A>C	p.Met140Leu	418/1338	418/1338	140/445
U60315	7332	A	G	intergenic_region	MC003L	c.404T>C	p.Met135Thr	404/1338	404/1338	135/445
U60315	7336	A	G	intergenic_region	MC003L	c.400T>C	p.Tyr134His	400/1338	400/1338	134/445
U60315	7340	T	C	intergenic_region	MC003L	c.396A>G	p.Val132Val	396/1338	396/1338	132/445
U60315	7343	C	T	intergenic_region	MC003L	c.393G>A	p.Leu131Leu	393/1338	393/1338	131/445
U60315	7345	G	C	intergenic_region	MC003L	c.391C>G	p.Leu131Val	391/1338	391/1338	131/445
U60315	7367	T	C	intergenic_region	MC003L	c.369A>G	p.Arg123Arg	369/1338	369/1338	123/445
U60315	7370	A	G	intergenic_region	MC003L	c.366T>C	p.Thr122Thr	366/1338	366/1338	122/445
U60315	7372	T	C	intergenic_region	MC003L	c.364A>G	p.Thr122Ala	364/1338	364/1338	122/445
U60315	7400	T	C	intergenic_region	MC003L	c.336A>G	p.Gln112Gln	336/1338	336/1338	112/445
U60315	7415	A	T	intergenic_region	MC003L	c.321T>A	p.Asp107Glu	321/1338	321/1338	107/445
U60315	7441	GA	AG	intergenic_region	MC003L	c.294_295delTCinsCT	p.Pro99Ser	295/1338	294/1338	98/445
U60315	7453	GAT	TGG	intergenic_region	MC003L	c.281_283delATCinsCCA	p.HisLeu94ProMet	283/1338	281/1338	94/445
U60315	7456	GT	AC	intergenic_region	MC003L	c.279_280delACinsGT	p.His94Tyr	280/1338	279/1338	93/445
U60315	7462	T	C	intergenic_region	MC003L	c.274A>G	p.Ser92Gly	274/1338	274/1338	92/445
U60315	7484	C	T	intergenic_region	MC003L	c.252G>A	p.Ser84Ser	252/1338	252/1338	84/445
U60315	7492	G	A	intergenic_region	MC003L	c.244C>T	p.Leu82Leu	244/1338	244/1338	82/445
U60315	7509	T	G	intergenic_region	MC003L	c.227A>C	p.Asn76Thr	227/1338	227/1338	76/445
U60315	7512	T	C	intergenic_region	MC003L	c.224A>G	p.Glu75Gly	224/1338	224/1338	75/445
U60315	7540	T	C	intergenic_region	MC003L	c.196A>G	p.Ile66Val	196/1338	196/1338	66/445
U60315	7547	C	T	intergenic_region	MC003L	c.189G>A	p.Ala63Ala	189/1338	189/1338	63/445
U60315	7559	G	T	intergenic_region	MC003L	c.177C>A	p.Ser59Ser	177/1338	177/1338	59/445
U60315	7613	AG	GA	intergenic_region	MC003L	c.122_123delCTinsTC	p.Ala41Val	123/1338	122/1338	41/445
U60315	7625	C	T	intergenic_region	MC003L	c.111G>A	p.Glu37Glu	111/1338	111/1338	37/445
U60315	7646	T	C	intergenic_region	MC003L	c.90A>G	p.Val30Val	90/1338	90/1338	30/445
U60315	7650	T	G	intergenic_region	MC003L	c.86A>C	p.Gln29Pro	86/1338	86/1338	29/445
U60315	7657	C	T	intergenic_region	MC003L	c.79G>A	p.Val27Ile	79/1338	79/1338	27/445
U60315	7694	G	A	intergenic_region	MC003L	c.42C>T	p.Cys14Cys	42/1338	42/1338	14/445
U60315	7700	A	G	intergenic_region	MC003L	c.36T>C	p.Leu12Leu	36/1338	36/1338	12/445
U60315	7708	C	A	intergenic_region	MC003L	c.28G>T	p.Ala10Ser	28/1338	28/1338	10/445
U60315	7803	C	T	intergenic_region	MC004L	c.432G>A	p.Ala144Ala	432/444	432/444	144/147
[truncated: 8,969 more rows]

[truncated: 57 more sheets: BK012010, KY040276, BK012038, MN931751, MH320547, MH320548, BK012034, BK012008, MH320553, MN931752, BK012025, BK012011, BK012027, BK012005, BK012024, BK012013, BK012035, MH320550, MN202187, MN931741 …]
